# Supplementary material for: Pedigree-based genome re-sequencing reveals genetic variation patterns of elite backbone varieties during modern rice improvement
Source: Sci Rep. 2017 Mar 22;7:292. doi: 10.1038/s41598-017-00415-1 (PMC5428501; doi:10.1038/s41598-017-00415-1)
Supplement: Supplementary file 1 — Supplementary Data file [file 41598_2017_415_MOESM1_ESM.zip]

Archive with 2 entries (2 files):
- Supplementary Data s1.xlsx
- Supplementary Data s2.xlsx
