# Supplementary material for: Pedigree-based genome re-sequencing reveals genetic variation patterns of elite backbone varieties during modern rice improvement
Source: Sci Rep. 2017 Mar 22;7:292. doi: 10.1038/s41598-017-00415-1 (PMC5428501; doi:10.1038/s41598-017-00415-1)
Supplement: Supplementary file 1 — Supplementary Data file [file 41598_2017_415_MOESM1_ESM.zip › Supplementary Data s1.xlsx]

## Sheet: Read me
##Pedigree-based genome re-sequencing reveals genetic variation patterns of elite backbone varieties during modern rice improvement
##Xingfei Zheng, Lanzhi Li, Fan Liang, Changjun Tan, Shuzhu Tang, Sibin Yu, Ying Diao, Shuangcheng Li,and Zhongli Hu
The identified novel sequences and genes were belowed:
Novel GC2H pedigree contigs.csv: the assembled novel sequences (≥1kb) in GC2H pedigree.
Novel HHZ pedigree contigs.csv: the assembled novel sequences (≥1kb) in HHZ pedigree.
Novel SH527 pedigree contigs.csv: the assembled novel sequences (≥1kb) in GSH527 pedigree.
Novel_uni-contigs.csv: the assembled novel sequences (≥1kb) in all three pedigrees.
Novel_uni-contigs (more than 4kb).csv: the assembled novel sequences (≥4kb) for gene prediction in all three pedigrees.
Novel_protein.csv: the protein sequence of novel genes from ≥4kb contigs.

## Sheet: Novel GC2H pedigree contigs
##Pedigree-based genome re-sequencing reveals genetic variation patterns of elite backbone varieties during modern rice improvement
##Xingfei Zheng, Lanzhi Li, Fan Liang, Changjun Tan, Shuzhu Tang, Sibin Yu, Ying Diao, Shuangcheng Li,and Zhongli Hu
##Novel GC2H pedigree contigs
>GC2H_49073 length 1001 cvg_14.1_tip_1
AGCTTAAGATTTTGAGAACCAGCTGGTTGGTAGGTAGCTTTTAAGAATATGGAAAAACTGGGTCTCCCAACTTTACGCTTCTACCTTATCTTTTGGATTC
AATAACTATAGCTTCTTTGAATCTAAATGAAAGGCTGGACTGTTTGGGGGAGTTTCTGAGAGAAACTACAGCTAACCGAAGCTCCCAGATAGGCCCCATG
TCTCATATATTCCGGTTCTTCTGAATCTGTGACATATCCTTATTTTCCATGCGCTCTGAGACCCCGCCCATGGTCAAATTTAGAACCGTTGCATATGACA
GCTAATATGTGCTGGTACTAAAATGCTAGCTACTCTTTTTTTTTTAGGTGACAATTTTGGACATTGTTTGCGTACATAAATATTGTATCTTCAAGTTCCC
CACAAAACATAGTCAATATCTTTGTATTAGTACTCGGCAAAATCATGTTATGCTGAAAAACAATTTACACCAGAGTCCATAGCACACAAATACTTCATGG
TACCAAAGTAGCACTTGCGTCCCTAAAGGTCACAATGAAAATTGTTGCACTGTTAGATGGTACGTACTGCCCTGTCTATATTCGCAGTACTAGGATGTGT
CAAAGGACACATCCCTTACCAAGTTTATTTATTTTGGGGCAGATAGAGTATCTATGCAAATTAATTAAAGTTCCATTCAGTTCATGAGTGCCGATGTATC
ATCAAGCACTCAGTAAACAAAAACACAAAAACAAAATGAACTGTATCAATTCAACAATTAGTTGTAAAAATGTAATATTAAATGTCATATTATTCCTTTG
CATGTCCTTTATACACATCATAGTTTAATGTGATCAGTTCTTTGTTGTTGAGACTTTCACGTTCATTGGAAGTACAGCTGAACCAAAATGTAAAAATTTA
TTCTGATAAAGGCTTAAGATGTTTGAAGATCATTATGTGAAGAGGTGTATTACCGGTCCATCGAGTGGTACCTCCAAGTACTGATACCACTAGGTACCAA
A
>GC2H_49075 length 1001 cvg_24.7_tip_0
AAGCATTCATGTTTTTATTTCCTACCCTATTTAAGAACACACGTTTGATCAAAGGCGCTAACTGTTGCCTTTTAGGTTGAAAACAGGGTACTCCAAGCCA
TTGTTGAGCCTCAAGTTTTATGCATGTACTATGTAGTTACTCCTCTAATGGCCTTCTTATTCACCATGAGCATTCATGAAACTTATTACATTTTCTTTAC
TCCTGTTTAGTGAGCATGTAGAATTCATGCCAACCGGAAAATGTAGCAGATTGATTTGTCCAAAAGATAAAAAATCGAACGACTTCCTGTGGGATTTTAT
TCCAGCATAACCTAAAATGTAACTAATCAGCATGACAGATTTATTTATCAAGCAGATGGATCTGTACTTCCATTATATTTGCTTATTTACCGCGAATATT
TTGGAACTTTAGAATAACCACAGCCTATCCAGAAAAATAAGAATTAATTAGGTTGGTTTAAAATGCATCACCATGCAGCAATCGGTTGCAATTTCATATC
TTTATATTTTTTTATGTGTTATCTTTGATGTTCCCGCATGCATTCAGCTGTAGATAAAACATTGCTACATTCAGTTGCAAAATAGGGTTCAGCTGTGAAA
TAGGACTTTTCAAGAAGTCTGAGAGAAGCTGTCCCTTTCTTTGTTGAGAAAATAACATCTGCTGCAGTTAATATTTCATATTTCTCAATTCATTAAACTA
ACTAATGTATATACAGCGTATTAGCTAGGTTAACTAATCTTGCAAATGACATAGATTTGCTAGGTTAACTAAAATGTTAACAACTCAAATTCAACATGTG
TGAAGAAACTAGATTTACGATTTTCGTTATGAAGCGAATGTCTAAATTCACACTTGATACGGTAATAGTACTATTAGTTTGTAAGCATGGTTTGTATGTT
TGTTGACCACCTAGCATAAACAGCACAATTAACAGACACCACCCTTTCGAGCTTCAGAAACTACGTATGTTCTGTGCTAACATTATCAATAGTCAAGTCT
G
>GC2H_49077 length 1002 cvg_8.0_tip_1
ACCCCAAAGATGACATCAAGCATGTCGAATCGGTGGTAGAGCACGGTGGCGAGCCTCAGTCCGATGTCGTACTGCTTGGGAGGATCGTTGGATTGTAGGA
GACGAGCATGGAACCCCTTGCGAAGAGCCCAATCAAGCCGCTCCTGCGGTGATGATGACTTGTATTTGTTCATGAAGCTATGCAGATCAGTCCGGACCTG
CATATAACTCCTGCGGCGAACAGGGCCGGGCAGAATGTAGCGGCCAAATGCGAGGAGGAACATCATGTAGTTCGACAGCACCGTGGTCGCAGCCACCAAT
TCGCCCGCCGGCTGCTGGTCGCTGCCATCTCCACCGAGGCAGATGTCAGTGGCGATATGCCAAGCCATGATGCTGTCCTCGAAGGCCATGTCTTGGATGG
TCCAGCCAATCCGGCTGTCGAACTTGAGGTTTCTCAGCGTGCGGAGGCCACGCAGTGAGCCAATGATCTTGCCTTTCTCATGCATTCTATGTATCCTTTT
CAGTATCAGCTCCGTGGTGCGGTCTTGGAGCATGATGTACTTGGTGTGGCGGAATCTGTCCCAGTAGTGCTCCTTGCTTTTTGCCAACCGAAGCAACCAG
TTCGTCGGCATGCTGGCCGGCTCAACAGCCGGTGCAGCACCGACGATGTGGCCGTGGGCACAGGCTGTGAGCAAGTTGTACTGGCCAACGGAGCTGGACC
ACCTTCTGTGCGTTGCCACACGGAAAATACGGCGGAGGAAATGAAGCTTGCCGTGCAGCCAGTCCCATTTTGTCCTGTACAAGAACACTAGCGTCCAGGT
GGATCCGACTGCCCTCACCATAGATATCAGTTCCAGGAATACGCCCCCAGCCAACAGGATGTTGCTGACGGCAATGTTTTTCCTGCTGTGGCCATGCATG
TTGCTTAGCTGGAACAGAAAGAATGCGGCCACCGTTGCTACCAGAGCGATGATACGGATGCAGCATCCATACCATGTGTGGATCACGGTCGCCTTGGTGT
AG
>GC2H_49079 length 1002 cvg_6.0_tip_1
AGGAAGCGTCGAGAGCATCGCATGGGCTTTGTGGGCCTTCGTACGGAGAGGAAGTAAATACATGGGCTTTTTGGACCTCTGTTTTGTCTGCACATACTTA
TATTAGTGGCTTTGGAGCATTGGCTGAGCTGCTCTTTGTTGTAGTGCCGTAGGGAAAGTTCGGTTGAGAGCGGCGGCGGCGGCTTTTTCCTCTGATGCAT
TTGCGCAGATCTGAAGGGATTGTGCTGACCGCGCTTGCTTTGTGCGCGGTGAGTATCGACGAAGTTGTGCGAGGTGGGACGGCTTGGTAGAAAGAAAGGA
AAGCGCACAGGTGAGTACGATCTTTCAGATTCGGTTTGTCTGCCATTGCTGTTGACCATGAGGTTTGTTTTGTTGGTAAGATTGTTTGCAATGTTTGGTT
AGTCCGTGCTGGAGTTAGACGCGAGAGGATGTGCCTGGCTTGGCCGAGTGAGAGCGTAGAAATGTGTAGCAGAACATTTACTATTGTTTGTGATAATTCG
TTAAGGTCTGGGCTGATGATAGTAGGAAGCAAATGCTAAGGTACATAGCAATCTATATGGAAGAGGTGCATTTGTTAGTTCCTACGAAGAAAGTCACTGT
CTTTCTGGCAGTAGAACAAATTAGGTGTGTAGGGAGTAATACTTGGTGTATTGTTTGCAATGATAGCATGTTTATTTTAGGAAGAGGCAAGATGTAGTTT
GCTATAATCAATACTTTATGCTTTGTCTAGCTCATAAGAAATGAAGAAAAACTTAAAGGACAATGTCTTCCATTCTGTAAGATTGGAATGCAATATTTTT
GGTTGTTTGGGCTTGTTATGAGACTGATCATCTGTAGATGTGTTTGTGTGTGTTTTCTGCAATAACTCTTCTAGTTGGATATGTCATGTAGGGAGGCATC
AGTTATCTGCCTGGCAATGGACAATATTAGCAGGATGGAGAGTGCTCCTGCTGTTAGCGCTGACATGGAGTGGTGTGATGAATTTGGTCTAGGCAGTGAA
GA
>GC2H_49081 length 1002 cvg_11.0_tip_1
AGGCTAAAGTAGCTGGCCTTCATATATGAACTACTCATCTCTCCTATTGGGACAAGAAGAAAAAAAAGGAAAATGAGTGTTCATCTTCCCAGCAATATAT
CCAAAATCTGCAATTCAGTTTGGCGTCCACGCCTCAGGCTACCATTTTTGTTCAAGTCGTCATTGAGACATGGAAGTACATGGCATTGCCATTCGGTATC
TTTGAAACCATCATACTAGAGCCATAGAAAATAACCTAAGATCAATTTAGGTGGTTATACCAGAAAAATGCAAATTTCACAAGAAATATACCTTCAAAAG
ATTAGCCCCTCACTCAATTTCACCATCTTCTGAATATTTACTGAGTTCTCAAACACACGGTAGCTAAAACATGAAGAAAGCGCAGGTATCAACCATCCCA
GTACTTTAAAATCTTAATTCTCATAGAGAGTGAGGACTGAGGCTTAGTATACCGGACGACCAGAACAATCTGGACAATACAAGGGGAAGCTGTTGTGTAC
TGTTTTGCCAATCTACAAGGGGTTCAGGAAATGAAAAGGCACTATGCACGCTAACTTTGCTAGTGACCTGGGTGATTTGGAACACAAGGAGTCAAGGAAT
CGGAGGACTTTCCAACAAAAGGAGCTGCTGGCATCATTTTTACTATCCAAAATAAAGGAGGAAGCAAAAACGTGGGGGCTAGTAGGTGCAAGAAATCTTG
CCACCTGGTTGGCGCTGTAATCAGTCCTTACTCGCTAGGGCTGTGGCCTGTGGCCTAGGCGTGTATATGTTTGTTTTCTGTACAGTTTCTTTCTTCTCTA
TTCAATAAAATTGACAGCTCGCAGATCCATTCAAAAAGAGGAAATGAAAATGCCGCAATCACTCATGATCAGTCTGAAAACTTGTATTTGAGCTGGGAGC
GCTTTCAGGTTCATGGTCTCTGCCGACATGCTTCAAATTTGATTGATAAGGGCATTTGCAAACCACTGCGCTGCTAGTTTGATCACTAGTACAAATCCTT
CC
>GC2H_49083 length 1003 cvg_18.1_tip_1
AAAAAAATCCTTTAGGATTTGAATTCTTAAAAAAAAATCCTATGGTTCAAATGGGCCTAATAGTTTGATAGTTTATTTGACACTTTTTCATCGCTACTTT
GAGTATATTAAAACATTCCTGACTACAACGTGTGGGGCCATCTGATGCTAAAAAAAAACCGAAACCCAGTTCAAGAATTGTCCAAAAAGGTAAAAATATT
GACTGTGTGTAGCGGCGGAGAGCAGCAGCCGTCGGCGTAAATCGGGAACCGCCGCGGCGTCGGCGTCTATGGTTAGCGAGTTGGTGCCGCCCGGCGACGT
CTGCGGTCGACGGAGAAGTTGGAGGAGGAGAAAAGGCTGCGGATTTAGCGGTTCCCTCGCCGGCGCTCCACGCTTCAACGGCTGGTTGTCCCTCTCACCA
CATCTGCTCCGGCAGCCCCCGGCTTCCGGAGGGCTGCGTGGCCGCCGAAACGCCGCTGCATCAAGCAGCCAGCTTCCGTGAGCGTCGGTTTCACTCCGGT
ATAGATCTGGGCTCTCGATCTGATATCCCTTTAGAGGAGATGCTTTCTTTGGGTAGGATTCTTGTGAGTTACTTCATGTGATGTCGGGGGGATTGCCACA
GGTAGCCTATGGATAGGTTGGTGTGATTTAAGGATGAGCAAGAATTCCAGGAGTCAAATTGATTGAAGGCAGCTAGAATACTGGCCCACTGGCAATGTGG
CTGTCTCTGCTCGATGGAACAACTCGGCGGTATGGATTCCCCCCTTTCTCCCTCTCCCTCTTGGTTTGCAAGGGTTCTTCTTTTTACAAATTCAGAAACA
ACCGTGTTCTGTTTGATTACGCATGTTCATAAACACCCATATTCTGTTTGGTTATGCATGTTCAGAAAAATGATATGCCCAAATTTGGTAAACTGTGGGT
GAGAGAATTAGGATGTCATGTAAACTCTATAGAGGCTGGATAACTGCTGTGCCGATTCAACGTTAGCAATGATTGTGGTGAAGTTGCAAGAACCATTCGG
CAT
>GC2H_49085 length 1003 cvg_6.0_tip_1
ACTTTTCCCATCGCCGGGAATGGCTGGAAGGGATGGAAGTCTGAGGAACCGATGGAAGGAAGACAGAATATGGGTAAACGAGAGCAGTGGTAAAAAATCA
CATATCATGCCTTTGTCGTTGATAGGTGGGTTATGGTTCATCGGCTTTACATGTTAGTGACAAAGACACATACCTTTACAGTTAAAATGCATTAAAATAT
TTCAGGAAGGAGCTAGTAGCTAAAACCGAAAATATTTTTTTAACCTTTATAAAGTGCTTGGTGTGCATTAAAATATAAGAACTATTACCGATCATTCACA
CCTACTCCTGAAATATTTCGATGGATTTTAACTATACGGATGTATAGTTCAAAATCACTTTTATTTTTAAGATAGCGGTAATAGTTCTTATAATGGTTGG
TAGGGGTGAAGCTAAAATCAGATAACCTGATAACCCTTTACATAAAAAAGGACATCATAATTTAACTATGATGACGACAATGTACCATAGATCGGAAAAT
AACATCCATAATCAGACCCCCTGAAATATAAAATGCGGTTGAACTCTATTAACAAACATCGTGTATCCCTATATCATTATTTGGTATTGTCTGAATTTTT
TAAGTGATTGGTATTGTCTGAATTGGTCAATGGCTGAACAGATCGAGTAGGTTAGTCGTTATTTCGGTATATCGGACAACTTTTAACTGGTATGACCGAA
ACATATATATATTTTTCAGCTCAATTGCTAGTTAAAAGTTATAACATTTCACTTTAAGAAAAAATTACACATGCCTTATATTCAAGTATGACAAGAGGGA
GGAGAGAGTATTGTATAAGTACTCCCTCCCTCCCATGACATAACGAGTTTTAGCTACTGCATAGTTAAAATCTCTTTTATTATGGGAGGATGGTAATATA
TAAGTATAGTATGTTTCGTTCTTTCTGTGTAAGAGCAAGTTTAATAATAGAGTTCATTACCTACTATAATTATATAGAGTTAACATGTATAATAGATTAT
TAT
>GC2H_49087 length 1003 cvg_15.7_tip_1
CGTGCGTTTTGTCCCCCAAAGGTTTCATGCCCAACAATACCAAGGATAACACATTAAATTTTGGTATCTAGGATAATATTCGTGCGTTTTCCACCTAAGG
TCAATAATCATGAATTTTGTCGGAAGGATATAACTCACGAAATCATAAGTAGAAGGGGAAAATCATGAAATTTGTTTTCCAAAGGTATTAATTCGCGAAT
TTCATTCCGAACGATCCCAAGGCTAACAGTCATGAAATCTTGACTGGGAGAAACCTCCTACGATTCCCCCTAAAACGTTAATACTTACAAATTTTGGCCA
AAGCCAACTTAAGAATATAGGCCAAAAGGGGAAAATTCCTAAATTTTTGTGTCCTAAGGTTAATATTTCCGAATTCCGTGCCAAAGTATCGCAAATCTAA
CACATGATAATTTGGGCAGGAGAAAAATATGCGTGCATCCCCCACTCGAAAGGCCGACGAGAAAAAATCATGAAACTTTTAGTCTCGAGGTTAGTATTAA
TGAATTTAATGCCCAACGATCCAAAGGCTAACACTCACGTACCCATTCATTTTTTTTTCCAAAAGGTTAATACTCAAGAAACTTGGCCTAAGGCTATAAC
TCATGAAATTATGGGCTAACACCCAAGAAATCATGACCGAGAGAAAAAATATTCATGCATTTTCCCCAAAGGTTAATCCTTATGATTTTTTTCTCCGAAT
GCTATTACTCACGAAGTTATAGGCTAAAAGTGATTAATCACAAAATCTTTTATCCTAAAGTTAAAATGCACGAATTTCGTTGCCAATGAGCCCAAGGAAA
AGACTTCTTAAATTTTGGAATTTTAAGGAGAAAAATATTCATGTATTTCGTCTCCCAAAGTTAATACTCGTGATTTTGTCGAAAGCAATTACTCTCGTAA
TTATAGGCTACAGGTGATAAATCACGAATTTGGTCAAAATTTGCTAATTTTGTGCTAAACGATGCCAAGGCTAACACTAACACTCAGGAGATTTTGGATG
GAA
>GC2H_49089 length 1004 cvg_28.7_tip_1
AGGATGAGAGGGTGGAGGTGCCGAAGAGCGGCGGCGTGTACGGCTACGACGTCCCTTCTCTTTCCCGAATATGGAATTCCTAGATGACCCGGAGGAGAAC
GACCTCTACCTCTTCAAGGTCTCGCTGTCCCCGCCGTCCCACCCTCCACCACCGGCCGATCCCGGCTGCTGCAGCTGGGTGCTCCTCGACCGCATGGCCT
ACGTCGCCGACCACACCAACGCCACCGCCGCCAGCACCTTGTTCACCACCCGCGACCGCCGCCGCCGCGAGATCCGCGTCACCTTCTTCCGCGCCCCGCC
GCCGCCCCGTCTCCCATTTCTGCGTCCACTGCCCCTCCATGAGGCCCGAGTGCTTCGCCGTCGAGCCCCTCATCATCGCCACGCACGAGGAACTCGTCCT
CCTCCGCGTCGCCATCGGTCGCCGGCACGCAAGCTACTTCCACGAATTGCATGACTTCTTCGTCTACCGAGCCGATTCCTCCACCACCAACAACAATGGC
GGTCATCATCCCTCCCTCGACCTTCTCCCGCATCCTGGCGACTGCTATTTTTTTGACTGTCAGGTTGGCATCACCCACTGCGACGACGGCGGCGGCGGCC
ATGAATTTCGGGACATTGCGGCTGTCCACGGTTACATCAAGTACGTTGAGATCCAAAGCTACATTTCAGATGGTTTTGCTGCAACATGGAGCAGGAAGAT
TACACTGGAGGATTCTTGGGAGGGAGATTGGCGAAAGGACTGTGAGCTCCATGTTTCTGATATCTCCGGATCACTGCCTGAGCTGCTTGGTGATGAGGAG
GCTAGAACAGCTCAACTGAACTTGCAGTGTCCACACAGGCAATCCTACAATCAGCTTGCACGATGATGATGTTGTTTACTTCCTGGCCAAGGTTGGCCTC
CGAGATGACAAATCGTACGTGCTTGCTGTTAACATGAGGAGCAAAACACTGCAAGGAGCCGCCTGTTTTGGTGCTGAAAGAGTGTTGGACATGAATTTCA
CATG
>GC2H_49091 length 1004 cvg_8.0_tip_1
AGTATGCAGTTTTAATGTGCTCTGTGTATATGTAAATTCAAAATTTACATTCACACACTGCTCATACATCATATACTACAGCCTCACATCTTTCTGTTCA
GTTGTTCTCTTTCATTTCTTTTCAATCAAGTGGATAGTTATTTTTCTTTTTTTTTTCTCTCTTTCTAGGTATCTGAAACAAACAAACCTTATAGGATATA
GGTAACATCACACAAGACTCGGCTCACGAGTACCAACCGAGCCAGCCAAGCAGAAAGAAAGAAAATGACTCGATGCCTAACTCCAAACAGCATACAATCA
AATGCTACAAATTGAACCCTCATGAGGCCATGACATAGACTAACACAGATAGAGAGGGAAGAGATGGCAACAGAACTACTAAGAGTGATAGACATGCTAA
GGACTACCCGCATGGAGGAGCAGGGTGAGCTGCTGGGCATCAGGAGTCTGCTTGAGAAGCTGCGTAGCATTACCGTGGAGTTGGATGAAATAAGCCCTCC
GAGTGTTGCTTATAGAATCAAAATAGAAAGCATTGATCTCCGTGGGAAACTTGAAATAGTGCTGAGCTACCACATAAGAGCAGAAACATGGCATGAGGTA
CCTGCTATTTTCCTCAAGAAAAAAATCTTTTGCCGTATGACTATTCGCTCTCTCTGTCAGTCATTGCAGAATTTCACAAAAATAGCAGATGATGTAAAGA
AAGGATTTGTTCACAGTTTGGTTAGATGTGATTCTACTAAGCATGCTATACAAGCTAAGACCAATGGAAATTCTGTGCAATACCCAATAGAGGGGAGATC
AGAGTTGGTGGACAAAATGACAAGGGTCTTGCTTGCTGACAGAGCCAATGAAGAGGAGCTGCCGATGGTTTTTCTTATCGTGGGAGGGCCAGGCATGGGC
AAGACCCATTTGGCTCAAGCTTTGTATAAAGATGCTAGAGTTAGGGGGAAGTTCAACCGACAGCGTTGGGTGAATTTTAAAGATGCGGCAAATATGTCAT
TGGG
>GC2H_49093 length 1004 cvg_4.0_tip_1
TCAATCCTCAACAAAAGATTTTTATTCTTCAAGCAACCAAGAGAAAATTACACAGGAAACTAGATTCACAGATTCAATGACTATATTACACAGAAATTTA
GACTTGATAACATAAGCGGAATTAGGAAATCTTACCAAGTGCATACATCCATTTAGCCTGTCGTGCGTTCTCCGCTGTTAGTGTAAGATCAAAGAGCAGT
CCATATAGTATAAAATTTTGTCAGAACTCAGTTACCTGCAAATGTGCACCATTGTAAACATTTTTTTTCTTCAGAAAGCAGTCGTAGCTGCTGCTGCTTA
ATTAATACAATGCAACATAGGCATAACAATATCATACCGAGAAAATGCAGTAAGCACAGATAGCTCAAGCATATAGCATCAGCATATTATGAAATACCGG
CTAATAATCACTTATAGTGCCTGCAACATGTCCAGAACAAGCCATCAGCGCAGTGCTCCAATTTCTGTAGACACTGGCATTTGTTTTGTTCCATAAATCC
ACCAAACAATTATGGCCAGACAATTCCATCCCCTTCTCCGTGTGGAACAACAATCTCTTAGCAATACATCACAACTGTGCGAACTTGCATGCAACTTTCA
AGAAATTGTTGTGTCCCAAGACTTAACACTGAACAGAAAATTCATTTCACTTACAGCAGGTTGTCCTAGAGAACTACTCTGTAGAGCAATGAAGTAGGTG
ATGGAGATAGACATGGATGAGAAGGTTGCACTGTTTCAGAAAGGGGGATATTTTTCACTTCTTCAAAATCTGTCTCCAGACACTATCACGTTCGCTGCAT
TCCACCAAGACAGTAAAATGCTGACAAGACGAATGCACATGTTAACTGGCCACAGACTGCCACTCTCGCAACCCTTGGCATTTCTCACATTTCATTCCTA
CTCCTTCATATGCTATCATTAACACACCCCATTGACTTGCAGTTGGTCACCAAATTTCTGACAGATCAAGGATGATAATCAGAATCAGGTGCACCAAGCA
CCTC
>GC2H_49095 length 1005 cvg_6.0_tip_1
ATAATGACCTTGGCAACTCAAGTCATCAATGTAATCCTCAACATCATACGTCAGCTCCTTCACTTGGCTCATCCACTTCTCTGCTAGTGGAGCAGGTTCA
TCCATTTCTGCTAATACCTCAAGGAGAATATTCAGCTCACTGAGCTGACTCTTAAGCAACACCAACTCATTCCGCACACCTTTGAGATTATAATTTTCCT
CACATGGGAGGGAGTTGAGCTTCTCCAGAAGAGAGTTCATCACCCCAGTTGAAACACTTACACTAGCCATCTCTCTTTCCCTCTTCCTTCCCTTATCTCT
TTCATGCTCTGCAAAAATGGTGTAACAGTGCGTGTGAGTTTTGCCACAGGCAGTTGCTGTACTTTGTGATATGAATGTACAGCTGAGCAGCCATGCATTG
TAATGAATTTCAAATAAATGATATCACAATACCCAAAAAAATATATATTACAATTTTCCATATATACATGAGTTGGTTCTTGATTGTTGTGAAACTCAAA
AACATATTGAGAGAACCATACAACATCCATCAACAAAGGTCTGCAAGGCCAAATACAAAGATTATAGCTGTATAAGCGCTACAAAGTGGGTGACTGCATG
AATAGCACACCTACACCTGATATTAGGATTTTAATATAAAAATTACATTTTAGAAGATAGAGCATTATGCCACAAGTAAAGTTCATATATATGTACACAT
ATTTATGCAATTCATGCCTTCCAAAATATCCCCAAGAGACAACACACTCACTAATCAAATTCAGTTTGGACACAATCTGTTCCATTGCATTGGATTGTCT
TCTTCTAAAGGGAAGTGACGGTGTATATAAACAAGGAATGCCTACAATGTCAATAAACGTAATTTTCAATCTCCACTATTTTAGTGCTTAAAAAAATTAG
AAAAAGTCCATATACACTTAGTCAGTGACCAGTCATCACCCCTTTGTTTTACTTCTACTATCAACTTCATCGATCGTCCACATAGGGCACTAGTTCTTAA
CATGG
>GC2H_49097 length 1005 cvg_17.0_tip_1
AAGCTTAGACTCTTGGAAACAAACTACTGACACACGCGAATTTAAAACAGACTCCCTAACGACACCACGCTTGGCAGCATTATATAGGCCCCTCACATTC
AACACTAACACACTGAAATTAGACATCAAAAGAGGACCTTCAACACTTCCATCATTGCTCGGCTGCGCCTAGGCCGGCGAGGTACTCAGCGGCGGCACCG
CCCCCGCCACCACCTCGTCAGGAGGCAGACCGTCTTGAACATTGACCGTCACGTCCAGCAGCTCCGCAAGGGTCTGCACCTGCTGGTCCGACAGTTGCTG
GTCGAACACAACTGTGTAATGCTGCATCGTTTCCCGAGGGATGTTCTCTTCTTCTTCTTCAATAATGCCAAGTTTCTTCATGGTGACTTTCTGAGCCTTG
GAGATGGTGTGGCGCCTTGCTCCGTCGCCTTGGAGCTGAAGGCGTGGACTGCGCCAGGGTATGAAGCCCTCGGGGATCACGTTGCGTCGACGAGGCTTTG
ACTTTGGCACCAAAGCCGGCGGCCTCTTACCCAGAAGAGAAGGTGGCGACGAGGATGAAACTGAGGCCAGGAAGCTCTTGAGCGTGTCCAGCTCCTCCAG
CCCTGCTTGCGCAAGCATGGTCAGCTGTGGGTCAACCTGCACGGACTCGTGCGCAAGCGTGGCAGTCTGCTTGGCCTCTTGGGCTGTCTGCGCAGACGTG
GCATGCGATGGGGCAGCCTGCTCGGCCGTTGGTGCGTAGAGGGGCTATGTGCCATCTCCTTGGGATGAGAGGGCCTCGCCCGGCCCAGTTTCTATCGTCG
TTGGTGGCCCATCTTGAAGCGGAGGCCGGAAGGGGGGAGAGGGGAAACTGGGCTCAAGTCTAGCCCCGATGGGCCGAACATCCTCGAGCCCAGCTCAACT
GGCAACATAGTAGGCAGGCCTTGTGGCCCAGCGGCATCATGCCTTGTGATCGTGTGATGATTACATCAGCCTCGGGTTTACATATTTATACCCATAGGCT
AATAA
>GC2H_49099 length 1006 cvg_6.9_tip_1
AAATAAAATTAACTCTTATTTTTTACTTATGTTATCATAATAAACTTCCGTAACAATGCACGGGGTTTCACATAGTTATGTATATGCACATGTACGGTAG
GAGTGGGAGGAGAGATCTTTTTGCAATAAATTCAATTGGCCCACCCTTTGTGTTATCTCTAATAGATCTAATGGTTTAAAATAATGGTCCACCTATTTTA
AGTAAAAATATTTAAATATCGATGATGGTCGGATCGGATGTTTTCTTTTATCATAATTTCTATGATTTTTTCTAATTTAGTAGAGTACGTACCACGTAAC
GACTTAAAAAGCGATGGTAGGATGTCTACTACGTGGCGGTGTGTGAGTATTTGTATGTTGTTTAATGAATTTTTAGTATATAATAAAAATAGATTCATTT
GGAAACCGGTGAAAATCCCAAAGGGAACCTTCATACTAGGTTTCACTAAGCCATGACATAAATCCATCGCCAAACGTTAATTTGTTGCAGATCATAGATG
TCAAGAATATTATGAAATTTAGAGTTGTCCGTCCGCTAAATTATTAGTTCATATTTTTCAATCATGTTAACTAGCATATGTAACTTTTATATAAGAGAAA
AAGAAAAGCTAACGTTTCGGTCACCTGTGCAGGTACCTACGACCCTCAAAACAATCCCGATTGCCCTCCTGTAAGATCCCGCGGGCAGTGTGACCAACCG
CCATGCCCAAGCAACAATGACGCCCCAGCGGTGGAGCAACGAGCTACACACTTGCCGTAATTTGTTAATAGCATGGGGATATTATATAGAAGGGAAACTC
TGTTTTAATTTACATATGTTTATATGAGTTGCTCCCTCCAGCCATTTATATCATGTTTGGAGAGCTAAACTCAGATCTCAAACGTAAAATATATTTGACC
AGAGGGATAAATTATATGTTGTTCGTGTATTCTGCTTTTATTCTGAAATGTCCCTCCTATGATTATCTGCAGCACAAACATATATAATAAGTGTGTGTAT
AGTAAT
>GC2H_49101 length 1006 cvg_4.9_tip_1
ACTTTAGTAAAAAAATGATCTTCACCCCTGACACTTTGCAGACAAAACGAGCATCTCTTTGACGTCAAGCTTTTCTTATTTTTCGTCTCTCATGTCTGAT
TCTTGGTCTTTTTGGTAGCTGCATTATTTAAAATCACAAACAGTTGAGATATACCAGAAATCGCAGCGTGTTTTTCACTCTAACCTTCCATTATATTGAT
GTACTCAATATGGTTACTTGAAGCAATGTATGGGCATAACTAGTGTCTCTGTATATTTAGGGCAAACTTTCTGAGGTGTTTTGCTGATATTCGGTTTTCG
AGATATTTCAACACATATATTGATAACATATATATGTTCTTTGGTTGATTTGCATTCATTACAAAATTGCATTATCATAGGATTTAATAATGTTTCTCTA
TATTAAGTTTGCAGAGCACGAATTATAGGTATTATGCTGTCATTTTCATGCGACAATCGCATATCAGTTGCTATGCTTTATTTCTGAACTTTGAATTAGT
AAATATGCTGATTGCAAATTCTTGACTGTTGGATCAGGACAACTGCAAAAATTACTATATGGTTGTGAATGTTCCTTCATGCCTGGTAGTGCTACCGTTT
TTATTACCTCTACGAACTACTGTGTATGAATGAAGCAAGAGAAATTATAGATGCAGGCAAATATGTAAAGATATACCCTGGTGTGGATGGAAATCGAGGG
GGAATTCTGCATCTGCGCTCTGCTGATAGAGTTCTAAAATTGGCGGCGAGGCATCTTTCGTTTTATTTTCATAGATGGCCACCATAGTCTGCAGGTAATA
TATATCCATCTCCTTTTCTCTTCAAATCTTCCAGACGTTAACATACAATTTTCTCAAAATAATTACACTCTTGTTTTTCTTGTCTGAAGTGATTATTCGT
TTTTATAGATAAAAACACTTATCTAGGGGACTTATTTAATTTTTTTTTCCAAATGACTTAATTTGCAAAGGTAAAGTTTAGACCGTCAAAGTAAAGCCTA
TGATAG
>GC2H_49103 length 1006 cvg_22.0_tip_1
CACTTAGCTGTTACCCTAAAAATGTGTAGTTAATAATCATAGTTATTTGACAATAGAGTAAGTATGAAATTATTAGAACATAATAATACTATGTGTCTAC
AAATGTTATTTCAACAAAATTTTAATGGTTGTTGTTTTATTATTAATATTTTACTTCGTCTATCATTCACAACTAATTAAATAGAATAAGCTACTGATAT
GGGATATAGGTTTTCCCATCTCGAGATAAACTTTCATGCGCTAAAAAACTTTTGGTGTAAAATAATGGTTTATCTTTTTGAAGAATCAATCGGCTCTCCA
TTGTTGAGAGATGTTTCCTACATGTCACAACTGCAATACCTTTGAGCTCGATCTGGTACAACTAACGTTCAATACAATTGAGTCGCCACTTGACAGAACC
GATGGAGGAAAATTGCAACGTGCTGTTGACAACGGATGGGCATGAACGCTTGGGTTTTACACTAGGATGAAGGGTGACATTCTTCATTACTGGTTCAAGG
ATGCCGCTGCTAGTGCTAATAACAACTCTTCAATCCAAGGTAGATCAATTTGTATATGACAGTCCCTCCCTTAAGCACCAATCGCATCACTATTCCTCGA
ACAATTTTATGGGTTTCATAAAGTTAGGAACCGTGTAATGAAATGCTGCTATCAAGCAAAGAAAGTTACTTATAACAAATCTTACAGGAATTAAAGTTCT
AATTGTTCATAAATCTGATTACTGATCATAATGCTAGCTAGTTAGTTTGTATGTGAGTGTATAATGATTGTTTTATGTGATCATCTCTTGGCATGTTGCT
CATGTATTTCCACTGAAGCTGTGATGTTACATATTGTAATATTCTAATTTTATCAACAAGTGCAGGCGATGATGGTGATGATGCAGTGGGCATGGCTTCG
TGGGTAAGGTGTGCTATTCACGAGGTGTGGCATTTTTATCTGGACCTAGTGTTGACAAAAAATCTGCGTCGGCCAATGGTGCCGGAACTGTGTTGACGCG
ACTAAG
>GC2H_49105 length 1007 cvg_5.0_tip_1
TCTCTGCCGCCGCCCTCTTCCCTAGCTCGCCTCCTCTACGCGGAAAATTGCCCCAGCCTCCCTCCAAATCGAGTCCCCCCTGCTACAATTCATAGTATAA
AACACTCAAATCCATCCCCATGCCACCAAATTCGTCCTCAAATTGCCTCCTCCAAACCATAGACGCCATTTGTCCCCAAACCATAGCAACCACAGCAAGG
TTGAACGGCAAAGCAAGAGGACGTTTGTACCAGCGTCTCTGGAGGTCTCGCCGCCGGCGACTCAGCCCGTCACGCCGCCGCCACCTCAGATCGTCCTACT
GCCATCCTTCCTTTCACATACAGATCTAGAGACTGGAGCCAGGTTTCCCCCAGCAACACCACAGTCCATGAGCATGTGTATCTTGTTTGATGAAATAGCC
ACAATAGATCATATCTCATGCATGCATTAAATGCCTAAATATTTATCAAAGGTAGATTAACCACCAACCTATCAGCCGGCCTATTATATAAGTGAAGGCT
TTAGGTGATGTGTCACTAGTATAACGCCCACTGCTGGCGTTCTTATTATCCTTGCTCTTATCTGGTTCAGGCTAGATCGATATGGATATTCTGTTTGCCT
CGCCTTTTGTGTTATCTGAAATTTATATGGCACAGGAATGATCTTTTGTTGTGTATGTATGTTTGTTCAAAATCTTAAATGAATGGAATGAATTATCCCT
TCAGCATTTTGTGGTTAGTATTTTAATTTCGATGAGATGAATGACCAACTGTAATATTTGTCATATTGAATATTTTGTGAGACTGTCAGTTATGTCGTGA
AAATTGCCATCCATAATATATGTCAGATTGACAACTGTCACTGTCAACTCATAGTAAAAAAAAAAATCAGATCGGACCGACCGTTCAACTGGAAAAAAAT
CGAAACCAAAGATCTTCAAGGTTCGGTTCGAATGTAAGACCGGACATACATGTAAAACTACCTTGAACCGGCTATTAAACCAGCACCGATTAAACCTGAT
GAGGCCA
>GC2H_49107 length 1008 cvg_15.8_tip_1
ATCTATTTAAATATAAAAAGGAATATAAGACAACTGCCTGCATGCGTGACTTGTGAAAACAGTACGTACACGCGAATTAGTCACCCATGTGGCGTCTCCC
ATTAAGCCTACATCGAGAGGCTTAATATCTTGGTGTTATATTTTGGAAAGGGGGGAGTAAGAGAGGAAGTTAATTTTGTGTTGGCTGAAGATTAATTCCT
ATTTTTGTATTGATCATCTAAAATTGCCAAATCAATGGTAACTTCAAACTAGTTGTGGTGATGAACTACTGGTGCTTGCTTGGCATGATCGAACTTGTTA
ATTACCTGCCATACTGGGAAGTATCCCCTCCTGCTGCTCGCATAGAGGAAAAACTCCGTGCCCGGTCCATCAGGCCAGAATTTCCTAGGGAACTTGAGGA
AGATCTTCGTGTACACCGCCATGTCGAATTGGTACATCGCCATGTTCTTCCATTGCTGGTGAAGCATATATATATCACATAGTAAAAAATTAATTTAGGA
CCACATATATGATCTTAGAAAAGGCGGAGTCAAGAAATTAAAGAACTCAACCAAGAACTAATAACTGTCACTTCTCATTGTCTGAAAAAAGAAAAAAAAA
GTTTTGTTCTGAAGAAGAACTAGTTAGGACAGGAATTGATCACGGACAGGTAGGTGTGGCTTGAACCGTATGAGATTGCTCTGCAGGACGCCTATGCTGA
CGGAGACCATGACATAGTCAGCCTTATACAACCAACCATCCTCCGTCTTCACCACCACGCCGTCTGATGTGTACTTTATCTTCTTCACCGCCTAGCAACC
CATGTAGAAAAAGTGAATCCAGAGAAGTCTAGTCGAAGGATGATTACTTCAAGAATATAGAAAAGAAGTGAAATCACTTCCATTATTTTAAAAAGAAACT
AGTACAGAACCGGACATCCCAATCGGTCTATTCGTTATGGAGGCGAGTGACCCACACTACTAAAAAAAGGGTTTTTGCAAACGACCAGATCTGATTTTTG
CATGCGGA
>GC2H_49109 length 1008 cvg_16.3_tip_1
TTTTTTTTTCTGTTTTACCTTTCACAATTTAGGGAACATGGTTGAAATTGATATTTCAGGGTTTATACTTCACATTTAGCAGTGTATTTTCTTTTTTTTT
TAGATAATAGCAGTGTCTTTTCTAATAGATTGATAACCTAAATAAAATAAAGCACTGAACTTTAAAAAAAAATGAAAATGATAAAGCAAAGGACCTTGGT
TTGGAAACACTCGATAAACATAGCGTACGACAACGATATATTAATTACTAAACTATTTCAGAATACCAGGCACATCTATAGCAGCTGCATGATATTTATG
GAAGTCTTCCTTTCCCTTGGCAGATCGATTGCCAATAGTCAGTCCAAAGGTAGATCCATGAGGGTAACCACCAACAAAGACTTCTGGAAATAGAACTATC
TGTGAACCATATCCAGCTGCTTCAGCTACCAGTTTCTCTGCTTTATCTGCAGTGCAAAGCAGTTAAAGAAATTAGCATAATATCGTTACCCCGTTTCTTT
AGGATTTTATTCATAAAAAGTAACATGTCATATGATCATACATTTACAGTTTTTATTCCATCGAACTATTTACTTGTTTCATTCTCCACTAGATTAGGTA
GATAGGATCATTGCAGATAAATCATTAATTACCTCATTAAGGCCATGTTCGGTTAATCCACTAGAGGGAGGGATTGGATAGGTAACCCCAGTAAGACAGC
CGTTTGGCTTTCAATATAAGCCGGGTCGTAAGACCTTATTTCTAAAAATAAAAATATTGGCGCACACGGAGATATCCTACTTCCTGCCCAGTTTCAGTTC
ACTCCCGGTGTTTTGCGTGTGGGTAAATTAGTGTCGCTGTGCGGGCGAGACAAATAAGCAAGCACCTTGCGCGCACCACCTAATCCAAACAGCCACACGG
GCGAGACAAACAATCGAACACCTCGCGGGTGATACTAGCTGCAGCAGCAGCAACAGCATAAACGAAGATGGCAGAACGCACCGAGAGTCGCAGGGGTGTC
GTAGAACA
>GC2H_49111 length 1008 cvg_8.8_tip_1
AAAGAAAAGTTCATTCCAGCTAAATCATCAGAGGATAAGAGTGAGACTTATAAAAACAGAATAAGACGATTCTAAACACGTTATTAATAAATTAAAGTAT
ATAAACTGAGAACCCTAATTCTTGTAGGGCCATGTTCAATCGCCCACTAGACAAAGTGCATGAGAGCGCATCTGACCAACTAGGCGTCTGATCCGTTCGG
AGCCAACCCCCAACCACCGAGAAGAACTGCACCACTCAACATCTCCTACTACTAGTCAATCGTTTGACTATTCGTCCTATTAAAATATATTTGTGCAAAT
AGCAAAATATACCGTACATGCTTAAAGTAAGTACCGTTGCTGACAAGTGACAAATACAGTGGTGCTATGACCATTTCACTTAATTAAGTAAATGAATAAA
TATTATATTATTGGTCACAGTTTGCGGAAGAAATAGTGTTACATAATAAAAAACTGAGGGAGTACATGCCTCTTCATAAGTCCATATATATCTGACACTG
TTGTTTCCCAAAAGAAGCACCCAATCTGGTCCAACCATCAGAAGTGTGAGCAACTGAGCAATGGCGTTGGTGGCAGTTAGCAACAAGAGGGTGATCCTGA
AGAGATACTTGACGGCATGCGAGATCGGCCAGTTGGGGGATGAAATGGAGGTGGTGACGGCAGAGGCAGTGCCGCTATCTGTTCCGGCAGGGTCATCTGC
GGTGCTGGTGAAGAACTTATATATTTCATGCGACCCCTACCTACGCAACCGGATGATCCGCCATGAGGTGCCCACCTACATCTCGGACTTTGTCCCAGGA
GAGGTAATGATTTGTATAATGTCACAATATAAACTCCTTATAATTGAATATCTACTTTGTAGTGATCATTTGTGGCCATAAGCTATTCCTCAATTACAAC
TTCTATCTGACATTCATTTCAAGACTTCTTTATGAAACCGAAACTGATAATTTTTCCTAAGGATGTTTGACTCTGAATGTTTTCCAGATTCCCTGTTGCA
AATCTCTA
>GC2H_49113 length 1009 cvg_17.2_tip_1
ACATCTGCGCGGGCTTCCTTTCTAGTTAAACTGCATCAGCACACTTCTCTTCACACAATAACTAGCTGTTGTCCAATATGTAGATATGCTGACGTGCGAC
CATGATATTATTGCTGGATCATCAGCCTCACTGATGTATTTCATTATATCAATAAATCGATGCGTAATTAATCTCTTAGAACAAAATGCACACCATTCTG
AATTCTCGCCTCTTTAATTTGGTGGGCAGCTTCCTGTTGCATCAGTGTTGCCTAGCTAGCTAACAGAAGGGATCAATCTCCTGTATTCCCAAAAATCTTG
GGAGGAGCTGCAAGATTTCTGCTACCTGTAGAGATTTAAATGTTGAACAAATTTCATTTGATTCCGAACCAATTTAATTTGATCAATATTCATCCACTAC
AAAATTTTGATTGAACTTCAAATGTTTGGCTGAGGTAATAATGTCTGGAGAGGAGCCAAGATATCTAAATATCTCGCGAAATCTCAGCAACAAATTAATC
CCTGAGTAAAATTAGCTGATCAAGCATTGAAATCGGCTACAGCCTGGAGGTGTTCAATAACTATACAAATTTTACAATATGCAGTGCATCGTCATAATCA
TATCTTTTTATTTATACAAAAGACAAGGCGAAGGAGTATAGGCTGAGAAAGACATGAAGTGTTGATGAACATAGGCCACTCCAGTGGCTTGGCTTGTTAC
CATGATACTTAGTAGTTTTGCTGTTACAAATCAGATCTCCTTGCTAAAAATGTTTGCTCATCATTTTGCAGGATAGTACAGAGATGATTAACCAATGCGT
TTCGAATCTCCCAAAGAATCGGATTACATTTTTATATGTTAGTGGTCACCATTTAACGTCACATAGGGATGAAACCCCTCGAAGAACATAGTACTTGTAA
CTAGTCACCACGGTATAGACTGAACTATTCAAAACGCAATTTCATAAGCTCTTCTTCGTCTTTTTTTTTTTTTTTGGAAATGTGTTCACATGCATTTCGA
GAATTAACT
>GC2H_49115 length 1009 cvg_23.0_tip_1
ATAACCATTGCGGGTGCCCTAACTATGTGTCTGCATGGAATTAATCAATTATCATTATGCTTGTCCGTAGCATCTAGAAAACAAAGGTACACATCTTTTT
ATATACCCCTCTGATTTTTAGAGGAGCACTCTTCTTGCTATCAGTGACAACTATGTTTGTTGAACAGCCACCATGTTCATTTAACAAAATATAAAATGGC
ACAAATTTGAATCGGTGTGTAAATTGTTATGTGGGGAATTCTGTTCCAGAGACGTGGGAAGGTGGCGTCGAAGTAGCGGTGCTATGGTGACAGGATTTAC
TTGCGCGTTTGAGTTTGTCATCCCTATCATCCCTTCAGTTTAGCTCTAGTAGTTGTTATCTCCTTCAGTTGTAAGGTCTATTTAAGTTGAGGAATTCAGG
AAATAAAGCAAGCAAGATCAATCTACCTAAACCCTAATCTCTCTCTCTCCATCACGGCTCCGGGGCGGCGAGGCTACCGGCCTCGTCCTCCCATCGAGCA
CACGTACGCGCTCAGGAGCTGCGGACCGTCAGTCGTAGCTCCTAACAAAATTATGATACAACTCAGAGTGTTTTCTTTGAAGGAAATATGGTAAGCACTG
CAGAAGGCTAATTGAACGATTAATATTTAGAAAGACTTTAGTTGATACTCAGTAGGGCTATATTATGTTGGTGTGTTCTTTGCGAAAATGCAGTTTAAAC
TTTTTATCTGTATATGGGGGGCTACATAAACAGAGCTGCACAGGATGACAGTGGCTTCAAAAGTTAAAATACAGTAAGGTCATTAGACACATTGATGAAG
AGCCTGAATACTTGTTGAGAATATGAGTTAACAAGAGTGCATATTGCGTGGCCTCAACTATTATATTCATACTTCCCATTTTTAGAACTGACAGAGAGGA
CTAACACAAAAAGGAAATCAAAAGCATGATAGGTTTTGTACTTCTAAAATGTTGTTCAACACAAACCTATACTCCCTCGGTACTCGCAAAGGATGTCGTT
TAGGACAAT
>GC2H_49117 length 1009 cvg_5.0_tip_1
TGCAATAAATTACCACATTTTTAGAGTGTCCGCGAGCACATTAACGTATTTGCGATGTCCCGTAGTTAATTATATATTTTTTCAGTGTCATATAGCAAAT
TTTGCCTTGATTTTATTCACGTTTTTATCGGTATGTTCTGGCCATACTTATGCATGTTTACTGGTGAATTCTAAGGATTAATTCACGATTATCTAGGATG
AAAAACTACTACTTCAGTTCACGCGCGTTTGTGCACTTTCACACCGGAACTACGGTTTTGACTTATGTTGATACTTATATTTCATAAACTCCTACCTTTT
TTGTTTAAAAGAGAAAAAATGTATTTTTGTTTTCATGTTTGTTCCCGATGGACACTTCTATCTCATAAATTTCCTCCTTTTATTTTCAAGAAATTTTCGA
AAATAAGAAAATAAGTGTCTCTTATGCCTAGAAAAAAAATAGTTTTTTATTATAAACTACAACTTGCTATCGGTATATGTTTTTATACTTTCTTGCATAC
ATATATACTTGCTGAGTGTTCTTTACTCATTCTTATTTGGTTTTTGATCCAAGGGTCGACAGTGGTATGCATTGGCAGGAAATTAGTACCCTTTTACCTT
CACACTTTTGGATATACCAAAATCATATTTCATATTCATAATAATAGAGTGCTAATTATCATTGTAGTTAGATTTTGTTGGGGTTGTTTTACTCCTGTCC
TGATAGTCCATGTTATTTCTCAGAAGGCATTATAATATCACATTCATGTATTATGATGTGGGTCTTTACTTAAGTACTGTCTCATGGATGTTTGTAAACA
GAAAATATAACTCTCTATCGCAATTTTTAATAAATCCCAGACTTGATAGGATTTTATGTCTAGTATGGCAGCAGCTCAGGTTTTACGTTTACTCTTTTCT
AAACTAACGGTCTAGGATACTAGGATATGTAAATATATCATTACTAAAGGCATTCGTTAGAGAGTTGCTCATGTTTTAAATAAACTAGGGAGGCAGCCCG
CGCAGATGC
>GC2H_49119 length 1010 cvg_16.0_tip_1
AATCGAGAACATGAAATCACCTATAGAGCTCAAGGAGGTATAGAAATTAATCGGGTGCATGACTGCCCTTAGTCGGTTCATGGCCAAGATGGGAGAAAAA
GGTTTGCCCTTGAAGAAGCACGGTAAGTTTGAGTGGACAAAGGAAGCCGAGGACGCATTCCTCGACCTCAAAACATATCTTTGAAACCCTTCCTTCCTTG
CCACCCCAAAACTGCACGAAGAACTCTTCATGTACATTGCAGCCACTCCATACTCGGTCAGCATTGTCCTATTTATTGAGCGCAACAAAATACAATGACT
GATCTATTACGTCAGTCAAGTCCTTCACGACGCAAAAGACAAGATACCCTCAAATTCAGAAGTTGTTCTACGTTGTGGTCATGACATCCTGAAAACAACG
CCAGTGCTTCCAAGCCTACAAAAACCATGATCGTCTCCTCATATCCTCTTGAGAAAGTCTTCTGAAGTAAGGATGTGGCTAGATCTATAGCCAAGTGGGT
CATCAAGCTCAACCAATTCGATGTCACTATCGCTCCTCAGAGCACCAACAAGTCCCAACTCCTTGAGGATTCCGTTGCCGACAGGACCATCCTGGTGAAC
AGCATGGTCGACAACATGGCTAAAGAAATATGGATAGTGACATTCGACGAAGTGTTCAATAGCCAAGGAGTAGGATTAGGAGTCATCCTCACTTCATCAA
TAGGCGATCAACTCAAATATGTTATACAACTTGAATTTTGCGCGACAAAAAACACAACCGAGTATGAAGGTTTACTTGTCGGATTATGAGCAGCCACGAC
ACTTGGAATAAAACGATTGGTAATCAAAGGGGACGCAGACGGCAGAACTAGTCACCAACCAAGTACACGAGAATTAGAAGTGCTCTTATCCCAAATTAAC
CAAATACTTAGTCGAGGTGCGCAAACTGGAGCGTAGGTTCGACGGGTTCGAAGTACGCCACATATACCGTAGGGGCAACTTGGAGCCGACAACTGTTGGT
ATTTCTTACG
>GC2H_49121 length 1010 cvg_8.0_tip_1
ATAAAAGTAGAAAATTAGCCAATGCCGCCAATCTCCCACCAAGGTGCAACCATTGATCTATTTGATGATCTATTCTATCAAAGACACCCCATACAAGATC
ATAGATAATACCGGAGATAATACAAGATCATAGACAATTAACCCCTTCATTTTCACATCTTAGTGACCTCCTCCGCTCATTGCCCTTCTCTAGCTAGTCC
CTCGGCTCCACCAGTCATGAAGCTCCCATGCCCCGCCACCGCGGCTTTCCTTTAAATCTAGCTCCACAACCCCCTTCCTACAATCCCACACATACAAATT
AACAAGAAACAACGTACCTCCAAAACGTTATACCGTCCTTTGCCGCCGGAGGTCGTTTTGATTTGACAGAGGAGGAAGGAATTGGAGCAAATAGCGAGGC
TTAGCTATAGAAATTCAACTGATTGTATATACGTGTCCCAGAAAATGATCACGCGAATCATTTGTAGCAGTTCGGAGAAAAAGCAATACACATGTGTACT
GGTAGCAAATTGGCCATGAAAATACTCTCTTCCCGCACGTACTTCCGCCACACAACAAATCAGAAGGGGAAAAACAAATTAAACACCCTGCATGCGGTAG
TAGTAACTCACCTACTCCTTCACCGGCGACACAGATCCCCGCCGATTGATCTTACCACCTGCGATTTCTCCGTTGTGCAGATGGATCCCCTTTCTGCCTT
CCTACTTAGTATCAGGTCTCTGATTCGTAGTAGTCATTATATATGGTGGTGCGGAGACAGGGAGGAACATTTTATAATATGCAGCCAAGAGGCGCTGGCT
TTGGCTTTTGATGCCTAACACAGCCCACTAAACAAGGCAAAGCGTCAAGGTCAAGATTCCTTTTCACAAGATGCCGCGGACTGCTTAAATTAATTAATTA
AAAAAAAGCATCAGCTCCATTTTTTTTTCAGATAATGGTGGCACTTCCTTGATTAGTGACAAAGTATCCCTGGATCAGTGGCGGAGCTAGGATATTTTTT
AAGCCCGGAC
>GC2H_49123 length 1010 cvg_3.0_tip_1
CGTTAAATCGTGATGAGTACAGATTGTAACGGTGGAGATCAATCGACACGGTTATATACAAAATGTGAATTGCATTTATGGAAACGTAAACAATGGTTGT
ATATAAAATACAATTGTAATTACCAAAATAAACAAGAATTGTATCCTACTTACTTTTGTCTTATCTTCTCTCGCTACTAGTAACTTTTTTTTTAATGCTA
TGTATGGATTTAATTTGGGAAGGAGGAAGAGTAATTAACATTAGGGGTGGAAAGAAAAAATCAAATACAGAAAATAGGATTGAACCTGAACTACACGAGA
GATCGGTCATCGCCTCATCGGTCTTTACTCAGTGCATCGGTTAACTGAGGTCCCAAACTACCCGAAATTTGGGCCAAAGTAAGGGAGTCAGTCAGTCAGA
GGGTCCAAGTACCCACTACCTGAAGTCTAGCCACCTTCACCCTGTGAATGTGAACCCTAGCTACCAGCCTCCATGTGTCTTGTACGACTACTTTAGCCTC
GCTACCGATCTGGTGAAAGTATAGAAGTCTGGTTCTAAGCATATTGCGTATTGGGCTTCATTGATTCTTGCACTTGTCAGAAAAAAAAAAACTGTAAAGT
GTTATTGCATCCTCATTTTTTGCGCAGATTAGCTGCCTCTGTGCTAGGAATTACGTACAAAAAGGTTGCTATAAGTAAGGAAAATTAAATCAAAATTAAA
GAGACAAAATTAGAACTATTAAATTCCAAATAGACCGACACTAGTGCACATGTACATACTGACGCCTACTAGCAGTCCAGCACTCATCCCATCAGGCACC
AACCGTTGGACGCACGATCGCCAACTTCGGTTCTAGCCTCTGCTGCTCATGGTCGGTAGATTGTCGTATCGATCGCGATATCACCAAAGGCACAACTGCC
TGGCCGTTGCTGCCACATCGATCAACCATGGCTGGCTGACTGGATATATTTTACAGCAGTAAATTCGAACAAATTTTTTAAAGACTAATTCGAACGGGGT
TGACAATTAA
>GC2H_49125 length 1011 cvg_5.0_tip_1
AAACTTCTCAGCCTCTCCTCTAATGGGAGGCAGAGACAATTGACGCCTCACCTTAAAAGGTGAGGAGTTCGCTGACTCCGCCTCCTCCTCCTTTTCTTGA
GGCGTTAAGGACCGGAATAGCCCCTTGCCATATCCGCCACTTGAGTTCCGTACTCCGAAGACACGTAACCGCTTGCCTTGCGGTGTCTTCGGAGTACCGG
TGGGGGCTTGGTACTTATGGAAAACCACATCCCCTGCCTTGGTCTCCAAAGTGCCCACATATTTTTCACCGGCTGGAGGTGCGGCCTTCAATTGCTCTTG
GAAGAGCCGTCGTGCTGTCTTCATTGGGCTTAATTCGCCCGTCGTCGGCTGATGGCAGAGGAAACACCACACACTTTCGTGGGAGTGTTGTAGCGAGGCG
AAAGGGAGCGGCCGGCCGAAGGGGGGGTGATCGGGGCCGGCCAGTGTTTGGCCGAACCCTAGGTTAGGCCAAACCCACAGCGGCGCCGATCGCCCTATGG
TTCGGTGAGGCGGCTTAAATGACCTCTAGGGGGTCAACATAGATCGCCCTTGCCTCTTCCAGCGGCAGATCATGCACTGGGATCAATTGGTTTGCCGGCG
ATGGTTCTCCATTGAGGTCAAATGTGTTGGAGGTGGATGCACCATAGGGGATCAATGATTTCGCAGCCATGAGTTGAGTGTTGGACATGAAGTGGATACG
AGGATTGATTTAAGCTTTGAATTGGAGGATGAAATGGCTTGAAGGTGGAGAAGAGGAAAAACAAATGGTGATAAATCCACTCAGATCGAACTAACGAGTC
TAGCGCACGAATGACCGGGTTTCTGACTAAAACATGGGCGGGGAGATCTGTGTTTGAAATTTGGGGGAGATCAGGTGCCGCCATGGTGGGCTTGGTCAGC
CTCCAAATTTCTCACACGACTAAGCTAAGCTAAGGAGAAAATGAAAATGCACAATTTTACTAAAATTAAGCAAATTTTAAATGAGATTATAATGGTTCAT
AATCAATTAGC
>GC2H_49127 length 1011 cvg_18.9_tip_1
AGAAGCTGGCTACCAAGAAGCTGTTTGAATCTTAAGCTCTCAAAATTTTGCTTCGTGTAGGAAAAGATCGCTTGGCTGTTGGCTCTCGCAAGTTTCTGCA
GCAGATGTGAATTGTCGCTTTCTGCCAAGGCCAACAGAGAATCACAGAGATTATTATCTAAAGAAACAGAGAATCAGGGATAGTAATGCAAGCGGTCAGA
GAGTGAGAGGCAAATATTGGGCACGAGCCCATATAATGGTCCCATTCAGAACAAAATCGGCCTTTTCTTTAGTGGTGCTGTTTGGCCCAAGATGAGAGGG
AGCTTGAGGCATGGATCGAGAGCTAGGCGGCTAGGCCACGAGATCATGAGCTCAATCGGCTACCCTAATAAATCAAAATCAAAGATAACTTAAATTTAAA
GTTTATTTTAAGATATTTTTAAAATAGTTTTTTTTAAGCATTGAGCTCTTAAGTCGTTAGATCACATTAAAAAAATTACCTTTATAAATAATTTATTATT
AGAGAATATGGGTAACCGAAAACTCCACGAGTATATGTGTGTACGTAAGCCTCGTGCCGCGTGACACATGCGGTGTCTGAGCACGTAGCATCGGGTCGGG
CCCCCGACGCGATCCGCAGCCGCAGGGCGTCGAAACAAATCTGTCGTGTACCGTATGATCACAAGTGTCGGTGGACGGTGGTGGCACGTACTAGTACGTA
TACGTGCACGGTGCCATCAATCAGCTGCGGTCGATTTGTCGAGGCGACAAAACCCCGCAGTTATTACACAAGAAATTCGCACGCCGTCGCCGGGCCCGTT
TCCGCGGAGGCTGATGTAGAGGCAAAAGCCGCCACGCTGCACGTACGTCGCCGGAGCGGATTAAACTAGCGGAGAAGAACGAACGGCCGTTGCGCCGTAC
GCGACAAACAGCGCCGAAGATGAAGATGATGGGGGAGGATAGGATTAGGATCGCGGCGCGACGAGGAGGAGGAGGAGGAGGGCAAGACTTGCACGCGTTT
CGCGGACCGGA
>GC2H_49129 length 1012 cvg_8.0_tip_1
ATTAATACAAATGTGCAAGTGCACTTCTAATACTATATTAGTCATGGTAAAGAATATTTTAATAGTATCTGTCTATTTGAGTTGGTGTGTTAGGACATAC
GTTTGTGAGTGTATAATCGTAGTGTAGTGTGGTGTAAGAAAAAAAAAACTATGCACCTATTTATATCTCCACCTATTATGCTATGAAGTTTCTTCCATTC
CACCACTGTGCACTTAGTATGTTGTTTTCTCCTTCTAATGCAGGAACAGTCTGTTCAAAGTGCATATCGAGCCAAACATCGGATGGTACGATTTCCTTTT
CCTCTCCATCAATCATCATTACATTGCACCCAGAAATGTTTTGTTAAATCCAATGCTTATATTTTCTTCTCAAATTTCAGTTCAATCTTTCATGTTTTCA
TAATATTCAGGAACAAGAGGGACATATACCAAAGTTTGCGTCACGGAACGAGGTGGGACACAAGCCTGGCCCTGGGGCAGGGCGAACAGTGCAAACGCCA
AGTCGAGGGCCCGCAGGCCAGGTATCGCCATACGAATCGCTGATTTCTAGTGTATCGCAGCATCTGTGTGTCAAGCGGACACAACGTAAAAAATAAGTCC
CTTAATTAACTGAGGCCCATGCGTAGCTATAGAAGGCAGATCAGACAATTGATTGGTCAGGCCTACATGCATGGCTCTATATATCCCCAAGGCGATTATC
AACGATTTTAGGGCTACTATCACTTAATGAAGGGATCACTGATATTGATTTTGCGCCCATCAATACTTCAAGAATTATCGACACTATTATAAATGGTATT
CTATTTAGAATAACCTACTTTATTGTAGACTAATCTAGAAACTTAATTTGATCTATTAAGTACTACTCTACTCGTTCATTATATAGCTTTCAAATTTTAT
CTAAAAATATAGGTACTTCATCGTCTGATGTCAAACAATCACAGCTTCCTCACGTGAACCAATCACAACCAAATCAATTTAGTTCCACTGCTCTTTAATC
TCACTAAAAACT
>GC2H_49131 length 1012 cvg_14.9_tip_1
ATTGTCTTCTCTTCCAACCACATGTTGATGCAGTTGTCCTTCCACGACATACTTATATCAACTTACAGTACTACACAAACCTCTATTGGTGCCAGTTGGG
AACTGGCTATTGTTGCCGGTTTCCTAGCCGGCACCAATTGTTTGGCTCCTTTGCCCCATTAGTACAGGTGTCGCTTTTAGATCCGGCACCAATACAATTA
AGAAAAATAATTAAAAAAAGACGATGGAACCTATACTGTCACTGGCTGCTACCGGCCTTCTCGACAGCTACCGCCGCCACCACCACCTCATTGGGCCTCC
ACACTGACCGGCCCTCTCCATCGTTGCCCCCACCACCTCGCTCGGTTTCCGCGTCGGTCGACCTTCTCCACTGCTGCCACTATCACTAAGAGAAAGGGGC
TAACCTTCTCAACTGCCGTCTGCACCACCTCACCCGGCCTCTACGTCGGCCGGCCTTCTCCACCGCTGTTGCCATCACCGCGAGAGAGAGAGAGAGAGAG
GGGGGGGAGGGGGCTGGCAAGCGATGGAGATGTCAGTGCCGCGTCATGTTCCTCCTCGCCATTCATGGCCGCTGGGAGAGAGAGGGGGCCGGCGAGCTTT
CTCCGCACCACCACCGTCATCACTGCCGCCACCTCCCCAGGCCTCTGCGCTGCGCGCCGCCCACTGCTGGATCTCCGCGTGTTAACCTCCACACCAGCAG
ATCTCCATGCTAACCTCCGCACAGCCGCTGATATCCGCCGCCGTCGGGAGGGCACCGCCGGATTCGGAGGAGAAATTGAAGGAGGAGGGGACATCACGAG
TGGTAGCTAGTGCGAGAGAGAGAGAGAGATGCCTCGGCGAGAGAGTGTGCAAGAGAGACGATGCCGGTTTCGTCCGTGAGAGAAAGAGGAGGGGATAACG
ATGAGAAGTGCGCCCAGCCACTCGATTGCCCACTCAGCTCGACACTTTTTTTTGGTGTCGGTTTCTAATTAACCAGCACCTATAATATATATAGGTGCTG
GTTTTTAATTAA
>GC2H_49133 length 1012 cvg_3.4_tip_1
AAAAGCTAATCCGTTTGAGTTTCCTTGCCAAGCGAAGAGGACCCTAGAAGGGATTCGGAAAAAAAATAAGGAGGAGACAGATCACCCGTTGAGGAATGGC
CTAGAGGGTTTCCTCTCCCTCTAGGTCTCTAGCTACGAACAAGACTTTGCCTTGCAGCGACAATAGATGTGTATACAACTGTCTATTTCTTATGTTCAAA
AATCAACAAATTTCAGGTGATTTCTACACTAGGTCTCTAGCTACCTGCCTCAAAGCGGCATCACACAGTTCTGGTGCGAATTGGTACAGTAAAACAATAC
CCGACACCTCATTGTCACCCACGGTCATTGTAATTGGCTACAAAACACTTAAAAACCAGTACTAAATCCCAAGATCCCAGCGAGGAAATTAAAGTCGAGT
AGAAGCACTAAGTTGCAAACCCTAGACGTGGGCAGCCAAGCCTCTACCAGTGGTGCCGCAGGCCGGCGCTCCGAGGACTTCCAGGGTGGGCAAGTCCAGC
GGCGGAGCAAGGAACGCGGGAAGAGATGGGAGGCGAGAAGGTAAATGGGTAATGGTACCTTCTGGCTGCTGCACTGCACTCCAGGGGGGTAGGGGGAGGG
GGGGTGAGGCCGAGCTGCTCGTCGCCCTGCTCCGAAGCGGCTCCTTCGCGCGGTCGCCGCCGGCCGGTTTCCGGCCTCTGCCCGCCGCCGTTGGGGACGG
GGCGCCACGACAACCCTACCCGCCTCATTTTCTCCTCTCTTCTCCCGCAGTTTTCGCACGGCCACATCAGCCCAGCCCATGCGGCCCATTTGACGGTCCA
AATGATAGCCCACACGGCCCAAGCCACGCAGCGCCGTGCGCGATGTCGTCCCCTCGGGCCCAATTGGGAGAGCATGCCGTCGACACTTCGACAGTACCCT
AAATATATTCGTGAATGCATTTATTTATGTGATTCATATATGTGTACAAATTTATATGAATATTCTAGATGAGAGAGTTGAAGAAACCAAAACATTTTAT
AATATAGAACGG
>GC2H_49135 length 1013 cvg_4.0_tip_1
TTCAGGGCCCTGACTCAAGGGGACCTGAGTGTACAAGAATACCTCAATCGTTTCACCCAACTCGCTCGTTATGCAACACAAGACCTTCCTGACGAAGAAG
TTGATAACAAGATTGTTGATGCTAACCGAAAGAGGAAGTTTGCTGCCCTCAAGAATAAGCAACAGCAGCAGGGGCAAAGGCACAGGGTCAATACTGGGCC
CGTCTGGAGGCCAGTTTATTCGGGCCCCGTCTGCCCAACCACTGCCCCCCAGCACCTGCGGCCATCCCCAACTTTGGATTCCTCACTCCTGCCCCTACCA
TTCCTGCCCCGGGGAAGTTTCACTCCGGCTGCTTCAATTGTGGGGTACCGGTCACTTTGCACGGGAATGCCCCCAACAGAAAGTCTTTCCATATCGCTTC
GGGTCGCCAATCACTACAGCCCGTGGGACTACAACCCCGGTCGCACCAAGGGCGGCCCCGCAGACCCCTGTGCGGATGAGGACGATGACCCCCCTGGCGA
AAGGCCGCGTGAATCATGTTACCGCAGAAGAGGTTCAGGAAGACCAGGGAGTACTCCTCGGTATGTTCTCCATTAATTCCCGCCCTGTTCTAGTTTTCTT
TGATTCTGGTGCATCGCATTCTTTTATATCCCCAAAAATCGTCAATAGACATAACCTTGAGATCTCCGATTTAGCCAAACCCATGATTATTCACTCCCCT
GGGGGCGATATGTTCGTCACCCGTATCTGCACCAACAGTTCCACTTTCCTTCGAAGGGATGGTAATACCCACCACCCTGATAATCCTTCCCTCACAACAC
CTTGATGTCATCCTGGGCATGGATTGGCTGAGCAAACACCAAGGAACCATTGATTGTGCTCGCCGGATGATCACACTTAACACCCGGAATGGTGGAGAAA
TGGAAGTAAAAATTGGACCCTTTAGGCCAGCAGCAGGAGATCAAAGCTCCATCCTAGCCTCCTTATCCTTGAAGGAAACCCCTGTAGTAAGTGAGTATCC
GGATGTCTTCCCA
>GC2H_49137 length 1014 cvg_35.1_tip_1
ATCCAAGGATACTCGCTACTAAAGACAACTCAGGTATTTCTTCAACTTGCTTCTGTGATTCTCAGGCCATCGGTTACATGAGTGCTACAGCATGTTTATG
GTGAACTTTTTGTCGTCTCTGGTTGAGTTTGCATGGTTTTGTATGGACTACTGTTGTAATGCACCGTAGTGACCTAGTTGCAATGTACCAGTATAACATG
GAATGCTGTGGCTGTTTGTGTTGAAGCTGAGTGCCTATCTCTTTTCCAGATTAGATGGTGTGAAAATGGGTTGGTTGGGTGGCGTCCTCATATTTTGGTG
CTCAGATTGACTTTTCTTGTTTGTGGGTATTATGTTTGGGATACTGGCCAAGGGAAATGGACAGAAATATGCTAGCTTTAGTGGACAGGGCCTGTCATCG
TATTTGTTTATTCTATTGTTACCTTAAGTCCTTAACATATATGTTCTTCTGTTAAAAAATGCTAGCCTCTGATTATGCCTTCAGCCCTCCATGGCCTTGA
AGTGCCTGTTGTCCTGTTGGATTCTGTACATTTCTTGTGGTGAAGTCTGGCAGCATTTCTTTTGTAATCAACTCAGATGCAGAGCCTGGCAGCCTGCACG
GCAGCATATATATGCTTCTGCCTCTAAAGAATAAAACTAACGCTTAAACCTGGTTAGGCAGTATGCTTCTTTTCATACTGTCTTTGTTTTATGCTGTGTG
CTTCTTTTCTTATTCAGTTTGGCAGTGATCATTGAACTGTGTCGTTTCTGTACTTAAGCACCCTCCCTTGCCGCCGTCCGCTACCATGGCTGAAATCGAA
ACTATCTCCAGCCTCGCCGACGCCGACGATGTCCTGGAAAACAGGGGGATCAATCAGGTTCAATTTCGTCTAGACGAGCAGATATCCCTCGTAGCTGCAA
CAGAAGTCAAGGTGAGGACCCGTCCTGGAAGGCTCGGATTCAGGTTGTTAAATCCTGAACTCATGGATTGCAAGTTCCAAACAAAGGTCAAGCTGGACGA
GGCCTACGAGCAGA
>GC2H_49139 length 1014 cvg_13.0_tip_1
AGCTTCTATTTCTATAGGGTCTCAATTTCATACACAACTCTTATACATGTTTAGATTTCATATATAGCTCTTATCTTCTATTTCTATAGATATAATTGTA
TAGAACTATATATCAAACAATCAATGCCGTTATAATCCGAGCCTACCATGATCTAAAGGCTAAGATCTTTTCTTTCTCTCCAATCAATGTGGAAAGTTTT
AGTCTCCACATTCGAATACCAAGCATTTCATACTCTTAATTGTTTAAAACGGACAAGTAAACCCCCCCTCCCCACCCATTTAGTCCAAAGAGATTTTGGT
CCTACATGTTAGTGCGGACAATTTTTTTTAAAAAAATGTTGGGGCCCACCTACCAGATTTTCTCTCTTATCGCTTTCCCCTCCTCTCCACGGGGCCATGA
CTGCGAGCGGCATCGGCGGCGCCTCTCTTCCTCTCTTGCGCTATGGATACCTCGGTAGGTGATGCCGATTCCAGCAAGGCGAGGTACGATGAAGACCTCG
GTAGGAAACGGCGACACCGGTGGTGGCTACACTTGGTTAAGGTTGGACGGCAGCTGCCTTGAGCTGACGCCACCCCTCTTCCTCTCTTGCGCTGTGGAGA
CCTTGACAGGATAGGCTACAACGCTCCTCCTCATCCATCAAGACCACTTTCCCCCTCGCTCTATCTCAGTGCGGCTACAAGCAGTGTGGCGGTGAAGGCG
GGGACAAGTTATGGATGCACGACGTTCTTCCTTGAGCGGTTCTAGCACCACTGCTCTCAGGGCACGCCAACTGCCGCTGACTTGATCTTCTTGGAGAGGA
TCATCAGGGGATCATGGAAGCACCACCGCTTGTCGGTCTTGGGTTCTTGGCCTTTCTGAGAAAGATGGAGAGGGGCGAGCGATGACATGTGGGTCCACCT
AGGTGTCGAGTTGTCCGTGGCAATGCCAAGGATGCAATTCCACTGGTCATCGATGTCGCCTTCGGGCAACATGGCGGCAAAGAGAAGTTGGCCTCGTAGG
TGAAGTTCTTGAGG
>GC2H_49141 length 1014 cvg_5.0_tip_1
CAATCCTGAACATGTGCCTAATGCTGATAATACAACTATGTAAGTGTCCTGCATTTTCAATTGTCTGAATTTAACAACTTTGTTAATGTGTTTTCTGCAT
TGCATTTACGATTTTCTGATTTTCTCATGTCACAGCCCTGCTGCTGCTGAACTTGGTGATCTGGATGTTGCTGCTGGTGATCAAGCTGTTGTTGGTGGTG
TTGAAGCTGTTGCTGGTGCTGTTCAGGCTTTGGCTAGTGATCAACCATCTGGAAGCCCTGGACCAGTTACAAGGAGCAAAAGTGCTCTACTGCACTCCTC
CCCAGTTCATTCCAGCCCCCTAAAGGCTAACAAGAAGAAGATTGCAAACAAGTTGTAATCCAATACTAGTACTAGTACTAGGGTACTTTATTTTGCAAAC
AAGTTGTAATGCGGTACTCCAGTGCTCTAAATTTGCCAGCTGAAATAGCTGAGATGAGCACTTATTAAGTCAGTACTAAGACCTGTATTTTGTGTCAATG
AACAACTGTAATGCTCTAGAAGTAATGACTTTAGCTATGTTAGCATCTGGATGCAAAATGTGGTTCTCTTTGAATGTGATTGTCTTTGAATGTGGCATGC
CTTATGAATTTGGTTGCAAACACTATTTCTGCAATGTGTAGCACATATGAACAGATTTTCAAGCATAAATTGCATCACATTTCATTGAAGATCATTACTG
CATGAAAATTGCATCACATTCCATTGAAGTTCATAAATTGCATCACATTTCATTGAAGCTCATAAATTGCATCACATTTCATTGAAGTTCAAACATATAA
CATAGTATTGAATACATTTTTGCATCACATTGCTACTTCTTATTTCATTGCATTCATGGGTACAAACACAACTACTGTAGTCACAAGTATAATCCCAGCC
ACCCTAATTGTACTCATTGCCTCCTTCAGCACACTTCTCATCTTCTCAATTGTATCATTTACTCCTCCCATTGAAGCATTCACTGAATCTGGCACATCAA
CTTGTGTCCTCTGA
>GC2H_49143 length 1014 cvg_4.0_tip_1
TTGAGATTTCTACTCATCATAACATCTGAAATGTTGAACTCAAAATTTGCAATAAAAAATAGTAACATTGAGGTCTCCTTTGGAACGTAGGGATAGCATC
GTAAAGAAATATTAAAAACACAAGATTTTGGTAAGAGTAAATGAAAAACGTGAAATGTAAAAACACATGAATAAATACAAGAATAACCATTTGGAGGCTA
TAGACAAACACCAGAATTGATTGAGAGAACTAGACCAAAAAAAATTGCTAAAGGATGGATCTCGTGCTTACGTTCTTCCAAAATCTCCATATATTGCATT
GATCCATATAAATTTTGAACTATTTTTGAAGCTCCAACAGTTTGTCCGAATGAACCAAATAGAGAAAGTTTGGCAGCGTCAAAGCTTAAACTTTAAGCAC
ATTCTTCCAAATTTTGGTAGGAAAAGTTTGTGAAAGATGTATTTGGATTGATGCCAGCCCTCTACTACTTAAAATGGTTGTTTCATCAAAAGGGGACTTT
CGTCTGTCCGCTCACTCCTTCCATCACGTTAAACATAAAACCAGTGCATCCACATAAAAACAGTCTCAAAAAAAAGAACACCCACGTAAAAACCGCCCAA
ACAAGAAAAAAAAGGAAAACAAATCTAAATATCTCGTCCTTTCTTTAGACTCCATTGCAATGCATGTCACGTTGGTAGTTATACGGATATAATAGGGATG
GAAAAGTAGTAGCAAACAATTGGTAGAGTAGAACTTTTAGGGGTTGTTTGTTGAGTAAATGTTTTTGAAAATTTTAAGTGTGTAAGTTTGATAATAAAAT
TGTTTGTGGTTTAGTTAGATCCATAGTTTTTGATAACTTGGACAGTCAACATGTGGTTTTGTAAAATTTATTTTAAAACTAGAAAGATAGCCCATGCATT
CGCGCGGGCATTTGTGTTAAGCTATGTTTGGAAAACTTATTAAGAGTTAGACATCAACTGAATTATATGTTTCAAGCTTCAAAAGTACAGTTTTTCTAAA
ATTAAAAGATGTTC
>GC2H_49145 length 1015 cvg_5.0_tip_1
ACGCCGACCGCTCCCCTCTCCGCTTCTCCCCTACCCTATAGAAGGTGACCCCGACCACTCCCCTCTCCGTTGTCGTCAACAAGGCCGGGAGTGGTGCTAG
CCAGATCTGGAGGTCCCTACCTCGGCAAGATTGCATCCGACTGCCGGGTCCGGTTGGGGAAGAGGAAGAGGCGGACGGGGCAGCGACGCCGGCGCCGGTG
CACGGAAGGGTGGACGATGGTGACGGGAGGCAGATCAGTGACGCCGGCAGAAGGACGGACCACCGAGGCGCTGTAGGGCAGCGGCACCAGGGAATAAGTT
GCGGCGGGAGGGTGCGGCTTGGCGGGGCGGAGTGAGGAGGCATCATCTAAGGAGGGCGCAACGGCGGTGATAGCGTGGGAAGATTAGTGCGACGGCGGTG
TTAGCGGCTGTGATGGGATGGGGAGGTTATTAACTCGGCGATCGGTAGCATTGCTAGTAGGGGGGTGATTTGGACCGTTGGATGGTATGATCTGACACGC
GGATGGATGTAGATGGATGGGTTTGATTTCACCTGTAAGATTGTAAGGAGACAATTCCTCCTTTTTAAATTAGTATAGATAGCCTCCCAACCCAATTTCA
ATGCTCTTCGCACATCGATCCAGTTATCTCTTATCAGTTCATTCAGTTTCTTTAGTCCCCTTGCAACCAATCATAGATCCCATTCATTATCCCTTGAGAG
CCAACATCCGCAAGAAGCGGTAGTAGTATTCGTTCATCACCACTGACAGCTATGACGCCAGCCGAGTTCATTTCTAGGACAAGCTCGTGCCACTCTTCAT
GCGGTCGGAGATGGGAAGATGCGGATGCAGCAACAACAGTTACTAGCATCGTGGTTTGCCGAGCAGTACATACAAGCGGCAACCAGGCATAGCCGATGTC
GATGGACTACAAGCCTTGTTGGGGAGCTTCTAGCAGCCCTGAATCAGAAACTCCCCAAAACAGTCCAGCTTTTTCGATTCTCAAAAAGTTAACTACCAAA
CAGCTACTTCTCAGA
>GC2H_49147 length 1016 cvg_10.0_tip_1
ACTTAAAGAAATAAAGGATACGTCCGTTTGAACCTTTAAATTAGACTTCCCCTATACTTCAACAACTGTCTAGGCGGCTATTGAGTATGAGCAACTCTCA
AACTTCCACTACCATACAATTGTTACATTTTAACACCCCCGATTCTCAAGTGGTTTGTGGTTTTCAGCTGGTTTCCACCAAGAAGACATTGATGTGCCAG
TCGTGTCAACATACAACCATGCATCCATGCCAACCACGAAACCACCACATTCCTCTCTTCTCTTCCTCTTCATCTCTTTGAGGGAGGCTCCTCTAATGTA
TTGCTCTACGACATAGGTTGTTAACACGTGGGTCCACGAGCTGTAGGGTCCACATGTTACTCTCTTAAAGGAAAAGGATAGTAAGTTAGAGGACTTTTTT
CCTCTTTGAGCCATCGACCGCCACACAAGTGTTGAAATCTCACCCACACACGCAGCTGCCGATGAGCCCTTTCCCAACAAACGGCAAGCTCTACCTTTAC
CCCACGGCTACTGCCTCCTTTGGGAGCCTGTTCCACTACTAGATCCGGGCCACACCTCCTCCTTCATGAGCTTGTTTTACTGAATTAAGTACAATTATCC
ATCATTATCTTTAAAAAAGTATAATTCTCCTTATCTTGGCAACTCCACCAATACCTAGCAATCATCTTGCTAATCTGGTCGCACTGGATAAGTTGGGAGA
AGCTGACAACGCCGAAGTGCAATAGAGGTTTGGGGTTCAGAGATTTGCATGTGTTCAATTTAGCAATGCTAGCAAAACAGGGCTGGAGATTACAGAACCC
AGAGTCGCTATGTGCCCAGATACTAAGAGCAAAATACTACCCAGATGGGAATTTGTTCTCGGCAAGAAATAAGGTAGGCATCTCTTACACTTGGAGGAGC
ATCCTTAAGGGACCGAGGGTTTTACAACACGGAAAGACTTGGAGGGTGGGGAATGGGGAGAGCATCAATATATGGTGCGTGGTGGGCCTGACAAGGCCCG
ACCTACCCAAAATAGA
>GC2H_49149 length 1016 cvg_40.7_tip_1
AGGAGGAGGACGACGACGACGACGACGAGTCCTCGTCGGACGACGATGACGCCGCCATCGCGTCCCGCCGCGTCGACCGCCAGATGTTCGAGGTCATCCG
CCGCATCCGGCGCGGCGACGCCGCCATCCTCGACGCGAAGGCCAAGATGTATTCCTCCTCGTCGGAGAGTGAACCCGGCGACGAGGAGGGGGAGAAGCCC
AAGAAGACGAAGAAGGAGCGGCCCCTGTACCTCAAGGACGTGAACGCTCGCCACCTGCTCGAGGAGGGCCCCGAGTTCGCGGCGCAGGCTAGCCATGGCG
GCCACAGCAGCAGCAAGTACGACAAGATCGCCTACGACGAGCAGCAGAGGAAGGGGCTGGAGGCTTTCCTTGCGGCGGAGAAGGCGGCATTAGGCAATGG
CGATGGCGATGGCGGCGAGGATGATGACGATTTGTTCCAAGTGAAGCCGAAGGGTGGAGATGGTGGTGACAAGGAGGATGATGACGAGGAGAAGAAGGAG
ACTGAGCAGATACTGATTGATATTTTCGGCAAAGACGAGGAGCTGGACGAGAACAGCAAGTTCCTGAAGAAATTCTTCCTCGAGAGGCCGTATCTCGAGA
CGGGCAGCGAGAAGAAATACTCTCCGGATGATATCCAGGAGGTATCGGACGAAGAGGAGCATCTCATAGAGCAGGAGGATTATGAGACCAGGTATAACTT
CCGGCATGAGGAAGCAGCCGCGACTGGTGCGGATGTAATGGACAGGGTGATGGGGCATTCGCGGTTTGTCGAGGGGTCTGTGAGGAAGAAGGAGAGCAGC
AGGAAGCAGCAGCGCAAGAACAAGGAGGAGCGGATAGCACGGGCCAAGCAGGAGCAGGCAGAGGAGTTGAAGCATTTGAAGAACTTGAAGAAGAAAGAGA
TCGCCGAGAAGCTCGAGAGGATCCGGATGATTGCCGGAATTGATAGCGATGCAGCTTGCAAGCTCGGAGCCGATGACTTGGAGGAGGATTTTGATCCTGA
GGAGTATGACAGGAAA
>GC2H_49151 length 1016 cvg_5.0_tip_1
AGCCGCGTGTCGCTAGCCCTCTTGCCCTTGCCGCCGCTGGATCTCTACCCGAAGCATCGTCCAGTCTTCTACTCGTGCCGTGTCTGCTCATCTTGTCGTT
GGCGTGGCCTCTTGTTGTCCTTGCCACCCCGCTCCAGTTGACATCCACCGTCATCATGCTGGCATCCGGGTGTTGCTCTTTGTTCAACGCCGGCGTCCCG
CTTGTGCCCATGCGTAGCACAGGCCTCTTGTTTCCCCTGGCCAGTCGGCCTCACGTCATTGTCAGCCACACCACTCCACACCGCATTTACCTTTCACTGA
TGGCCATGCACGACCTTCGCTCCCCCATTCCGGTCGTCCGCCGCTGCCAACCATGACAACCCTCTCGCAGGCTACTCTTCACCCCTGCCACACCGACTAC
TAACCTAGCCAGATCTGGCGAAGGGGCATCAGATCCAGTCGCTGGGAGGAAGGGGGATTTAGTGGCGTTGGCGTTGGATCCACAGTCGCCCTCACTAGGG
CACGCCGTTACCGCTACCCTGCCAGTTGCGCTCCTTCTCCCCCTTGCCGAAGAAGACCATCGTTTGTCTTTGGCCCCATAGCCGCCCGGCTTCCCGACGG
CGGCCCGGCTTCTTGTTCTCACGGGAATTGGTGCGAGCGGTTGCTAGGGTTTCTCGCCATGTCGCCTACACGTGGACGACACGGAGAGGTGTACTACTTC
CTTTTCCTCTACAAGTTGCTCCTATGTACATCCCTCAATTATAACTTGTGTTTCACTTTCATCTCTTAACTGTAAAACTAGATATAGAGTATCCCTTAAT
TATAAAAACTGGTTCAATTCACCTCATTGGTAGTTTACACAGTGGTTTGTCATACGTGATATTGCTAACCTAGTTAGCCCGTGCTATCGTGATATCCAAC
ATAGCGTACCTCATGACCACTTTCGCCCTAGAATGCGTGACCACTGATCGACGGCTGCATCCCCCGTTTTTTTGTGAAAAAAATACTATAGTGAAGGCTC
CTTAGGTACGGCCTTG
>GC2H_49153 length 1016 cvg_21.9_tip_1
AAAAAAAGAAAGATAATGAATATTTCTATCTATACCTATACTAATTTGGAAATGCATATTCCTGAACGTTAGACACAAGACGAAACGCTGGATGCCACAT
AAGGTGGGACTCGCTATTGATTTAAGTATTCAACCCATCCATTCCCAATCATTATCCAATTATCTTTTTGTTGCCTTTTCTCACCGGTAGGAAACACACG
AGGCGGTGCTAGCCATTGTCACAGGTAGCCACGACAGCTGCAGTGGCAAGGTCATATGGAGAAGAGATTCAACCCAACCGTTCCCAATCCTTATCCACTT
ATCTTCTTGTCACCTTTTCTTCACCGGTAAGAAACACACAAGGCAGAGCTAGTCATCGTCACCGACGACCATAGCGGCAGCAGTGGCAAGGTCACATGGA
GAAGAGATTCAACCCATCCAGTCCCAATCCTTATCGTTTTGTCTTCTTCTCACCTTTTCTTCATTAGTAGAAAACACACGAGACAGAGCTAGTCATGATC
ATCATCGCTGGTGGCGAGGGTGGCTGCAGTGGTAAGGTGACATGAAGAAAAGATGGTGGAGCCAAACATCGTCGCCATCGGCCACGGTGGCTGCAGCGGC
AACGCTGTATGGAGAAGAGATGGCGGAGTGGAGTGTTAGACATCTAGACCTGGCCACCGGCGCCATCACAAACAAGAGAAGGAGATGCGAAGGATAAGGG
AGGTCAAGCGATAGTGGTGGCTGGCTGTTGGCCGAGGTGTGTCGAGGACTGGCACGATGATGACTAAGATGCAGTCAAGGAGCTCGCCAATGAGGTCTAC
CCGTGAGTTTCGAGGGATGGTTAGTGTAGAAGAAAAGGCCATCACTCTGCTGTCTGCACGCAATGAGAAAGTGGCTACGTCGATGGTCAACCAGCTCTTC
ACCCGATGATATTGGCCAAAAGTGCAGACATGCACAGTTCTATTGGTTAGCTTTTCATCAATCTAGGTTTAATCTTTGTCAGAGGTGGGCCGGTCCCCCC
CCCCCGCGTCGCCCAC
>GC2H_49155 length 1017 cvg_14.0_tip_1
ATCCGCGTCCCAGTTCCCGTGGTGTTAAAATTTCACCGTCCTCATCCCCACAATCTACGACAGGGCTACATTTTATCCATCCCCGCTCCCACGCGGTGTA
TTTATCCCCGCGGTTACCCCGCCTCCACATGTGCTCACCTTCATCGCTGTCAGAGCTTACGGGAGAGGCTGAAGCCATGGTTGGCAGCCGGCAGGGGAAA
GAAAACAGTTTGGTGGCGATGAACAACGCGCTGACGATGTATGAGGGCAACGCTCGTGCTCCTGGCCACGGCGCTACGCACGAGGACGACTGGAGGCGGT
GCCGCACACATGGACAGCTGGAGTCGGCGTGCTCGCGTGGACGACTTGGGGTGAGACCGTGCTGGTGTGAGGGGAGGCGACGCTGCGCCCACACGCATTG
AGGACGAGCGGCCTGGAGCGACGGCGGCTTGGTGGACTGTGTGGTGATGGGGGTGACTAAGGTTGACTTGGTCTCTAGGGTTTGGAATGCGGGTCACCAT
CACCGTCCCCGCCCCCGCTGTCTCCGATGGTAATGATATTTGGAACTAGATTCCCTATAGATAATATCCACTATCTCTATCTCCTAACATGTGAATTCAC
CGCAGGGAATCGGTGATTGGGTCGCTATTGCCATGTCTAATCCCAGCCTTGGTAGTGAAAATTGTCTTCGGTGCGTGAGGTGGGACTAAATGCGCACTAG
TACAGTGGCGGAGTGGCCCGCAGCCCATATGCACTCGGGTCTCATCGTCCTGCAGTCCTGTAGCTGCTACGGCCTACGATGTCACCGGCAGAGCCATTAT
GTTTTCAGATCGTTGTTTGAATTTTCTGATAGCTTCTACGATTTGCTTCATCTTTCTTCTTTCTCTCTCTCGAGTCCCTTCTCTTCTTTCTTCCACAGCG
CTCGGTGATTCCTCATATGCCACATAATAATGCTTTAGTCACAACAGATATAAAAATCAATTGGGCATGGAAAATTATTCCTACTTCTCAAAACCATCTG
GTGGAAAAATATTAAAA
>GC2H_49157 length 1017 cvg_5.0_tip_1
CTGGGGAAATTTAAATTTGGAAAAGTTTGCTTGAGCACTGAGAATTCGTTGGCTCTGTCAAGGCTGGAAGGATGACACCAAACCTTGGGCTAACATGGAG
ACCCCATGTGATAATATAGATCGAGAACTTTTTCGCGCAAGCACAATCATCACCATCGGTAATGGAGAGAAAACCAAATTTTGGACCGATCATTGGCTAG
AGGGGAAGAGTCTGAAAGAACTTGTTCCTTTGATTTTCTCCCTTGCCAAGAGGAAATCAAACACTCTGAAAAAGGAGCTAGACAACAATCACTGGATGAT
GGGCCTTCGCCCTATCACTTCAATGGGGGAAATTGATGAGCTAGTGCGTCTTGGAAGCATCCTGAATGATATTTCTCTAAACTCAAACACAGCTGATGAT
ATTTCCTGGAAATGGACAGGCAATGGCCAATACACTGCAAAGAGTGCCTACCTAGCTCAATTTCAGGGAGGAACAACAAGCTCAAATTTCTTGCCACTCT
GGACAACGAACGCCGAACCAAAGCAACGCTTCTTTGGTTGGCTGATTTTACATCAAAAAGCCCTAACTGCTGACAATTTTCTAAAAAGACACTGGCCATG
CCATTGGATTTGCTGTTTATGCAGAAGTGCTTTTGAAGATGCTAACCATCTAGCCAAAGAATGTCCTTTCTTTGTCTGGGTATGGAACAAAATCTGCCAC
TGGCAAGGGCACAATGCCTTCTCCTTGCACAACTCGTATTCGACCCTGACAGATTGGTGGGTGGAGCTTTGTAAGATCAAGCCGCTAGCAACAAGGAAAC
GGATTCTTGGTGATCTTCTCATAACATGGTGGAACATTTGGCTAGAACGAAATCAAAGAATTTTCTGCCAAAGCGTGCAAAGCGAGAGTCAGGTGGCTTC
CTTAATTAAGGAAAATATAAACCAAATCAACCTGTCAAAGGGCTAGCTGCTAGCCTAAGTTGTTGTTCCTTTCTTCTTTAAGGGGCAAGGACCCTGGCCT
GTACACTAACTGTCGAC
>GC2H_49159 length 1018 cvg_7.0_tip_1
AGGGGATCAAGTCCCTGATTATCTTTTTGGCCTCTTCCAGCGAACGAACTAAAAAGAAACATAGGGGAAACTAATGAGCTAAATCTCGATGAAGTTTGGG
AAATGCGAAGAAAAGGAAACAAGTTGACCGAAAAACCAAGACATGGGGCCGAATCACTTACGATTGGCACCGTTGGGAAGAATGAGGCGGGGCTGGTCAA
ACACCCGTTCGGTCGAGTCCAAGGTCTCCCCTAAGTCCCACGAAAGGGGGTAGATGCAAAGCATGTAGAACTCCTCAACCAAGTCCTGATAGCTAAGCCA
AAGGGCAATCTTGCGAAGGAGTCTGAAGCATGCCTCCATCGTCCCATCGATCGCGACATTCGGCTTGTAGTCTAGGGTAATAGCGCGCCGGTGCGACCGT
ATTGCTTTCGCCTAGTCGATCCCCGCCTCACAGGGTATAGTATGGTAGAACCACTTCTCCATCCAGTGACGATCTCACTTTGGCATGGAGGCGGGGATGG
GCCACAAATTGGATTGCTCAGGGTGCAAATTAAAATTGATGCTCCCGAACAGCGTCTTCTTCATCCCGGCTGGAGTAGTTACGTACGGTCCTGGACTAGA
CGACGGCTGCAGTGAACGGCGCACCGAAGAGCCTGGCGGTAGGGGCGAAGCCGGTAGTTTGCCATATCCAGTCGAAAACCACAATCCACACAAGTGCGGA
AGGGCTCAACTGGGGAAGCTCCAGCTGGAAAAGACGAAGAACGTTGGGAAGGAGATCGTCGCAAGGGAGGCGAGGACCCGCGTCGGAGAAAGCAGTGCAG
ACCACAGTTTGCCCTACAGCTGGGTGAGGCACGACAGCTTCACCGGCAAGGAAGGCTTGCCCTTCGACCACTGCACCCGAAGCAACCAGCGCGGCGAGTT
CAGCCTCCTTAATAAGCGATTGGCCGAGGAAACAACTAAGGTCATTGTTCACTTGCCCTGGATCAGGTCCTGTGACAGCGGCCGAAGTAAGTTTGCGGGG
TGCCATTCAATCTTGGCG
>GC2H_49161 length 1018 cvg_12.0_tip_1
CTATGGAGAGGAAATGATCTTAATTCCACCAAAAAAAATTTAGCTGCCTGGACTAAAGTATGCAGACCAAAAGATAAAGGAGATCTTGGAGTTATTGATC
TCAAAATTCAAAATAGAGCTCTTCTGATGAAGCACTTGCACAAATTTTATAATAGAGCTCAGGTCCCATGGGTAAATTTAATCTGGACAACTTATTATCC
CAACTCGGTTCCTAAAACAGCTAGAAGCTGTGGGTCTTTTTGTTGGAAGGACGTGTTCCAGTTTGATGTTTTGTTCAAAGGAATTGCTAAACCAATCTTG
GGTTCTGGAAGGGATATCCTTTTCTAGGATGATCTATGGAATGGTATGGTAAGATCTGTCAAATTCCCAAGGCTGTTCTCGTTTGCAAGACACAAGGAAG
ACTCTGTTTCTCAGCACTTGGTGAGAGAACCTCAAGATCAATTCTTCTTGCCATTGTCTCAACAGGCTTTGGATGAGTACAATGTTCTCTTGGCTGATGT
CCAAACTACTGCCCTTTTAGATGTAAATGATGGCTGGACATATATTTGGGGGTCTGCAATGTATACTTCGCAACACCTCTATAAGATTGGCTTTTGGTCA
CTGACACCCCCACTGACACTCCAATGGATCTGGCAATGTAAAGTTAATATGAAGATTAAGGTCTTTGGATGGCTTCTGCTCTTGGATCGGGTAAACACTA
GAGACCTACTGGACAGGAAGCACTATGCTCCTCCAAATACTTCGGTCTTTTGTTCAACATGTTTGATTGATGCAAGAGAAACAAGGGGACATCTTTTCTT
TCATTGTGATTTCAGTAAGGCATGTTGGATCAAAATTGGTTGGGTCTGGGACACTTCATTGGAGTCACATCAAATGATTCAGTCTCAGTGTTCGGCTTTC
GCGTATCAGTGTTTCATGGAGATTTTCCTCTTAGCAACCTGGAATATTTGGAAAGAAAGAAATGGACTCATCTTCGAAGGAATTCAGCCTTCTATTGCAA
ATTGGCTGAAGAATTTGA
>GC2H_49163 length 1019 cvg_5.0_tip_1
ACAAAAACAAACCCAATCCTGGATTTAAATCTAGATAGGATTGTGGTTTTTTTTGGGACGGAGGGAGTAGTAACCTAGTATGTCCCATTCTATACTAGGC
TGTTATATTATGGGACAAAGACAATACTTTGTACTATCAAATTAAGAACATCGGCCTGACAGAAGAACCTTTGGTGCAACTGCTTTGGTCATGGCATCTG
CTTCGAACTCATCAATCATGTCGGAGATGTCATATGCAGCGAACTTGAGCCGCTTCAGCCACAGCAACACCGCCACGCTCTTAACTGACTGCCTCTCGGC
GTCCTTGAGCAACGCCAAGACAGATTCCAGCGTCATCCTCATGTCTTCTAGGTCATCGTTGAGGTTGCACAGCAGCTTGATCTCACCACCGATGATGGAA
CCAATCTGCTCGGCCACAATCTTGAGGACGGCCGCGGTAAGCATGCCACCGACTTGCGCCATGGCTCCCTCTCTAGGATATTGGGTGGCTAAAACGCTCA
GTCTGCTCAAGGTTGTCTGTATGGGTAAGATTCATGTGATCCTCATTAGTAAATTGTGCAGTCAACTGTAGTACAGCTGTCACAACTCACAAGTCTTTTC
TACTACCCCCTGTTAGGGCATATTGAAACCGAGAAAAGATGTCATCTTGCTTCATTCAGAAGTCAACTTATACTAGTATATCCTTCCAAATTGCTTAATG
AGACACAACGCTTGAGGTCATCATGCTCTGATAGATAACTGAACAATCATCCGATACTGACATTAGAGACCGAGTAATAAAATGCTCCCGCACATGAACT
GAAATTTCCTAGCTAGCGACAGTGTTACTTACTTATTCGGAGCCTGAGTGCGCCAGTAGTTTTGCCTTGCCAGGCAAGCCTGATGGTTTCTATTGTTATT
GGCATGAAGACCTGTGGACAAACAAATGTGTAAATTGAAGAACGAAAATCATTTCACAAATTAAAGACTAAGAATTGTGGTATTGTAAGTATCTATTTAA
GGACCGTAAAATAGCTCAC
>GC2H_49165 length 1019 cvg_16.0_tip_1
TAAATGACTGAAAAAATATCACTAGAAATTGAGTGAGATGTGTGTGAGATAGCAACCGGGGCATGCAGCAGTCGAGGAACAAACCAGAGGCGGAGGATCG
GAGAAGGATGAGGAAGATCAAGCCGGGAACCAGATCTCCATCGGATTCATAGCTTCTACCATCAGCCTATCCCTTCTTGCTTTGCCGTGATGATGTGTTC
CGTCTGCAATAATGCAGGAGGCCACCACCTGCAATAATGCATGAGGTTCTGTACAACAAGTTGGATCACAGCATGGCTCCAAGTTGGCAGGCAGTTAGTG
ATTGTTTTTAGTGGGCCCAACCCTAGCCGTAGCTCAAGTGCTCAACCAGCTAAGAAGGCCGGGGACCCAGCCGGCCAGTCATGCAAAGACAACCACCCCA
ACCGGGCAGGACAGCCAGGCAGCCTGCCAAGCTCAGTCGAAGGGGACGTACGGCCAGCCAAACACAACGCCCGGCGACTCGCCCCGCCTTCCCTTCCACT
TGCAGGATCCAGACTCACATCGGCTCTACTGTATTTAAGGGTGTAAGGGGCTAATCCATAAAATCAACTTATAAGCTAAAGCTGCGAACTTGTTTATCTT
GATTTATAAGTGGGTGCGCGGATCAGCCATCTGTACACCTGTTAACATCAAAATTCGGTAAGCCCTATGGTCATCATCGGCTTAAAATCACTATCGGCTT
CAGCATCTTAGAATAGGACGATGGAATATTTTGGTCTTTTATTCTCTCCTTTAATTTTATATTAGAATGTTAGGAGTTGCTTCTTTATATGGGATAGAGG
AAGTAGATTAAGAACCAGAGCTCCATCGGATTTCTAACTTCTCTGCCATCAGCGTGCATTCCTGTGCATCAGCCATTTGCATGCTGCTGTTTGCTGGGCT
TGGTGGGTCAGCGCTCCATGTCGCTTTGCTGGTGAACTTCTGGTTTGCAATAATTCAGCATCGGAGGCCGCGCCACCTTACATACAACAAGGTACTCTAA
GAGCAAGTTTAATAGTATA
>GC2H_49167 length 1020 cvg_15.0_tip_1
AAAAGTCAAAGCGACGAGTAATAGGGACGGAGGTAGTATTAAATACTTATCAATCATGCGCTAATAGATCACGTAATTTTTCGTTCTTCTCCTTCTCTTT
TCCTCTTATCACAAAGTCAAATATTGTAAAATGGACTTCTTTCTAGTAACAACTCAGTTGATTACAATATTGTCAACGGTACGTGCAAATTCATATAGTA
TTTCTTAGTAATAACTGAAACAGAAATTTTAAATTAATGCCAGCGTGGTACAATCACTACTTGCGCATCAAATTGAGCCTTATTAATTGTATGTGCGATC
GGGTCTTAGCATGTACTTTTTCATTACGTTGGAAAAGAAAATGGCTGCGTAAGAGCATGGATGATATATATCCGTCGCACTGTTGTTTCGTTTTACACAG
GTCGTCGTAAGCACAAATTTACATGCCATATGACACCAGCACTGCTATGCTAGGGTTCCTATTCGCGCGCCTCGTAATGTTTGTTTGACGTAACTTGAAT
GGCTGAATGGCATGTAATTAAAGTGGAAGAGGAGAGGGGATTGGGGGGATGAATGCAGGTCGTCTACAGGGTGGTGGCGCTGATGCAACGCGTTGGAAAA
GTACTCCTATGAAGAAAAGATTGCGACGCGCTGGATAAACTCCTGGAGAAACTGATGAAACTGATGGAGCAAAACAGAGTGAAAAAATGTTTCCACTCTC
TAATGCATTGACTTGGAACTGTTGCAGTCCAATTACCAAAGGATGATATGATTGCACGATACGACTAGGTCCTCTCGGAAAACTTTATATATAATCCACG
GTACTTGTACAGTTTAAGAGAGCTAATTATTAAATCCCACCTCTCCAATTCAAAGGGAGAAAAAAAAGGTGCATCCAGCAGTTGGTTAGGAGGAACACAA
TCGAAAGCCATGCATAATTTCCAGAGATTGTTGCCATCCTTACTTTGGATTTGTGCTGTAGATCAGTTGGCGGTGCTGCTCGCTGTTGGAGCTTCGTCGC
ACTGGTGGAGAAAGGGGCTT
>GC2H_49169 length 1020 cvg_8.3_tip_1
ATATTAGCAAGGTACACCAGAAATAATGCAAGTACTAGCAGACTACTTAACTCTAAAAATTTGTAAATAGATTTTTCCTTAGGTCCATTTTTTATGCACA
GGTTCTTCCATATTGGTCTACTTGTTTTTTAGGGAGAAAAAGACATTTTCTCAAAATGATTCAGGTAACACTAGCATGAACCTGATATTTCTTACAATTA
GAGAAAAAAAATGGTGTGACTTCTCTACTTAATATACCGTATTTCCTCGTGTGATGGTCATCACTGAAAACTGCAGCTTCCTCCAACTATTGCAATAGCA
TGTGCATGAAACTCCACACAGCACCATAGCCCTACCAGCTCTTTTGACAGGAACAAAATGCTATGTGGATGTAGCCACACAGCCTGACAACACCCCACAG
ATGAACAAGGACGCTGGACTGGGAATCTCCATCACCAATACGCAACAACAATCATCCTATCAGACTTATATACAGGGAGCTATCAGGAATGTCATCATGG
CAGAAGAGGCAGCTGCACTTAATTTAGTCATCTAATCTCAAAACTAAACATGCTGCTAATAAAATCATTTGTTGTAAAAAAACAAAAAATGCACACGATG
CTCTATTCCTCTCATGTGCTTCATTCTGCCAAGCAAGGTTTTCAACAGTAGAAGCAATGATGCATGATAGCACAGCTGCATTTTATTCATGTACATATGT
AAATTTCATTTGCATTCTCACTTCAGTAAATGAGATATGTATGAGATATATTCATTTGCAATATACTGGAAATACTTAAATAATGATATATTATCACAGA
GTCAAAACTGAAAATACTTAAATAATGACTCACATGTTTCCTAAACCATCCTGGAAATTCCTTAGCAAGGTTCCCCTCAACATCATGACTGCCAGCAGTT
TGTAAATCCTTCATGTAAATCCTACAAACAGGTGCACAACTCCCATGTAAGAGCTAAAATTTTATATGATACACAAATAAAAACAGGTGCGCTATTCAAG
GACATACTCTATAAATGGCT
>GC2H_49171 length 1021 cvg_17.1_tip_1
CAGCAATCACACACATTTAACCAACCACTCGATAAAAAATGAACTATCAGAAACCAATTAGGACGATTTGTTAGTTTCCAAATTTGATAGCAAATTAATA
GAATTTGAATGGAAAATGAGATTTTCTTATGTCAGAGAGGTCGACACTAAAATGATTGATGGTTAGGTTCAGCGCGATTGTATTTGGCGCCGATATAGGG
TGCATAAACGCAACAAGTTTTCTCGCAATCTGTTTATAAAATATGTTCTTTAAAAGGACTAAATGGCAAACATCACGTAGATCTGCTTCTCTCATCATAC
GACATCGCAACTACCTGTGCGAGAGTGCATCAGTAGTACGTAAACAAATATAAATCAGGCCGGGAGATCTATTACATCAAGTACAATGCAAATGCACGCC
TGGAAACACATCTCATGCATAAAGATATACAAAGCCGAGTTGACAAACTTACGAGCCTTTGGATACGACAAATGGTCCAAATTGTTAGACCAACACAATG
CAAGCCTGCAAGGGACACCAGATCAAGGTCATCACCACCTGATTGGCGAAAAACTTCAGGAATACTGTTGCATACTGTTGAGAGCGCTATCACGATTGGT
AAAGGGACATTAGAAAGCATCACATCAATGTTACCCCATCACAAAGAGATCGATCAGAATAATGGTCGTTGTCAAACAAGCTTCAATTTCACACCCAGGT
CAGCTAGCAGAGCACAAATATGGGTTGACAAAATAAGTAAAACATCAATTTTTATTCCTAGTTCATTTTGTATACAGTACTCGCGTTTGTTTAGTGAGAA
GAGTATAGAATAAGGCCAAATTGGACCATTTGATACTCATGTGTCCCAATACGCCTTGTTATGTGTCGGTTCAATGACTTTAATACCACCACCAACAACT
CACCACAAAAAACTACTCCTACATTACTTATCGGTTATCAGAAGCATAATGCTTGTCAGGTTTGCACACCCCGAGCACAAGTTGACATGATTAACAAATT
TCACAACTCTTTGCTGCCAAG
>GC2H_49173 length 1021 cvg_8.0_tip_1
CTTGCGAAAGTTTTTTTTAGCAAATCCTTGTTTTAATTATACTATGAAGAAAATATAGTCATGCCAACAAAACATTAACTCGTTCTTGAGGTCTAAAAAT
AAATTACCATATTAAAGATAAATAGAAAGAATTATGTCAACAATGATTCGATATTTCACATGGCCTGCAATTGGGTGAGAAATAAATAAAGTGCTAAATG
TCAACAATGATTCTATATTTCACATGGCCTGCAATTGGGTGAGAAATTTGCCTAGTTCTTTAGATCGTACGACCATGATGCAGTTAGCATTAGGTGGATT
TACAATCTTTTTTGAAAGAGAGGTATGCCATATTACGATATGAACTCTTTAAATTAACTGTATATATGTAAATTACACACATGCAAACTTTGTGGCTTTT
TCACCTTTAGATGAATGATTGTCCGTACACCCTCCTTTTGTAAAAGGATCCCCATGGGTTCCGTCATGGCAGCGACAGTGAAAAGTTCCCGGCATATTTA
TGCATACTCCACCATAACATGAATGTGTTTCTGGGTGCGTGCACTCGTCAATGTCTAGAAAACACCAAACCAAAAGTATCAATGCGCCAAGACATCAAAT
TAGTACTAAATACAGTAGAATTAATTATAAGCTGTAATATAAATGCAGTAGAATTAAGGATCGCCAAAGTGTTAGAAATTACGGGACATGATTGCTAGCT
ATGGTATTAATTAACTGAAATTAACATGGCTGTGTGCATCCAGTTTAGACATATAGGCTGGTTTTAATCTATTTTCTAAAAAAAATAACTAAAGTTAAAT
AGAGTGCGAGGGTTCGTATGAACTGAATGAAAATCTAGTACCGCTTCTGTCTATTACTAGTTCTTGCAGTGTAGGGTTAATAACAATGTGTCAATGTTGG
TATACGTACCCGTGCATCCATTCGGTATTGAAGCGTTGCCCTTGAATCCACGAGGGCAATTGCAATCATACCCTCCTTGCGTGTTTTTGCAGTCACCGTA
ACACTGGTAGATGTGAGGAGA
>GC2H_49175 length 1022 cvg_7.0_tip_1
AAGAGTTGATATATCGGATAGGCAACACAAGTAAAAACTTAACAAATATATCGGAATTAACCGAGAAAGTATACACTGATACAATAGAAGTTGATGGGAC
TTTCTCGTCGGAGATCGAAACCAGTGCAGCCTAAACTCGAAAACAAATTCTCATTGAAAGATAAACTAGGGTGGCGGTGCACCGAGAATGTTGTATATTG
ATCTATTAATGATTTATAAATACCCTAGGCAAACATATTTATACCCTCGGGTTGAAACGAGTCCTACTCAGACACGACCTGATCGGCTCAGGACTCTATC
TACGAAAAAGAAAACTAACAAACCTTCCTTGATACGGAAGCTAACACGAAAACAACTCTAAAAATAACCTGTTGTCCGAAAAACTTTTCAACCGTGGCCA
CTATTGTCACGGTGTCAATTTCGCCTTTGACTTGGTCTTGACTAAAGGTAATTGTCAAATTCTTCCGTTAACACATAACAAAGAGTTACATAAGGTCAAT
CCATGATTGAAGAATAGGTTTGTTGGCATCATTAAGTCTTAGCTGTTAAGAGTCATCTGGGTTCAAGTTCTGTGATGGACAGTTCATTTTTTGATACTTC
GGTTGAGTCGACACAAATCTCCTGCAGGGTGCAAAAGCCTGGCCTGGACAGAGAAGGTAATTGGACTGTGTTGCTAGTAAGCATAAAATTTACTGCTGAC
ATCAACGGCCTATCTGCAGGGTTTTCCTGAACACACAGTAGCCCAATATGGATGCACTTCAGCAGCTGGTCAATGGGAGAATTGTTGCTCAAGGACGGAT
CAATCAACTCGATAGCTTTCTCCCTGATCCAGTGTTGCCATATCTGCACCCACAAAGTGTACTTCAGTACAAATTTAATAGAAAACTTACAGCTTCAAAG
GAAATTAGTTATTTCTTTTTCAATAAAAGGAAGAGACAACACAAATTTTGCCTCTACAGAGCTTGTGGCAAATCTTAACAAATGATTATTTGTGTTCTAA
TAAAAATACACATTGCCTCCTC
>GC2H_49177 length 1022 cvg_5.0_tip_1
TACCGGGCATTCATGGAGGAGGTGTTGTTTCGTTTCTAAGTTCTTGAGGCATAGTTGGCAGAAGTAGTTATTTGGCCATTCTCTTTGTTGAAGCCTATCA
GCAGTCCATATTCTATCCTGAAAGATTAGCCATGTGAAGAATTTGCACTTGGCACCCAACACTTCCAAACGGAGTTGGCAAAGGCCAAATGTACAAACCT
AAAAAATTGGATCTGGTAGGCTGATTTGGCAGTGTACTCCCCAGACGCCGTCCACTTCCACCGAATGTTGTCATCGACCCCTTGCATTAGGGTTATGTTT
GCAATCCACAGGCGCTCAGTTATCATGAAGAATTCAACACACTAGGGTTGTGGATAGGTTGTATCTGATGTCGTCAACCCATCTGTCGCCTTGTAAAGCC
TCAGCGACTGCTCTCTTCTTTCTTCGATAGTGCTTGTAGAGATTTGGTGCTATTGATTTGAAGGAATGTTGGATGCCCAAGTCAATTCCCAGAACAACGC
CTTCTTGCCATCGCCAATGGTCACCTCTGTCGAAAGTGCGAACAGTTCCTTGTCTTTGCCATCGCAAGGCGTGGCCATACCGATCCATGGCTTGTTAGGG
CTTGTCCATTCGTACTAGAGCCATCGAAGTGAAGTGCCCATCCCATTTTTTGCTAGTTAGAGATGCCCAAGCCCCCATATTTGACTAGCATGTAAACTTT
CCCCCAATTTACATTGCACTTACCACCATGGACCTCATCACTTCCATCCCAAAGGAGTTTTTTTCCTGACTTAAAAAAAAAATCTTTCGCAATAATATAA
AAAACTAATTCCCATCGTCCCTACAGAAGTTGTTTTATTTTAGAATGGATGGAGTACTCAATCCTTAGAAAAGCCGGCTTATTTTGGGGGAGGGGAGTAC
GCATGCACATATAGGTGAGTATACTGTTTTAATACCTTTAAAAAAGAATATACTCTTTTAATAGACACACTTAAAGAGATGAAAACTATGGTAAATTCCT
ATCTTATAGATTTTTTTAAAAA
>GC2H_49179 length 1023 cvg_10.0_tip_1
AGGATGAATTTATCAGGACGTGACATACTCCCCCAACACTAGCCCCTCGAGGGCCTCCGTCCGCCCCGCAGACGGAGGGCCTCGCTCTCATCAAGGGATG
ATGAACATTGTGCCCCCTTGCTCCCGGTGACCGTTTGACTCGAACGGTCGAACGCCTTCTCGACTGTTGCGCCCCTGCTGATGTGACACGTACTGGGGCT
AGCCACTACCCTCACTGGGGAAGTTGATGGACACGTGCCACGCTAAGATACGTCGGGATGCGATCGGGCGGTTGAGGACGGATCGGCAACGTGGGACGTA
TCTCGCCATCGAGTGAGCGTGGGAGTTGGTTGGTGCAGATGCTTCTCGCCTCGCGATGAACGGCCTAGATGCGGGGTGCAGCCCTATAAGAGCTCGACCC
GGAACCAGCTGTCGCACACTCACCGCACCCGCTCCACCTATTCATCTTCAACCATTGTCCTCTTTGCTCTAGCACTAGATAGCGCACGGTGACAGCCGCC
CTTCTCACCTTTGCGGCGGCGACCCAGGGGCTACGAGCGACGCCTTGGTGCCGCCTGGCGGTGCGTCCTCTGGAGGCGACTTCAACCAGTTGGTCGGCGA
GGCGGGCCACCGCAAGCTGTTGGCACTTGACGACGATGCGGGGGTGACTGCCTGTCCGGCTGCCGCCGGCGCCAGTGATGGCAACTACTTGCTGGGGACG
ACGCCGATGAGGTCATGTAGGACGCCGCCGCCGCCATCGCCGGCGACGACGACGAGGCCGACAGCGGCTCCGGGATGCGGTACATCGAAGCCAGCCGCAA
ATACCCAGAGCAATCGCGCCTCATCGGCGCCTTAATGGTGGCGGCGAGGGACATCAGCGAACTGGTTGCCGCCGGCAAGATTCCGGCGGCCGGTCGGGTC
AGGCGGCCTCCGACCGACAGGGTGACCCCGCACTCGGAGCCAAACGAGGCCGTTGTTTTTGGTGCCTTTTTCGCCGCAGGCCTTGGACTTCCGGTTACTC
CACTCATCGCGGGGGTGTTGGAG
>GC2H_49181 length 1023 cvg_18.0_tip_1
CAAAGATTATAGCAGCTATGCCAGAAACATTTTTACAATTGAATAGCAACTCGCAAATCACAGTCTTGGAATGAAATTTTTGTACACATCAAGGAATATG
TTATATTTCATACATTAACACACCCAAGCTTTGCCTGTACCTGAAAGCCTGGTTAAATTGCAACCAACCAGAAGACCAAGCAAACAAATCACCAGCCAAA
ATTAACAAGGCAGATCTACTTGCTCCTTGGTTTGCTCTAACATTTGCTCCATGATTTGGATCTTGATGGCACTAGCAGTGGACTTGCTTTGCTCCTGCTC
ATTGGTCTTCTCCACGAAGACGAGGTAGAGGTGGAGCCATGACTGCCGCGGGCAGCGATGAGGTGGGCCACCGTGACCTCCACGACCTCAGTAGCCAGTG
GAGGCGACTGGTGACGGGCATGGTAGATGATAATTGGTGGTGACGACGAGGGCGCAAGGGCTGGGCTGGCGGTGTGTCGGTGCTAGTACTGGGGGAGGGA
AGGGGGGTAGATGCCGGTGGGTGGCGGCATGGGATGCGCTTCTCCTGGAACCTACACAACTAGTGGCTGGTTAGTAGAGTAAGGAATGAGGGAAGGGAGA
CTAGGACTTAGGATTTGGAATTCCTGTGCGCCTTTTTTGGGGCCGGACAGTTTGTTGGGCTTTTTTATTCTTGTTGGGCTGGTATGAGGTGGCAGGCTTG
AGCTTGTGAACTGGGCTATTCTTGGCTCCTTTTGCTCATGAATAGCTCGCGAGCCAATTCGAGCTGAGCTAAAATGTCAGCTCAGCTCATTAAAAAACGT
TACGAGCTGAGCCAACCACTAGCCATGAGCTTGTCGTGCACCCCTAATTGTAACTATCCATCGACAATAATATTATTTCAAAGGGGCAATTGCGTTTTCC
CCTTCTTTCAGTTTTAGTTGTGATTTTCCCTCTAGATGCATGTAGTAACTATATAATGAGGTGCATTCATTGTTGATTAATTAATTGGTGATAAATATTT
GAAGATATACATTGTCTACCTTG
>GC2H_49183 length 1023 cvg_4.0_tip_1
CGTCCTTGCCGCCCATTGTCGCCGTTGTCGCAACCGACGGAGCCGCCCACAGCAGCGGAGAGGGGAGGAGGAGGGGCCAGAGCTGGACAAGAGGCTAGAG
GAGAGGCGCTAGAAAGGGAGGCGAAGGGGGCAGCGGGCCATGCAAGAGAGAGGGAGGTGAAGGGCATGGGTGGGAGAGAGAGTGGATAAGGATGAGTGCA
CGACTTGATCGGCCCCCTCTCCCTTTGCGCTAAAAAGGGGATGCTAAAAAAATCACGGCTCGGCTCAATTTTTATGGTTCCATTTTTTTAGTTAAGCGGT
ACCTATAATATAGTTCTGGTTCTTTTTAGAAAACCAGTATCAATAGTATTAGTGTCGGTTTTCTCTAGAGCTGACACATATAGTTGCTTAAAAAGGTGTA
GGTTCTATATTTTTCCATCTCTCGAAGGAGGAAAAACATCAATTGGTGCCGGTTTTAAAAGAACTGATACCTATGAGCCGTCCTCAACTATTAGGGAATT
TGTAATAGTGATTACATATTATCGTAAGAGAAATAAAGGAAACAATTTCAGCTATATGTCTTGAGCTTACCAACAGCTAGTAGAAGTACTGTAGTATAAG
GCCACACAGTGGAACAAAGTAACAGCAAATTAAGGTCTTAAGGGCGGTTTAGGAGTGGTGGTAAGGCACATATTGCATAGCTGAATATTCAGACTAATGA
CTATTTTCTTCTCTTTTTCATGGTGCTATCTCTGACCCAAATTTTAAGTTATCGTCCAATTTTCTATGCTCCACATCCTTGTTAGCCGCAGCATAGATGC
TTCAAGTGTTGGTAACTCTAGAAGAAGCTACATATTGCCCAACATTTTGTGTAAAAAAAAACAGGAATAAAGTATGTTACAACACAAATTTACTTAACAA
TTTTCAAATAGTGCTCCGTGTATCAAGCAACAATAGAGAGAGAATGAATGTGTGTGATTATTACCTATTGGTACAGGTGACTCTGACACTACTGAGATGC
ATCAGAATAGACAGTAGTAATCA
>GC2H_49185 length 1023 cvg_5.0_tip_1
TGTAGGTTTTGAATAATCATCTATATGTCCGATGTAGGTTGTGACACTTGGATAAATGATGTCCGATGTAGGTTGTGACACTTGGATAAATGATGATATA
CTACAACATGAACCCCTTATAGCAACATATGCTTTGCAACACATCTAAAAATTGTTGCAAGCCCCTGCAGTTCCCACTTCCCAATCCCACGATCAGCCCC
CACCCCCAACTTCCTTTTTCCCACAGTTTCTCGAGTAAAAAAACAAAAAGTTTATCCCCATCCAGATCGGGATCGAGGATCCCTCTAGATCGCCGCTCCG
CCTCATCCTCGCTCCACTCCGCCGCCGCCAATGCCTCCTCGCCAACGGCTGCTATCTCGTCCTCCCACATCGGCGCCGCCGCTGCAACCTCCGCCTCATG
GTCATCCGGCCGGACCACCCTGATGCTGCCGCCTCGTTCTCAACGAGATCGTATGGACCTCAACCACATCGATGTCTCGCCTCGTCCACTGCTCCATGCC
TAGACCGTGCTGACCCCAACCGCACCACAGCCAGTATTCCAAGTGTCCCTCGCCCCTGGCATCGGACGCCTGGACCGCCGCCGCCTGCTTCAACTCTTCT
ACATCGTCCTCCCTGAAGTCCCAGGTTCTATGCATTAAACACAGTTCATCAGGTCATTCCTTATGAGAAAACTGATAGCCTAATGCAATGGTGCATTCGT
ACTTCAATTGGTGTTGGTATTAGCAGAGGCAACTAATCCGCTTGTTACCATGCCAAGTTTTCTGTTTGTCGATTTATAATTTGTGTACAATTGCTAATAT
TGTTGCCTTCTCCACGTGGAAAGGCTTAAGGCTTTGCTTGTTCTTTATGCCAGTGAAGCTGGTCTAGACTCTAGAGGATTCCAAATGATGTTGTCTGAAG
TTCTGAACTATGGCTGCAGAGGACTTGATACCAACTGCTCCTTTTGTTAGACTGAATGATCAGAGGCTACATTCACTTGTGATGCTACTTATGGATATAT
TGCTTTATCTTGATGATCTAAAC
>GC2H_49187 length 1024 cvg_16.0_tip_1
AAAAAAAAAGTTTTTGAAGGCTCATGTTTTTGGAGTTTTAATTTTTGTTGGTCAAATTGTCAGAGTGTTACACGGGCGCCTCGAATAGAACAGCAGCAGA
GAAATCACCACGCTACAGATATCACGAGGAGAAATAAATCAGGGAGGAGAGATGGAAGTGGCATGCACAGGCAAAGAATAGGCTCAATGAGCCATCGAGC
GGGCAAGCAACACCAGCCCCACCTTACAGTGACAGTAGCCCACATAGACCGAGCGCATTTATGTCAACCGGGGACTGTAAAACTTTAGCTAGAGCTATAG
AACCGGCTCATGCACCACAGATCAAGCAACCGCGATGGGCCCACCTTGCAGCGATGGTAGCTCATATGGGCTAGGTGTATGGGCACGTACAAAGCCTGCT
CTCGCCACAGTGCATCAATGACGTGTCGATCACCTGTAGGCAGTGAGACACATCCCATGCTGAGCAGTTTCATCCTCCCAAACTGAAAAACCGAGGCAAT
AAAAACATGCTCCCAGTCCATGGAGACAGTAGTACAAAGTGAGACAAGGGCCCGCATGTCATTGGAAGAGGTCCTATGGCAGCCCATGCACCAACAAGCA
GAGGACGATGCCCATATCCTGTACATGCGTGATGGTTGTCCAACCTAGCTGTACCAGCAAAGCAAACACAATGCAACAAACCTTGTGGACCAAAACTGAG
AGGGCCCACACTGCAGTCACCGATGGTCCATAGACAGCCACCAACGAAGCGTGCAAACCCATAATAACCGGGCTCCTTGCAATACACGGTGGACATCTCG
ACACACAGCGCAGCGCGAGGCGCGAGAGGATGTACGGGCGGAAAACGCGCGGGAAAACAGAAGGCAAAAAGAGAGGTGGGAAATAACGCGCCTGGAGAGG
CCGAGGGCGACGTGGATAGAACCGCACGCAGCCACGCCTATCCAAATCGCTGTGGGAGCGCAAGTCAGGGGGAGGTTTTAATTTAACCGATATATTTGAT
CTTAAATGTAATTTATAAATTCAA
>GC2H_49189 length 1024 cvg_14.0_tip_1
CGCTACCATAACAATCCAGACACAATATGATCCTATCCGTACACTCTAACATCCTCTACAGACCATGCATGAGCAATGCAGACGCTTGTACTTGAGAAGA
AACCGACGATAGTGCTCAACACGGGTGATAGCCTTTTGTGTGCTGTAGTCGAGGAAGCCAAAGCGAAGGGCGTGAGGGAGCCGTGGTTGATGCAGCTGAA
GTCGGGTGCAGATGATGAGAAAGCCAACCAAGCCACAGGTCACGCAAGGGACACCAAGGAGAGGTCACGGACACATGGGTTGGCAGTAGGCTCAAAACTA
GAGGTTCAGCACATCCAGCCAAAGGTGGCGATGTGAACCAACATCGTAGGGTTGAGTTGGGGAAGCTCCAACCGAATTCTCTGCAGGATGTAGGGGAGGA
GATCATCGCAGGGAGATCGAAGCCCCGCGTCCAGGTACAAAACGGAGGAAAGTGCCCCGTATTCGCCAGGTTGTTGAACCACGGTTGTGCCCGGCGCAAT
GCCTTGACCTTGGACGAGCACCCCCTTCGCCACGAGATCGGCTATTTCGGCCTCCTGGATGGACAAAGCCCCCAAATAGGACGTTAGATTGTCTCTAACT
GTCCTGGGGTCGATGCCCAAACTAGTGACCGATGAAGGTTTCCGTGGAGCCATCCTAGAGATGATGGCGAAAAGGCGAGAAGAGCAGGAGTAGGGTGAAA
ATGAATCGGAGATGGGTAGAATGGCCAACCGAGGGACTTATATAGCCCCTACCACTCACACCTGCCCCGCCCATAGGGCCACGGTGAGATCATACCACCG
CAGTGGCACCCGAAAGGTCAAATCTCGCTCAATCGGACCATTGGGATCTACATGGCACATGGGCTACGCAGTAACAGGCCGAAGAGGGGCGGAGGACCGG
GAAAGAAAGGACCATGGGCTCCACGTACTGCAAGAGCAAATACAAAGCCCGCTGGTGAGTGAAGAAGCGAGGGTAACCATGGGGCGGAAAGGCTAATTCG
TGCGTACGTGTTGCCGGCACGCAC
>GC2H_49191 length 1025 cvg_20.8_tip_1
CTATCAGAGGCTGTTGCATCTGATTCTTCCTTTATGCTAGCATCGCCTTTTCGATCACTGTCTCCAGCTGATTCTTCACCATTGGCACGTCCATCAGTCT
CAATATAGGTTCTTGTGCCTGTATCGCGTTCTTCATCAGATTTCTCACTATCAGTCTCAGTAAGATCAACCATGGCGAGGTTATCCTTGTGAAACCAGAT
TTCTGATGCAAGCAACTTGCGGTATTCAGCTATTATAGCCTGCATTTTAAGGCACAAGTACATCAGGCAGTTTAACAAAAAGAAAAGAAAAGGAACCTAT
AGTGTGAAATAGCACTAACATCATCACAGTCGTCTATACTTTTGCCTTCAGCAATTCTACTTGCGAACCACAGCATAAAGAAACCACAGTCATTACTGAA
ACAATTATTCAACAATGTAAGCCAAATAGAGATATAAATGCAGCAAAGAACGGGAGAAGAATTTCTTCAAGGCAGCTGAAATATTACTAGTTGTTTTGCT
GCTTTTACAGACAGCTCCTTATACTCGAATTCAGGAAATCCAAGTGACTTCAAGTATCCATCAGCTTTTGATACTTGCAAGAATGGATCAAGGTAAAGAA
AAAGAAGTGTTCACCACTGAGTATAGGGACAAATATTTGGGGAAAAATAACCATACCACATTTTCTGCAGCACTTCTCTGCCCATGAGATTGCAATGAAT
CAAGTATAGATTTACAATTATTCACCATGTCAAACACCACTAAAAACCAATGTTCGCTGTGGAGGATGGGTATGAAAATCTGGGAAAAAACATGTTTAGT
TCATGGCCTAAAAGAAGAAAAAAATAACTTGTCTTGGGATAGGGGGCACAAACTAGTTTTGTGTTGGGGCGCACAATTCTTCTCCTAAGCCGGTATAGCA
GAGTTCTGCTGTCGCCCTTACTCAACAAAAAATCCTACAATAAAATTGAATAGATTGTAATATTGGATAAATTAAACACAAGATGGAAAAATGCTAACTG
CTCTAATTGATACTCCCTCTGTCCC
>GC2H_49193 length 1025 cvg_6.0_tip_1
AGGTGGCTACCTGGAGTGTTACACCGTCGTCCTCGTCGCCGCTGTCGTCTCGCCACCGCTGCTCCCGTTGTCGTCGCTGTCATTGCACTGCCACCGCTCC
CGTCATCGTCGCCGCGCAGCCGCTCGTGGTCACCGTCATCCTTGTCGTCACCATCGTTGCGCCGCCGCTGCTCCCGTCGTCATCGCCGTCGTTGTGCAGC
CGATCGTGGTTGCCGTCGTCCTCGTCGTCACCATTGTTTCCATTTATGATGGATAAAAGATCAAAAAAGAATTGATGGATGAAAATTGTATTACTTAGAG
ATGTGGTTCAAAAACTATTTATTGGTTTTTACGAATATATTATAACAAACATTTAAATTGTTGGGAGAATTGTGTCGTGCCAAAATCTATATAATCTATA
ATCTATAGTGGCAGAGCCACCTCTAAGACAGGTTGCCACTATCCATAGAAGTCGACATCTATAAAAAAAACTAATCGATAATCGAAAACACTATTAGTTG
TTCAGGCTTGACGACGCCACTAGCTCCACCACTAATACTCCGTAAATCGAATCGACTATATTCTATGAAATGATTTTTTTTTAAAAAAAATATCTCATTT
GGTCAATGGCGTTTTATCACTGTTCTTTTATTTCTTTAAAGAAATTGTTCGCATTAAACAAACTTGTTTTTTTTTTTCTTCACACGGACTTACCCATCAC
CCGTTCGTCCGCCGGAAAATTCCCCTCGTCTCTTCCATGTTCCATCACCGCCAGGCGCTAGCTTTTCACCTGCAAGATCTCGAGGTAGAGTGGTAGACCA
CAGCCCGCCGGATTCTTGCGAGCAGCTTCCCATCGCCCTGCCTTGATCTGTGCTGGCCTGCGTCCCATCCCCGTGCTGCCGCGCGCGATCCCTCCTGGCC
TGGGGCTGGATTTGTGGATACTTTGTACAGGTGTTGAGGTGGATTCTTCTCCACTAATTATTTTTTGGTTTCTCCTTGTCTAATTACTTCTTTTTACAGT
TTCCTTTCTTCCCTCTGCTCTTGTA
>GC2H_49195 length 1025 cvg_59.6_tip_1
AGCGGACGGTGCAGGACGCGCTGGACCGGGCGTCCGTGGGCCGGACCACCGTGATCGTAGCGCACCGCCTCTCGACGCTCCGCAAGGCGGACACGATTGC
GGTGCTCGACGCTGGCCGCGTCGTGGAGGCCGGCACGCACGACGAGCTCTTGGGGATGGACGACGGGGGTGAAGGCGGCGTGTACGCCAGGATGGTGCAC
CTGCAGAAGGCGCCACCCGTGGCGGCGAGGGAGGAGCGCCACCGCGCCGTGGATGTGGTGGAGAGCGAGATGGTGTCGTTCCGCAGCGTGGAGATTATGT
CGGCGGTCAGCGCCACCGAGCACCGTCCTAGCCCCGCGCCGTCGTTCTGCTCGGTCGAACACTCGACGGAGATTGGGAGGAAGCTCGTGGACCACGGTGT
GGCGCGCTCCAGGAAGCCCTCGAAGCTTCGCCTGCTGAAGATGAACCGGCCGGAGTGGAAGCAGGCGTTGCTTGGGTGCGTTGGCGCCGTCGTCTTCGGC
GCGGTGCTGCCGCTGTACTCGTACAGCCTAGGCTCGTTGCCGGAGGTTTATTTCCTCGCCGACGATGGCCAGATCCGTTCCAAGACCAGGTTGTACTCCT
TCCTCTTCCTTGGCATCGCCGTCGTCTGCATCACGGCGAACATCGTGCAGCACTACAACTTCGCGGTGATGGGCGAGCGCCTGACGGAGCGTGTCCGGGG
CCAGATGCTCGCCAAGATCCTCTCCTTCGAGGTCGGGTGGTTCGACGAGGACGAGAACTCGAGCGCCGCGGTGTGCGCGCGGCTGGCGACGCAGTCGAGC
AAGGTCCGCTCCCTCGTCGGCGACCGCATGTGCCTGCTGGTCCAGGCGGGCGCCACGGCGTCGCTGGGCTTCTCGCTCGCGCTCGCCGTGTCGTGGCGCC
TCGCCACGGTGATGATGGCCATGCAGCCGCTGATCATCGCGAGCTTCTACTTCAAGAAGGTGCTCATGGCTGCCATGTCCAAGAAGGCCAAGAAGGCGCA
GGTGCAGGGGAGCCAGCTCGCCAGC
>GC2H_49197 length 1026 cvg_20.4_tip_1
TCCCGCTTCTCCAGAGCCTCCAGGAACCGCCTCTGCATATCCTCCTGCCTCTCCATCACTTGCTTCATGAAGCCCTCCAACAAAGCGTTGCTGCCGCCAT
CATCTCGCTTGCGCTTACCCACGCTGAACGGGATCCCGCCGCCAACCTCCGGCTTGACCATCCTGTCTTCTTCGATCTCGTCACCCATCTCCACCTCTGG
ATCCGACATGTCCTGCTTCCCAGCGCAGCCATCCTTGCTGCTGCGTTTGTACCTCTGGACCTCTTCATACTTCTCCTTGCACATTTGGGCGCTCCTCACG
TAGCCCATATCTGAAAGTTTACTGCAAGACGGAGCACAAAACACTAAAGAGAAGGGAAAAAAAAAAAAGAACGAAAAGGGTCCAAACATAAACCTTTACT
CTCCTTAGTGTGAACAAATACACATCCACCATATTGGTTTTATGCTACCTGGAGATCTCCTCCCAAAGGGTGGCGTCGCGGAAGGAGCCGTCCATTTCCG
ACCGGATCTGCAGGAGTGCCAGGGTCTCCTGCCGAGGCCACCGCTTGCTGAGCGAGCCCGACCACCTGCCGGTCTCGCCCAGCACTTTATCATCCGTGAG
GACATCAGCGGCCACCGGGGAGAGATACTCCTCCTCCTGCTTCGTCGGCGGCTGTACGCCGGCCAAGTAAAACGACTCCATCGACACCTTCGCAGGCACA
GGAGCAAGTCAACGAAGGGAAAACTTGAGCTCAACTGCCAAGTTGTGACTTGTCGTGAAGCTGCCATGGTTTGTATTCGACGGGAATTCCCTGCTGACAA
GTGGGCCTCACATCCGTACCTGGTGCCATGTACTAATATTTTTCCCTATGTGTGGAGCCACAATTAGTAAAAAAATAATACAACCGAATTATGAGCGCCC
AGCAACACCATCCCACATTCCCACTACAACTACCACCACCACCAAAAAAAAAAAAAGTTAATTCGATACATGCCATTATAAATATGCCTGATTAGATAAA
CTAGCATGATGGCTCGTGTAAATTGC
>GC2H_49199 length 1026 cvg_24.0_tip_1
TAGGTTATTGTTGCTTTTCCACCCCGCCCGCCGCCGCTCCCTATTCCTATTTAATCCCATCTCTCTTCCTCATCACCGCTCTCCTCTCTCCAGGCAAGAG
GTACGCACTTTTTGTTTCGGATTTGAAATCTTTGCTTCGTTTTACTATCATTGGTCATAAGTTCTTTTTTGAAGATGTTTGAGAATAAGTTTATCATTGA
GATTATCGTCACTTGTGATAGGAAGTACGCAACCTCAAGCCGGACAAGACGTGAGCAAAGATGGGCCCCACTAGTAGGAACCAGAAATCATCTCAAAAAG
AGTAAGTGGTATTCTTATATAGCACACATTTTTTAAGGATATATACATGTTTCCCACAAATGTTTCAAACACATATAGTGATATATTTAAATCCGACAAC
ATTTGAATTGAAGTGCGGCACCGAATGAAGCCAAACCACCCCGATATCCACAGCGCAACCGCTCCATCACTGCCTCTGCCTCTGCCTCTGCCTTTGCCTC
TCCCGCTGTTGCCAACTCCAGAGTTGCCAAGGAAAGGCCATCTTCATCAACTGCTGGTGAAGGTGAACCACAGGAAACGGTGCTAAAGCTTCCAAGCATC
CCAACACTTCCTGCACGGATGGCAAAGTTGGTGCCATTAGAGGGGTTGGGATGCGAGGCAGCGGTGGGATCGCTAACACCGAGTCGGGAGCGAGAATACA
AGGTGACCAACAAGCACACTGAGGGAAGGCGCCCTGTCTACGCCATTGTCTTCAATTTCCTCGATGTTCGCTACTACGACATCTTCGCCACCGCCTGTGG
CCCTCGTGTAAGATTTCTTACGAGGCGCCATATTGATCTTACTAGGGAAGTAGTAGCGCTTCATGTTTCTATAAATAGATCAAAATCTAGTATTTACCTT
ATTATCCTATTCACATTAGATGTTTTTAATCTGACTTTGTGTCACGTCCCTTTTTTCATGTTTCTTAATTTGCCTATTTTGAAAATTCACATTCGTGTTC
ATTCACCTAAAATAGCTTAATGAAAA
>GC2H_49201 length 1027 cvg_17.5_tip_1
AACACCCCTAGATGGTGTTTAATTTTTAGATTACGTGGCTTAATCTAGTTTTGAGAAAGATTATTCTTTTCAGTAATGTAGCGATACCTTGACACTCATC
TATCTATGCAATATGAATAAAATTCTAAAGCAAGTCTTTTCCCTTCCTATGCCAATGTTGCATCTCATGGTAAAAACACACAAGAACCATTAATGTATGG
ACAAAGCTAGTCTAGAGCTCACGTATTGAAGATGGAGAAAAGTGAGGAAATAAGGATTGAAAAGGGAATAATAGAAAGGACATATTTTATAATTTCATTC
TGTGTTTACGACAAATAATCAATAGATATTAAAATTGATGAAATATCGATACTATGTAATGAGTAAATTATGTAATGAGTAAATTGGTCAAGCCTCCTCT
CATACTATAGTTGTTATTTTTAAAGACACCTACAGTATCATATATCTGACTTATATTGAGAAAAACAAGATCCAATAAAGAAAAGACTGGATCAAAAGAG
AAAATTACAATTAAATTTGACAAAGCATTCCTCTCTACCACATCCATCGGAAACCATGGGCAATATATGTTGTTCCACATCTCTGCCGATCCAGTCATTG
GTGGAAGAGATGATAATTAATAGACAAACCAAGCAAAACGTAGATGAAACCAATTGAACCGTGTCTTTTATAGATCGCAATAGTTTTCTAAACCGAAGAA
TGGATCCATAAAACGGCTAAAGGTGAGGCTGTGTCCCGAGCTTGAACCAGATTAAAGCCCTTCATTAGTGCTGGATGGGTCACAGTTAAAGGAGAGAAGG
ACAGAGATGGATCTTTTCCGCCTGTTGCGCCACTTACCATGGCTGTTGTAGGCTTGTCAGGGCAACCCGGAGAGTGTTTGGATGTTTACCCTTTGTACGG
TGACGGGCGTAGGATTTTATAAATGGAGGTTTGATAAACTAAACTATTTATAAAACAATAAATATCTCATTATCATACAATATTATAAAAAAATAATACT
CTCTCCTTCCCAAAATACAAGAACCTA
>GC2H_49203 length 1027 cvg_5.0_tip_1
ATGAACCCTAGCAAACCAGCACCTATGTCATATTATGACGTGGCCAAGGTCTGCAGGCAATCACTGAACATTATATCTCCACTACAGCAAGCTGGCCATG
TGGCACGCTCGATCGTCTCCTCCACTGTCACTCAGTCACTCACAGATACCGCCCCTCCATCGACCGACCATTTTTTTTTTACCAAACTGTGTATGTCCAA
ACCGGTAAGACATAACTGCGCATGCGCCGTGCGGCATGTATATATATGGAAATATAGCACCTTAGCGGCACCCAACTCGATCGCAAGGCTGTAAAGTTAT
ACTTCCTCTGTTTTACCGTTTTGAGTTTTAAATAGATTCATACATAAATTCATAAATTCATATATGTGCTGCATATACTTCATATATGCGGCATTTTCGC
CTCAGGGAAGAGGAATCACTGGGAGATGAATGAGTTGGCAGATCGGGAAGAGGGGATCGCACAGTTGCGGTGTCGTGCTCTCACGAGAGGACGATCTGGT
GAGTGGGTGAGGGAAGAGGAGGAAATCATCGTCAGCATGAGTGCACTATAGGGATAGGAGGGTTTAGCAGAAATATATCTAACCTGCGGGATCGAAAACG
CGGGACTGTAAAGTAAGCGCAGCGTGAACACGCGGGAACGGCAGCTGATTCGGTGCTGCGGAGCGGAACGGTGGAACCGTACGTGGCCAGGTCCCGTGGA
GCAGAAGAGCGGGATCGCCTCGCTGCCACGGCCCTATCCTGCGGCAGCGTGGTGGAGAGAGCGGAGCGGCGCGGGACTGCCTCGCTACGGCGGAACCGTC
GCGCGTCACCGACGCGGATCCGCGTGTCTGATGCTGCTGCTGAACCTGCGCGGGAGAGACGCGCCACCCGATGTCACGGCTTGGTTACACGGCACCGGCC
GGCTGCGGTCGCGCAGCGCGGCCAGCGCCAAAGCGCCGCAGCCAATATCCTACCAGCCAGCTAGCCACGTGCCCACGCCATGTTTACCTGCGTTGTGTGG
TATTAGAGCAAGCAGAGCATTTTACTA
>GC2H_49205 length 1027 cvg_13.0_tip_1
CAATAAAGCTATGCAGTGCTGATACATTAGGCAATAATTTCCTTGGTATTGACTATGGCCTTTGCTAGATATATGCTACATTTTATCTTAGAATAACATG
TTTTTTCCATATACTCAGGTGATATAACTGACATTTCCTAGGCTCCATGAACAATGCCAAATAATTAAAATTATGCAAAACCACAAGAGTGATATGTACA
TGTGGACTTCTTTGAAATCTGAATCAGGTTTCGCTGCTACTGTAGTGGAAGGATGCGGACAGATTGGAAGTATTTGACATTTGAGTGTCCTGATTTGCCA
CGATATGTGCCATGAGGAAACTCTTCTTCTCAAGTTCTGTTTGCGAGGGATTTAAGGTGAGTAGATATCTTTTGTTGGATGTGAACTCCATCAGTTGCAT
CTAATTTTAGCAGTAAACCTGTAAGATCAAATCCAGCAAACCAGGGTGCCAAGTTCGATGGCAAACACTGACATCAGCCGCCGAGGGTATTGTTTCCCAT
TGCTGCGCTGCGTCGCCGCAAAAAGCTTCATGGCCGTCGCCTGTGTCCGCTTGTCTATCAAGTCACCCGAAATAGTGATGATAATGTAGAGCATATTTTC
AATTGTGTAACTCCTTGCTATGTGCAAGTGTTCTACTGAATTTACTTTGTTTCTAAACTGTGATACCTATCGAAATTTCTCCTGAAAAGAAAAATGTTCA
GCACCCCTTGATTATTGGGACTCCACGTTGTTTTGTTTGCTATGAATATGTTGGTAATGATCTGCAATATGGTAATACTATGATATATGAGGAGGCCAGA
CAAGTGACTAAAATTCTAAGTGATTTCGTAGCTTTTGGATCCATACAAGTAGTCCAAAATTCATTAGTTCCCAGTAACTTCTCTTGGGATATACTATCAC
TCAATTTTCCATTATGAAGCTAAAGTTATTATTGACTCCTAACCAAATGGAATTGTACCATATATCTTAGTTTACCTTATGTAACGTGTGGATTGGCACG
TATATGTGTTGAGATTATAGGCATATA
>GC2H_49207 length 1027 cvg_5.0_tip_1
CACGCGCATTTGCTCAAGTGGTCACTACAGATTGTGAGGTGCACGATCGTGCTGTGCACAACAGCCTGAAAAAGGACTTGATGGAGCACATATGGGCCAA
CCATAGGGCTAGTACCAGTGCCAATTAGGCTAATTGAAGCAATGAATAAAATGAGTACTAGGGAAATAAGGTCTATTAGACCCGTATTAGTAGGTTAGCA
ATAAGGTCAGCAATTAGGTTAGCGATTCTCAGTAGCAATAAAGGTCCACTAGGTCAGTAGATGTGACTTGCAACAATAAGGTCAGCATGACCATTGTGTA
ATTTGAAGAATAAGGTCTACATGACCATTGTGACTTGCAAAAATAAGGTCAATGTAAATAAATAATTTCTTGACCACATGTACACTTCACTTCCCTTGCA
AGTTTGCACTTCATCATCCCTAATTTAGCACATCGTCCATTAGAGCAACAACCCAAAACATCCATTTGAACAAACATCAACCAACTTCAGTGCATTCGGC
CAACTTCAGTGCATTCATTACATCTAGTTAATATATAAGGTTCCACAACTTGCATGCATAAAATAAGTTGCCATCCTACACTCACAGTGGCATATGTACA
ACAAAAGTCCTAGGAAATTCATTGAACTACTTGCTTCTGTCCCTGGTCAGCCAAAACCCATGCATCACATAACACTTTAGCATCCATAGCCTCAACAACA
AACTAAACTAAACATCAAACAACAACCCCTAAACTGCTCAATGCATTGCAATAATCACAACCCCCATTGCAGTATGAGCCGCCGCCGGATGTGCCGTCGC
CGGATGAGCCGCCGCCGGATGTCTCGAAGCCAGATCCGCTCCAATGGCCGGCGACGGATGCAGCTGATGTGGCCGACGGCGACCTGGGAGGAGAAGGGGA
CCGATGGCTCTTACTCGCGCGGACTCCGAGCAAACCGACTCGCCTGGCGACAGCCATCGAGCTCGCCGCGCCGCCACCCATCTTGTTCGCCATCGCCACC
CTCCCTGGGCGGGGAGCTTCGTCGACC
>GC2H_49209 length 1027 cvg_10.3_tip_1
TCGCTGCCGGTTATGCCAGGGGCGTAGCGCCCCGCGCACGGCTTGCCATGTACAAGGTTTGTTGGGAACAGGTGGGGTGTGATGAGGCAGCCATCCTGCA
AGCAATTGACGACGCCATACATGATAGCGTCGATGTCCTGTCCCTTTCTCTCGGTAATCCTAGTTCTGAGCCCTATGGCAGCATCCATGCCGTGAAGAAC
GGCATAACCGTCGTCTTTGCGGCGGGTAACAATGGCCCTGCTCCAAGGACTGTTGAGAATTCACTTCCGTGGGTCATATCGGTTGCATCAGCCACAATAG
ACCGTGCATTCCCCACTGTCATCACTCTTGCCAACAACACCAGCAACTTTGTGGTATGTTAAGTTCCTTCCAGCGGTTGTTCTTTCCAATTATATATTTA
GATTCTTGGGTGTATGTATATATATGTTTATATGTAGATAAGCTAGCTAGCCTAGAATTGATGGTTGCTCAATACTCGTTGACACCGATCAATTACAGGG
TCACTCTTTGTTCTACGAGCAAGACGCCAAGGACAATTGGTATGAGATTTATCAATCCGGGTATGGTTGACGCTAGCTTTCTTATCATCAACCAATTAAG
AAACTCATTGTACCTTGGCCATATGCGTTTATAAAGGTTGGAGATGTAATCATCTTTCTTGGTTGATTTATAATATTATTGCAGGTGCAGTTTTCAGTCT
GTGGCAACGGCTAATGTGACCCTCGCTGCTGGGAAGATTGTGCTTTGCTACAATCCTACCACCGTGAGTATAATTACACCGGCATACACCATGCCGACTG
CAATAAAAGTTTTGAAGGAGGCTGAAGCGAAGGGAATTATTTTTGCCACATATGCTCTTGATATTCTGGACAGCCTCGAAGATTGTGGCAGCATGCCATG
TGTTTTGGTGGACTTTGATGCTGCACAACAGATAAAGCAATCCGCTGATCAAAATACCGCACTGGTAGTTAAGGTAACTGCAGCTCGTACTTGGATTGGA
GGTGAAGTCCTCGCTCCGAAAATCTCA
>GC2H_49211 length 1028 cvg_5.7_tip_1
ATCTATAAACTAATATCCAAGAAAAAATCCAATTTAATATATGCTTCTATTGTACCTATAGGCTACCAATCAGAATGCTCCTTGCGAGCAAGTGCCGAAG
GTTGGCATGACCTTTCAATCTGAGGATGATGCATACAATTTCTACAATTCATATGCTAGAAGAGTGGGATTTAGTGTACGAAAGTGCCACGTTAACTACA
GAGCAGATGACACCTTATCATCCAAGTACATGGTTTGCAGTAATGAAGGTCACAAGAACAGTAATCCAACACACCAGCCAAAGAAAGAACGTGCTTGTAC
AAAAACAGATTGCAAGGCTCGTGTTCAGTTCTTTATTTCCTAGGAAGGTATTTGGAAGGTGCAGAAAGTCGAATTGGCACACAATTACCCTTTTGTAAGT
CCTGACAAGTCACACATGCTTAGATCACAACGGCGTATGTCAAATGCCGATGAGCATATAATTAGCATGATGCAACAAGCAGGAGTTAAGCCAGCTGAGA
TATTTGATTTTTTTCAACGGTGGTTAGGTGGAGATGAAAATGTGCCATTCTTACAAATGGATTGCAATAACTTTATTGGTCGAGAGCGCAAAAAGTATTT
GGAAACACAAGATGCACAAACATTATTAGAGTACTTGGATAACAAACAAGCAGAAGACCCTTCTTTCTTTTATTCTGTGTAGTTGGACAAAGAGGATGGT
CGAATTTGTAATTTCTTCTGGACAGATGGTCAGGCCATTGCAGATTATGCTTGTTTTGGGGATGTTCTCTCCATTGACACAACATTTCAAACAAACAAGT
CTGAAATGCCATTTACTCCTATTATTGGAGCAAATCATCATAGGCAAACTATTATTTTTGGAGCTGCAGTATTATTCGATGAAAGTGCTGATTCATTTGT
TTGGCTATTTAGAAACTTTCTGAAGGCAATGTCGGGGAAGCAACCTGAAACAATTTTCACAGATCAGTGTGCTGCAATGGCAAAGGCGATTAGGATTGTA
TTCCTAAACTCAAGTCACCGTCTTTGCC
>GC2H_49213 length 1028 cvg_14.0_tip_1
ATGTTATTGCTACTCTTCATAACTGTACGAAAGTGAAATTCACTCATGTTACCACAACTTGCTGTACCTAGATTGGCAAAATGGCTCAGCAGAATGTGTT
GCAGAAGACCTCCAATAAGTACAGTAAACTATAAGCAGAAAAAACAACATAACATTGCAATCATAAGCAAAACGTCTGCCATTCTGACAGAGTTGTTTTT
TTACTCACATTCTGACAGAATTGGGTATTGTACTTGACAGTGAATGTTTAGTTGGGAGACCACGAACAGTTCACTCACGGACCTCCGGTAAGTAAACTTG
CAGAAGAAAACACTAATACTGGACAGGTGAGCAAAATTGTCTGCCATTCCAAATGGACTGATATTCACTCTCGAGCAGGTTCTGGGGGTGCATTATTAGC
AGAAAAACAACTAACATAACACGGGCACTGCTGAGCGAAATTGTCTGCCATTCCGAAGTACTGAGATAGGGTATTAACACTTGCACAGGTATTTGACTTT
CCTGCCGATCAGACCTCCTCGTTGAAATGACTGGGGATAGGCACTGCCTTGCCGTTCACGTGGCGGACATCGTCCTGATAGGTCCTGGCCTTCTCCAGAA
GTTCCAACAGCTTCTTCCAATTCTTCTTAAGTTTCTTGTTCGACGCCTTGGCACGCTTCAGATTAAACCTGTTGTAACGATGCTGGGCGATGTCCCCGTA
GAACGTGACAAGCTTCTTGTTCAGTGCGGTGACTTGGGGGTTAGGGTTTTGGCATTCCTTGGGGATGATAAAGACGGTCTGTTCATTGAACTGTATTGTC
GATTAGACATACACAAGTTAGAAGCAAATACAGTAATACAGTACTAGTAAGAGTAGTAATACTTCGTAGTACAGTAGTAGTAAAAGATACTGTAACTTCC
CCCAAAAAAAAAAAGATACTGTAACTGACATTAAGAGTTCAGCAGAATATGATGATGAAGTAACAGGTTAATATTAAGTGGTGTTTGGTTAACAGTGACA
TCGGATGTTGGGACACTAATTAGAAATA
>GC2H_49215 length 1029 cvg_3.0_tip_1
AGCACAGCTGGTTCTACAACTTTAAAGTTTAAAGCAATGTGGAGCACCCCGTCACCATCAACCGTCGCTTGCCATATAGGAGGGCAGCCCGCGGTCGGTG
CTGCCGTTCCAATACCAGAAGATGGCTCAGCAGGACGGCGTGGGGACGTGCAATCAAAACAGAAACAATAGCTGCCAGGTGATGTGCGCTGAAACAGAGC
ACAATGACAGCAAGAGGAGGATCTCAAGTGCTGATGATTGCTACCCGTGCTCGCTCCACTACCAGATCTTGGCACCGCGTGCCCATCAGATGTCGGACGC
TGGCTAGAGATTGTCTGTTGCTGCTCATCAGAACCCGCCCTAAATGTAGGATCTATAAGTTGACAAAACTCATTTGCTTTGCCTGCCCGTGCAGCCTCTA
ATAGCTTAAGATCCATCCTTGTGTCCCCTGAACAAAGGAAAACTAATGACATAAATCATACTATAAGAAAGTACTGCCACGTAGGCTCATATAAAGGCCT
CGCATGTTCATTTAATGTTCTCAGTGTTCTACCGACCAATATGACAAATGAGATAAGAAATTCAAACTTGTCTCCTCTAAGGAGCTCCATCTTGATATGG
AAACCAAATGGGTAGGTAGAGGTGGGTTTGGATAGAGAGAGTCATTGATATATGGAGCCCACCATATTGTTTCTCTTTTACTTTACTATCATGTAAGCAT
CTTGTAGCTGGAAATACCGAAAAACCATGTTTTGGACGGAGGGGGAAGGAGAGGGTAAATTGATTGGCTTTTTTTAAAGTTGATGGATGAAAATGGCATA
TTTACAAGTTGCATAGCTTTTCAACTAACCTGACAAATGACAAGGTAATATTGATTTGCTGGAAAAAAAACTTTTGCTAATATACAAAATGGTACTATGT
TAACACAAGTTTTGAGATAGGATAATAGGATATAATATTGCTTTGGGTCTCCTTAATAAGTGATTCCGCGCACCAAAGCAGAGATTATTGAAATGAGGAT
GTGAAATTTTATATCAAAACGAAATAAGA
>GC2H_49217 length 1029 cvg_14.4_tip_1
AAGAAACTAATTACATGCGTGTAAATTAAGGGATGGATGAATCCTTAAGCGCGGCGGACGGTGGTGGCCATCAAGCGTATAAGTCCGGGCTCTAATCAAG
GGATGGAGGAATTACGTGCAGAGGTCACAACCCTCTCCACCCTGCACCACAAGAATATCATCACACTAGTTGGTTTGGTTACTGCAAGGTGGAGAAGGAG
AAACGGCGATCATTATTCCAGAAAAAGAACACGGTGGAGGAGGAGCACCTGCTCATCTTCGACTACATGAAGAACGGCTCACTTTCTGACCACCTGCATG
GTCCGTCGTCGTTGTCGTCCCATTACTCGCCGGTGGCAGAATCCTGGAAGATGCGTATCGAGATACTGCTAGGCGTACGTATCACGCGCCATTGACTACC
TGCACTCCTACGCTGTGCCGCCTTTCATCCACCGCAACATCAAAACGTCCAAAATCCTCCTCGACTCCAGCTGGTCACCGTGCTTGTCGGGCTTTGGGCT
CGCGATCAGCTACGACGTCGAGGTGGAAAGTGATTCCTTGCATACCTGTGTAGGTACGGCAGGATACATCGACCCGGAGTATCTGTTAACAGCCACTCCG
AAGCCAACAAGCGATGTCTATAGTTTTGGCGTGGTGATGCTAGAGGTATTAACAGGGAGGAAGCCAATTTTTCAATGGGAGGAGGAAGAGGAGGTGAAAC
AAGTAATGTTTTATAGGAAGGGGGAGCACACCAGCTTGGTTAAGTTTGCTCTGCCGTTCATCAAGGCGGGTGCGCTGTCGAAGGTGCTGGACAAGCGCCT
AGCGGCGACGCTAACGTCGAGGCAGCTCGGGGCAGCAGACCTGGTGGCAAGCACGGCAGAGCGCTGCCTGGAAGAGAAGGGGGAGGACCGGCCGGCCATG
TTGGAGGTCATGGCCAACCTAAAGTGGGCGCTTGAACTCATCCATAGCGATGATTTGATTGATTAGACTGCACCACTAAAAGAAATGTGAGATTGCAAAT
TAAACCAAGGGAGTACCTATACATCTTTC
>GC2H_49219 length 1029 cvg_6.0_tip_1
TAGGATGTAACCATCTGGATGCCCGGGTTTGAGGTCTCCTCTCACCGCTAGCTCGAGTTAGGGATGGGCACTTGGAGTGCATGAGGGTTATAGTGTCATG
CGTTGGGTGCATTACTGACTGTGAGTAAATCATACATCCACTATGTGAATAAAACAAATCTATCGAATTGCGGTGCTCGCGATTAAAGAATCTCCGAGAC
TTGTAATACTCCTGACCAGCCTTAGATATTTTAAACTTGTTTACATTAGGATTTGGAAGCTATGTGGCCTATCCACTCTTTGCATGCGGGAAGGTTGGCA
TTGGTGATGATATATGGTAAGTTGGATACGAGGGTAAAACGAACCTAGAGAAGCTTGGGAAGGTGAATGGAGCTCTCGTTGATGGTTAACAACTTGAACT
TAACGTTGTTTTCAGTTAAAACAACTAAGTCATAGATTTATGAATTAATTTGCGAAAATTAGCTTTATATAAAAAAAAAAACTAAGCCATCCTTGAATCC
CAGTATACACTGATACATCTTGTAGTGTTGTCTTGATGAGTACGTTTGTACTCACTGTTGCTCGTTTACATTTTTAGCATTGGAGCAGGTTAGAAGCGAA
GACCTTGCTAGCATGCTCGCTTGCTTAGTGGGATGATCGGAGTGGTAGTTGATACTAAGTCATGATCCCAATCAACGGTTTGTGAGCATGTTGCCTGGGT
CTAGCATTAATCTGGATTTCCATTGTTGTTTATGTGATAGGATGTGGCATTATTAGCCTTATTAAAGGTATTAAACTCTTTTAGTTTAATTTTATTTTGT
TATATGTTTCGTACTGGTTACACTTGTTTTTACCACCTAATAATTGAGGGATTGATATAGGGAAACTTAATAGGTTTCCAGTTTCCTAAACTGGGGGATA
ACAAGGCCTAGCATGAAAAAATCCGCCAATGGGCACCATTAGGCCGCATTTATATCCTTGTCCTCTTACCACCACTTGAAACTCCTTGTTTGCCTCACGC
TACCACCATAGGGGTGTCGTAGGCTCTCC
>GC2H_49221 length 1030 cvg_5.0_tip_1
AAAATCTTGACAGACTGAACTTGAAATGGTCTTCTGTGAGATCGCAAGACCATAATGACATCGAGGTTCTTCAAGTCCTAATTCCTCCTACCAGTCTCAA
GTGTCTGACCCTCTATGGTTATCTAGGTCAATCTCTTCCAAATTGGTTTTATCCTCATAATCTGCCAAGCTTAAAATCCCTTGAGTTTCATGATTGTCAT
AGACTTTGTAGCTTACCATTTTATGGTATATCACCACCGTGCATCAACCTAAATGAGGTACCCGAGGTTCCAATTGAGAACGGTATGGGTAGCATTGGCG
TATTCTCATCCCTGGTCGACCTAAAGATTGTGAAGTGCGATTACTTATCAAACCTCGACAAATTTATACAACCAGCTTGTATACCGGCTATCAAGCGAAT
CACATTACAAAGATTAACATACACAAAGACAAAGGTATTGCCTCTACCAATTGGTAAATTTGATTGCCTCGAAGAATTGGACGTGGCTGGTTACCAGATA
TTCAATGCTTCAGAAAGTCTGTCCATGCGCACTCTCAAGGAGCTCAAGCTATGCAATTCTGGGGACCTCCCATGCTTTTTTGAGTTCCCCTCCCTTACCA
ACATGTTCTTAGTCGTCTTGCCTGTAACGTCCATTCCACTACGAGTGTGGTGCAGTAACCTTCCAGCTCTACTTCGATTAAAAATTTATAGCTGTGCGAA
CCTTGAATTTATTGGGGAATCAGTCTTCACTGGCAATCGTCCTCAAAGAGACAGTTGCAGCACTACAACATTCGCATCCCTTATTTCCCTAGAAATTTGT
GGCTGCGAAAAGCTGACAAGCATTGATGACCTCGTAACGCCTGAGTATCTTCCTGCTATTGAGAAAATTGATGTTAGCTCTTGTGTCAAGCTATCGTCCC
TGCCAGGTGAAAGATTTGGGAATTTCTCAGCTCTAAAGCATCTGCGTATTTCTTATTGTGGAAAACTCAAATGGAAGGGACTTGTTTTACCATCGACCCT
CCAAAGCCTCTGCTTAAGTTATTGTGGGGA
>GC2H_49223 length 1031 cvg_29.5_tip_1
TTACGAGTACGGAGGGAGTACTAAATATCTAAGGATACTTTTGGTGTGTCAAAAAAAATAAACAAAAAGAAATTAACTAGTTATATCAATTAGTGCAATG
CTATATATCTAGCTATGGCCCATGGATGACTGGATCTCCCGGCCTTTTCTTCTTTCCACCATCAATTGGTCGCTGTCAGCAAAGTGTCCCTTTCTCCTTC
AGAAAGCGATCCACTCCTCTTCAGTTCAGGAGCTCGGCCGCCATGGCGCCACCACTCGATTAAATACACTCGAGCCGTCGAGAATTGCTTTAAGTTTTCT
ACGAAAGATGATGGCCTTACAGCTCAGATATAAAAACGACAACGGACAGCTAATCAGATGATGTTTCAGTCTCCAATTTCGTCAGTGATGACAAGAACGC
TTTTGTGCGCACAAATCTTTTTCCTACGAACACGACATGATCCGATCGCATCAGTGCGATCAACGGTTACGATTTTCCCTGTCTCTTACCTCTGGAAAGG
TAAGATCGATGGTGCACTGCCAAAAAGCTTGACGAACATAAATGCGAAAGTTTGGCACTAACAAAAACGATGCTTTTATGAGTTTTTGGTAGAGTTTTTG
CCCTCTGAAAGTCTGAAAATCTGAAATGCACGTGAACCCATTATGCACCAAAGTGCTCACAATTTGGTCTCCAATTCAGCAACTTTACGCGTGTACCTCA
CTACTTTGTGAGTGATCGATATCACTGATATTTTTGCACTCTATAAATATTGCTCTGTTGCTACGATGCTAGCAATGCAAGAACATAAAATTCGGTTCAT
CAAATCAGAAGGAATTTGTTTGTTGAAGCTGTAGAATTGTAGTGAAGAGATCGATAGATCGATCGGCGATGGATTTGGCGGCGTGGTTTGGGCCGGTGAA
TTCGGGGCTGGTGCTGCTGATACTGACAATGCTGCTGCGAAACCTGCAGAATTTCCAGCTGATGCAGACGTTCGTGGCGCGGCAGCTGAACCGGCGGGCG
CGGCGGCTGGCGGCGCTCATCGACCCCTACC
>GC2H_49225 length 1032 cvg_11.3_tip_1
TACAGAAGTTTGACTAGAAAAAAAAATAAAATGACTTAGAAATATGAAAAGGAGGGAGTATTTGTATCCGCTCATTGTTTAAGTTAATACACAAGTTGTG
CACATTTCGTATGTTTATAGTTGCAACAATCTGCATGGCCTTGCTAATGATTAGAAACTAGTCTAGTGGTTTCAATTCAAACAAAAACAAGGGCACATGC
ATACCATCTTCTGAGGAGGTTATCTTTTCATCCTGTTGGACTTGGTAGTATACTTCGATGGCGTTGAGCATGGGTGGCAGCACAGATGCGTTGGTAGCGA
TGATGGAGATTTTGTATGATTGGCCATTGTCCGATACAGTTGGACTGCTGCTATTCCAGTAGTTTGCGAGGAGGTAAGGTGGGCTGTATGACTTACCATC
AGGAACAATGGACTCACCATTGTAGTATATGTGGAACTCTCGCAGCTGATCCTGCTGGAAGTCAGTGAAGTGTAAGCCAAGCAAGTGTCCAGGTGCTGCA
GCCCAGCTGGCCGGAGCCAGCCACAAGAAATTCAGGGCGGTAGAGTTGGATGATGTTGTGGCAGCCGTCTTCAGGACTGCAGCTGGCACCTCATATACAT
CATCAGGGTAGCGCCTGATCATGCTTGTTGTGGAAATATTTATCCACTCAGATGTATTCTGTGATGGCCACCACAAACGGTCATAGGGATCATCCGGATA
CCTGCTGACAGAAATTACACGATGTTTATGTAGAAATATAATATAAATTATTGGGTGTGCAGAAATTTTTAGTCGGTAAAGAAGGATCACCTAATTGTGC
TACTTGCCCATGCTTCGTCGATCCTGGAGCAAAAGAGGATGATTTGGTGTAACTGCGGGATAATTTGAACTCTTCATTGGCCTCATTTCTAACGATGATA
TGAAAGGAGATCCTTTTCCATTATCAAGCAAGCAAACTGATACTGAATTTTCAGTGGCAAGAACTATAGCCTCAGACGTGTAAGTCATGGTTGCACTACT
AATGTTGACCTGGTTCCAGAAGTTCAGTCCGA
>GC2H_49227 length 1032 cvg_19.0_tip_1
CAAAGGTCTTTTCTTTCTAGTCTTTAAAAAATGAAAAAAATACAGAGTGCAATATTTAAAGCGAGAGTATAACTAAAGCATGTAAATTGGTATGCAGGGA
ATTTTGATAATTCCATTTGATCCAACTGTTTTTTAGACGTTTAGCTAAGTGTTTAGTGAACTATTACTACTTTTATTGCAAAGACAAATATTATTAAGTT
TAACATATAAAATGATTAGGAGAGAAATAACACGACTTAAATTAGAAAATAATTTGAGTGAACAGAGCGCTAGCTTAAATTAAGTTCAATTAAGATGTGT
CTAGAGAATTCGAATGAAGGCCGGGCAATTAGAAGATCGGAAGGAGCTGGTGATTGAGCACAAGGTGGCAAATTTTAGAAACACAGAAAAATATTGCATT
ACATAAATCTGAAAATGCCGAATAGGGTGATCATTTTCATAAACAGCACTTGCAGGCCAGATACTCAAAATGTAATGAATCCGGACAATCTGAGTAAAGA
ATGGCCAGGAAAACTTCCAAGTCCATTTAGCCTGAGACGACGAACAGCAGCGGAACAGATCGAGAACACTTTACATATCAAGATTAATCGCGCGCAATAT
ATGGGCGTCACTTAAGCAAGCAAATAGTAGGTATATAGGATTAATCACCGGAAGAAGATAACCGCCGCCGCCGAAGCAGCTAGCAGGCACAAGGCGCAAG
ATCAAGCTCGCTCGCGCGACGCCGGTGCCGTCTGGTAATCGACGAAGCTGGAAGTAAACCTACACTACATGTGTCACAAAAGAAAAACCGTCACTAATTG
TTGTCTTGGAAACTTCAGCAAGCGAAACACGGTTGCTTTTATAGTCGATGCGAATGCGTCATTTTCGTCGTGACCGAGACAGCGACGACCTCGATAATGG
ACAAAGGAAGCTTCGCGGAAGCTGCGGTTTTTATTATCCCCTTCATCACGCCGAATATGAAAAGACAATTTGGCGAATCTTGCCAACCGACTTTTAGCCC
ACGATGCAGACTACTGACTTTTTCCGGCACTA
>GC2H_49229 length 1032 cvg_10.5_tip_1
ATTTTTCTAATATAAATATAGAATCTATAAATATGAAGTTGTAATCATGTTGGACTCTCAATGGTAGTATTTGTTATTTGATAATTCGAAAACTCATACT
TAATAATTACTACTAGAAAGTTGTAACTAGCTAGTTTGGACTCTTCTTTTAGTCCAAGTCATTATAGTTTAGGATTGTCTAGATGATAGCTATTTATTCA
TTATTTCTACGATTATGATAAAATTTGCTATATGCCATAAAAAATATACTATAGAAGTGAAGTTTGGCTTTGCTGAAGGACATGCTAACTTTGTTGTATT
TCGCTGCTACACACTTAGGCCATTAAAATATTATTTTAGGTTGAGTTCTGAGAAAAAAATTTAAATCAATGACTTTGCTGCCCTTCTTATAAATTAGGCC
CACATGTCATTTGCCTCTCCCTCTATCTTCTGGTCTTCTCTCTCTTCATCCCTATCCCTCTTTTTCCTGTCGTGCTCAAAGCAGCAATGGCGACGGTGCT
GGCGCCGGCAGTGAGACGTGCCACGAGGACAGCGGCACCATGCACAGTGACGCCGGCAAGGAACAAGACGACGCCGGCCGGTGAGGTGATGCTTTCAGAT
CTAGCCGAGCCCTCTTTGCTACTGGATCCAAGCTCCCACGCCTGGACCTTGACCACTATCTTGCCCAGACAAAGACGATCGACCTGAACCATGGCCGACG
TTGCCAACTGCCAGAGCTGCCAATGTATCGTCCCAATCTCGTTGGTCTCCTCCTATTAATTGCTTTGTGATTCAAGCTCCGAAGGGTGCCTAAACGAGCT
CTCGCAGGTTTGGACGAGCTCGAGCACGAACAGATGCGTGCGCGGTCAACGGGGTAAGCACGGACCTCGGATACGCGAGTGGCGGAGCGAGCTTGTGCGG
CCAGTGGAATGCATGTGGGGCGGAGGAGCTCGCCTGAGCGGCAGAGTGAGTGCGTGGATGGACGAGCTTGCTCAGCCCATGGATGGAGATCGGGAGGTCA
GAGGTAGTGGCTTGCTGGGGAAAGGGGGAAGG
>GC2H_49231 length 1033 cvg_18.5_tip_1
ATGATCCCATAAACAGAGGATGGAGAAGCATAATGTTATTCCCAGTGCACAGATATAGCCTAACAAATGTTTCCGGCTCTCAACATTGATGTGGCATGTA
CAACTAGGCCAAACATGTGCCCCTGCGAGGTTCCTCATGCCCTGCAAAGGGCACGGGTGCCCCGGCACGACCAAGGGCACTCGCATTCGGGGCATGACTC
ACAAGCCGCCATGGCCAAGGTCATGCCCCCACAACTCCCGAGCAGCAATAGTCCCACAAATTTTGAGCGGTGACGTGATGAACAGGATTGGGGAAGAGAA
CGAGAACAGTGCAAGAGGAGAGAAGAGGGGTCTACCGCCACGAACTCATCACCTAATCCATGGTCGGATATTTCAAGGTCTTCGCTCGATCCGCCATCAA
GTAGTTTCCCCATCCGCGCGTATTGCTCCTTCGATTTGCACTGGAGATAGAGACAAAGTCGCTAGTATCTGGTGGTTGGGGGAGGAGATGGAGGAGAGGA
GTTGGCGGAAAGGGAGGGAGAGTCAGCCACAGAGAAGGAACTACAGGAAGAAGGTAGTGGTGGAGTGGTTGGGTGCGAGGTTGGCTGGAATGGTAGAGTA
GTCGACGACGGAGGCCACCAGTCGCCATGCTTCATCTTGCATCGGGCAAGACCGCACGAATGGATTGACTAGGAAAGGGAAAGAAGATACTATGTTCCTA
TTACTTCAATTACATGAGGGTTCAGAGAACTTCTATCAGACAATTTTTCTAGAAATAGGGTTGACCTTTCTATAAAAGATCTAACCACAACAAAAAAAAT
TAATACATAACAAGGGATGAGACAAAATTTTGAAGGGCTGAAATATCTTTATGGGCCTAGTAGGGGAACAATGGTGTTGTGGATAAGGCTGGCTCTATTT
ATGTTTTGGTTGAGTGGTGAGGGCATACCGAGGATTACCTTGCCCTGTGAACCCCCTAATGGTGTGCACAATGTTGCAATCTGGCGTGTGGTGAGCTATG
GTAGAGGAGAGAGGGAAGAAATGAGTAGCCTTG
>GC2H_49233 length 1033 cvg_20.0_tip_1
CAAACGGATAGAACTAGCTAGCTCGAGAGTTTTATCTATGGATCAAAGTAGCTCCGGTAGAAGATAAGGTGGGTCCTGTAATCTAACCCGGGGGTTAACA
AAAATGTCATGGTTTATGTATCCACAAAGAACACATACAGAGAATCCACTGTGGTATGGAGAACCACAGAGGCTGAGAGAGAGCACAATGCAGAAAGCTA
TCAGCAATCTCAACTTGCAAAGTGCAAACAACCATCATAAAACTGGCTAAAACAAAAAACCGTAAAAAACCCATCAAAAGATTGGAGAGACCACTCTCAT
TTTTATTAACGATCTTAATTATACAAGCAGGGTTAGTATTCACAGCAGCACTCCCATTACACAAGCAAGCGTTCTTCTCTCAGGCAAAAAGCGGCAACTA
AAAAGGGCTTAAGAAAGAGCGAAAAAAACACAGAGGCTAGCGACCTCCTCCTCCTCACCACTCCTGGTTGGATGTATACAGTGTTACTACTCTCCACTCT
CTACTTCTTCTACCAATGCATCTTCCTCTCTCGTAGGCGTACTCGCATTTACAAAGGCGTATACACAAGAAGCCGTATTATTTGGAAATCTGATACGGAT
TCTTCAGGTCGGCTGCACATCGCGTGCTCCTCCTCCGCTCACGATCCACGGGTGCCCTGCATTATGCAATCCAAAACAAGATTTAGTAAAATTATAGGCA
GACAGAGACAACTAAGTCCAGAGAAATAATCATGCGTTTTGGAGAAAGAATTTATCAGGTGTTAATGTACAAGGTGAAGAAGAGAAATCTGTTTTGATGG
TGTGACGCTTACTCAGGACTTGCTCGGCGGAGAACCTCCTGTAGACGTCGCGGCACATCATCCGCCGCATCAGGTCCTTGGCAGCCGGCGACACGCCGGA
GAACAGCCTCGGCGGGAACCTCAGGTTGCCCCGCAGGACGGCGGCGAACACGTCGGAGGCCGTCTCGCCGCCGAACGGGAGCGCGCCGCCGGTGAGGAGC
ACGTACATGACCACCCCCGCGCTCCACACGTCG
>GC2H_49235 length 1033 cvg_7.0_tip_1
CACAGCCCTCAACCTCTGCAAAACATTTGGACGGAGCCGAGAAGCGGTAATTTCTACCTTTCTCACTTTCCGACGAACAGGGTCCTCTCACTGACGAAGC
CAGTGAGGAAGACATCCTCCCCTGTCCTTGCTCGCCGACCAGCTCCCCTACGCCCTGTTCTGAACTGCCTAACTTACTTGCCGGCGTCAAGACTGTCGTC
GGGGACTCTGCAACAGAAGGCAACCACCCGCCAGGTGAGCCGTTACCACCGGCGACCGTTGCCGTAGCTGCTATCCCATGGCCGCCCACCGCAACCTGAG
TACAGGGAACCAGCGTCAGTCTTCTTTCCTTACCACGCTTACCCATTGACAGGTCGCCTCCGAGCAGAGCCACCGGAACCCTGCCGGTTAGCACCGCCGA
AAACCACCGAGTTCGCCGCCAGCCGCCGCGGTCAACACCGACCACCGCGGTCAACGCCGGCAGCCTCCCGCCACCGACCGACCCTGCCGCCGCCACTCAC
CACCGGCCAAAGTCACCAACCTCCAGGCAGGAGCAAGCCTGAATGCTCCTGAAGTCCAGCCCCGCCTGAAACCCTCTGAGACCGCGAACGCCGACCGTCG
TCGCTGAAAACCAGCCTAGCTCGCCGCCGGTCGCCTCGGTCAACGCAGGCCGCCGCGGTCAACGCCGGCAGCCTCACGCCGCCGACCGTCACCGTCGCCG
ATGCTCACCGCCGGCTGCCGCCGCTCACCGCCGGTTGCCGCCGCTCACCACCAGCCGCCACCGCCCGCCGACAGCCGCAGCCGCACTTCGCCGGCCGCTG
CTACCAACCTACAGGCAGGAGCAAGCCTGCATGCTCCTGTAGAAGCTCGTGCTCCTCAGCAGCATCTCCACCAACCAGAAGAAAGGTCGTCGGTCAACGC
TGGCAGCCTCACGCCGCCGACCGTCGCCGTCGCTCACCGCCGGCCGCCGCCGCCAGCCGACAGCCGCAGCCGCACGACGCCGGCCGCTGCTACGCCATGT
GCAGTGACATCAAAAGAATATTCACTTTCCAGC
>GC2H_49237 length 1035 cvg_14.0_tip_1
AATAAGTTTTTGAAAAGAGCCAATTCGTCAAAAAAAAAAGAAGTATTTAGGACACACTCCCACACCCACCATATATCCTCTATAAATGCCAATGTTGGCA
AGGCAATGGGCAGAGGGAACACATAAGCTTTGCACTAAATTAATCATTACTATGGCGATGCTCCACGAGCTGATAGCTGAAGTGAGCCCCGAGGAATTGC
TGGGCGCCATTGGTGAGCTCTACCACCATGTGCTGGGCTACGTCAGGTCGATGGCGCTCAAGTGCGCCGTCGATCTAGGCATCCCCGACGCTGTCAACCG
CCGCGGCGGCGCTGCCACCGTCGCCGACATCGCGACCGACACCGGCGTGCATCCAGCCAAGGTCGCCGACCTCCGGCGCATGATGGAGCTGCTCAGCACG
ACGGGCATGATCTTCGACAGCTCCACGGCCGGTGACGGCGGCGCCGCCGGCGGTGACGTCGTGTACAGGCTCACCACGGTCGGCCGCTTCATCGCCGGCC
CAAGCAACTTTTCCCCGGTGGTGCAGTTCGCGGTTAGCCCCCTCATCGTATCGTCATTCTTCAGCTTGCCGGACTGGTTCAGGAGCGAGCCAGGGGCGTC
CAGGTCGCTGTTCGACATGGCGCATGGCTGCTCCATGTGGGAGATGGCGAGCAAGAACCCGGCACAGAACAGCGTCATCAACAACGCCATGGTTGCCAAT
TGCCAGACCTACCTTGAGCTCGTTGTGTGGCGGTCCAGGGCCATGTGTTCGACGGGCTGAGTTCGCTGGTCGATGTTGGTGGCGGCCATGGCACGAGCAT
GGAGGTCATCTCGCGGGAGTTCCCGCATATCAAGTGCAGCGTTCTTGACCTTCCTCATGTCATCAGCCAGGCACCAGCCGGCAACGGCAAGGTGCAGTTC
ATCGCCGGCGACATGTTTAAGTCCATTCCACCTGCAGATGCTGTCGTACTCAAGGTATCACTCGGATTCAATAATAAATATTGCAGAAATAAAATATCAC
GATTCCGAAATCTTGGGAAAATAATGAACGCCCTA
>GC2H_49239 length 1036 cvg_7.0_tip_1
ATATATATATATACACGTGTACATACCCCCAGCTCGCCCTTACATACATACATACATACAGTAACATCTCAATCGCCGCCACCGGCCATGGCCAAGGCCA
ACGCAGCTCATCTGCTCCTGCTGCTGCTGCTGGTTGTCGCGGCGGCAGTCTCGCAGCCGTCCGCTGCCGAATGCTTCACAGACATTCTCGGCGACTGTGG
GCTTGCTTCTGACAGGTTCGACAATCTGGAGTCTCAGCAGCGCTGCTGCGACCTCGCCAGCGCAGACAGCGAATGCGCGTGTCTTGCATTTCGCTTCAGC
GGCTTTGTCAGTTACCCTCTTTTTGTGTTGAACTGCCTAGTCCAATCCTGCGCAGCTGGAGCCCCTCCCAGCGGCTGATCATATCTAACCAGAGTACGTG
CTCCCTCCGTCCCAAAATAAACCATTCAAACTTCATATACATCTTAATTAGTGTGATAAATCATCATATTAGGACGATGTGTTATATTTAACTACGAGGT
TGGTTTATTTTAGAATGATGATCAATCCATGGAGACCAAGTCGGCTGTTTCTTTTTTTTTTTAATTTCTTTCTTTTTGATCTTTGTGCTTTTTATTCCGC
TGGCACTAGGTTAATTTCATGTTCCATCAGTGTTTGCATTTCCCACTCCATACACATGCATCGATGTGTTCGGCTGTAATAATATCCAGCAAATTAACCA
CCGATCTCTCTAGTGCACTTGCATTTTGTACCGCCCGCGAGTTGAGTATGCCCTATATATCTGAGAGAAAAATGCAGTGATCCTCCTGATAATGTCTCTG
GCCTGTTTCTGTGTGATTTGTCTCTGTGTGATTGTCATTGCCTGACAAGAAAAATATGTTGAATTTATAGCTGCCTGTGTTGGTCTTCGTTATCTTCTGG
ACGCTTTGTTCAACTTCAACTGGAAGAACCTTATTAGTCAGCACTCTGCCTTGAAATTTCGAATAGATATGGTACAAGTCCCGATGCGCCCATAATTTCG
AATGGCACATACCAGCGTTGTCCGTCCTTCTCCATC
>GC2H_49241 length 1036 cvg_8.0_tip_1
CATTTTGACAGTAGCATATAGAACAGGGCAACAATTTAGTTGAAAATTTGTGGCCAAGTTGCCCTAGGTAATTGTTAGAAATGAAATTAAGAAAATAAAG
TGGAGGTCCGGGTGGGGAAAATGGATGACGGATCCAAAATTGGAGTTTCTAGAGTAGGGGCAATCTAAGTTTTACTAATAAAAGTGTGACGATGATAAAT
ACTCACTCTGTCCCAAAAAAAAAACCCCGAATATAGGACCTGGATGTCACACGTTCTAGCAGAACGATGTCCAGATTCTTAGCACAACGATATCCAGATT
GTTAGTAATAGAATATCTCACATATAGTACCACGCTGGTTTTTTATGGGCTAGAAGGAGTATAATGATATAAATGATTTAGTCAAAATTGACAGATTAAA
AACACAAGGATACTTCCTTTAGTTCAAATTCTGTCCTGAAAGGCTAAAAGCAAGAACATGTACAACTCTTCCAACCCACATTGTTATTGCAGCTTGCAAT
GCTAACACCAGGAAAAGTTAATAAATAAAAAAAAAACATCAAATTCTGGTTGCACAGGCACATCGGGATATTTCCCCCATTCTCCCAAACGCGCATCCCT
AGGCAAGCGTGAAAAGTAAAAACCCATTCAACCGAGGAGAGCACGCGAATCGCATTGCTCGTCTCCCCCACCCTCTCTGTCTCTCTCTCTCTCTCCCCGT
TCCCTTTCACCACCAAGCGGCGGCGGCGGCGTGCGGAGGGCTCATCGGCGGTGGGCACCATGAGCTTGGAGTATCTTGGGTGCCGCATCAAGGAGAACCC
GAACCGCAAGGAGGCCCCCTCCGGCGTCCTCGACCCCGCGCATCCAGACAGGCGCGAGAAGGGGAGGTCTCGGCAGGACTCCGCGGTACTAATCCCCCCC
AACCCTAACCCTTCCAACCCCCTTGATTCTTGATGAGTTTTACTGCTGATTGTGCTGGGCATCGTGGTGATGCGTCGTCGGTGGGCCGATTTGCCCGATC
TGATTGATTCGTAATCTCACTGCTCTGAGAATAAAG
>GC2H_49243 length 1036 cvg_8.0_tip_1
TTAGTCGTTGTTCCGTTATATCGACTAACTTTTATAACAGGAAGTATTTACTACTATCACCTACCATGTGCTGATACTTCCTGTCTCGGTTCACCTCTCC
TATTTGTAGCCTCTCAATATAGACCCTATCTTTTTTGTCTTCTATCCACATTGTGTATATCTACTTCATCTATTGCAGGATACCAACTATCATGCCTTCC
AATTAAGCTGAGGTTGCTTTCTTGTCTATCTACCCGCCAAATGAAAACAGAACATGCATGCAATGCAAGCTCTCTATTTGGCATTGTTCCTATTTCGCAA
CTTGCACGCACACACATAGCACAGTCGTTGTACTTGGTACATATGAGTTCAGTGAGAATGGGTGGTATTGGGATAGAAACACACTGTCCATTTTATTTGT
AAGGTACACTAGTTTCTGCTTTGCCAACAGGTCCTCGTCTTGACTTGCCATGGCAACGCGCGGGCCGTGCTAAGTTACTGTCCGCTTCTTACATGGCATC
ACTTGAGCTTACAACAAGAGCTTAGGCCTGCAAGTCTGCAGCAGTAACTGAACTGGCGCGTGGCAAAAATCAGCACTTTTGTAGCGTTTGTCCGTAAAGA
TATTTCAAAGCCACAACTCTGTTTATAAGGGTCTCTTTTTATTTAAGCGAGCCCTATTTGTGATGTTTGGCATCAGGTAATTAAGTTGGGTGAGAGGGAT
ACCACAGAAGCCATGCTACCAATCACTACATGAAATTTACACCAGGAATTTTTTTTGTTATTCACTTGAGCTTTCTCTGAAAGAATATGATTTTGCCACT
AGCGCACCTGTTTCACCGTGAAGGGATCGTCATTGCTAACAGTACATACGTTATATTTATTTACGTGACACTTCATTAGAAAGCTAGAAAGGTCATGCAG
GTGAGCATAGTAGGTGTGTTTGAGACACTTCAAAGGGTGCAATATACACAAGAGAACATTTTCCACACTTCAAAAGTACAATTTCTTCACAATTTTTTCA
TCAACAGCGCGCGCTTATGTGATTAATCCTGATAAA
>GC2H_49245 length 1037 cvg_13.2_tip_1
AAAAAATATGATACCTCCTGATACCTTCTTTAAGGATGATAAAATTATCATTCAATTAACTGTGATGTGTTTCAACATTTTGGGATCTCGGACGTTATTT
TTTAGAAGTACGTTCTCTTCTTATTATACTATTTCTTCATTTTCCATAGGTATTTGATGATAACCATGGATATTTTCATGAATTGTAGCTTATGAATACA
ACATGAACACCTGTTCTAGGGACCAAAGATTTCATTTTTCTACTTAGTTAAGAAAAATCAAATCACTGTGCATTAGGACGCATGAATTTTTGTTCCTAGG
CAGGGGGCATCCACCTTGCATTGTCATCTAGTGAGTTTTTTTGGTGTAGCTCTAGCTGTCATGTTGCTCACAAATCCAGCTGCATAACTAAGGAGTAGTA
TATCAGATTGATGGTTAGCTGTCCCAATACGCATAGAGGGACACCGGCTGTGACGATAATTGAGTAACGACAGCAGTGGTAGGAACCTTACCCTTGGATT
GTAAAATACTTGCATTGAAAACATTGGTCTAGCCCTGCTGTGTTGTGTGTAACTTGGGTCAAATTTACTCTTTTTATCTATTGTTGTTTTCAAAATATAA
TGCATCACAAAATTTTGTGTTTAGCACCGTGGCCTCATTTGCTCGGCCCTGCAGATATTAAGCTCGAAGACTGATCCCCGCTGCGCCAGGGACCCAGGGT
ACTGCTGTGTCTGCTTCGCGAGCATGCCATACGTGCGTACTCTAATGTAAATACATATTATATGAGAAAACTAATCTATCTAGGTCTGTTGTACTTACAG
TACACACTGACTAATAGAGATATCACCAAAATTCGAGTACATATATATCACCTTAATTAGATATAACTTTGTTGAAATTTAAAATACAAAGCCATGTTAC
TGACAAGTAATCCCTCCATTCAGAAATGTAAGTACATCAAGAGTTTAAAATTTGTTCATGAATATTAGGACATCTCTACCCACGTTCCTATCTGAACCAA
CTACAACCATCCCCCATTTATCCTTTATTACCTTAAC
>GC2H_49247 length 1038 cvg_45.3_tip_1
CCTCGTCCTCATCCGCCGCGCCTCCGCCGCCGCCGCCGCGGCCGGCGCAAACCCTAACCACCACCACCACCACGCCACGCTTTTCACCCATCGCTACTCT
TCGTCCCCCCTAGCAAGAACCCCTGAGGCGGAATCCTCCGCCGCGGCCTCCTACCTCGTCGCCTCCGTCGGCCTCTCCCCGGCCGCCGCCGCCAGGATCT
CCCGCAAGGCACGCTTCCGTTCCAACGCCGACGCCGAAGCCGTCGTCTCCCTCCTCCGCGGCCACGGCTTCTCCGACGCCAACATCGCGCAGGTGCTCCC
CAAAATCCCGGGCCTCCTCATCCTCAACCCGGACAAGATCCTCCGGCCAAAACTCGAGTACTTCGCCTCCCTCGGGGTCGTCCCCTCGGCACTGTCCCGC
GCGCCCCTCCTCGCGCGCAGCCTGGAGAAGCACCTCGTCCCGTGCGTCGAGTTCATCCGCGGCGTCGTCGGCACCGACGCCAACCTCTGCGCGGCCATCT
CCCGGAACCCCTGGGCACTCTGGTGCGACATTAACAGCAGCATGCGCCCCGCCGTGGAATCCCTTCGCCGCCACGGCCTCTCTGAGGCGGACATCTCCAG
GCTCGTCGTCATCAATCTCAGCGCTCTCACGATGTCACCCGACCGCATTGACGGGATCTTTGGGGACCTGGAGGCGCTCGAGGTGCCCATCTCGCATTCG
CGCTTCGTGTACGGCTTCTGGGCACTGTCCAGACTCAAGAGGGGGGCATGGGAGGAACGGATGTCCGTGTTCATGAGATTTGGGGTTTCCAGGAGCGAGT
TGCTCAAGGCGTTCAGGGAGCAGCCTGGTATACTAGTGTTCACAGCTAAAACCATCCAGCGGAAGCTCAGTTTCTACCAGGAAAAGCTGAAGGTTGCACC
GGCAGATGTGATTGCGCATCCTCTTCTCTTGACGTTCAGCTTGGAGAAGAACATCATACCTAAATGTGCCGTGCTGAATGTGCTATTGAGGGAGGGGAAG
ATTAAGAGATATGGGAGAGAGATGGACTTGTTGAGACC
>GC2H_49249 length 1038 cvg_15.0_tip_1
CAAAACCATAAGTGACTAAAGTTCAACCCCTCTCTCCCAAACACCCCCTTAAGTAAATGTGTTGATGTCCTTGTCAAGATGAGCTAAGAGAGTTGAGACT
TGAGAGTAATGGGCAGGAGGTATGGGGGGGATCTTGGCTAAGTGAGAATATGGTATAGGGCCAAACTTCGGTTTGATAATCCCAGGGAGAAATAATATCT
TCCCATTAAATAAAATGACAAGGAGGCCAAATTTTCGTGCCACTGTTCAAGAATAACATTTACAGATATATAATAAATATACATATTTTAATAGTGAACA
TTACAGAGCCACATAAATTTCAGAAAAACTTTCCTCTTCCACTGTAGTTAGCTTGTAGGCAAACAAATGGATACATATGCACATGAAATTTCCACAGATC
AACACAACGGCAGAGTCACATTCTTCATAATATCCAGCCTCAGCACGCAACATGATCACATTTCTTGCTGCATAATACAATGTAGGCAACTTCAATCATC
TCATGTGAGCAAACAGAAAGATAGAAAAACACAAAAATGCTTTTCTTTACAGAACAGCATCACAGCCTGGTTGCATTTCTGTCAGGAATCTCCCAACCTC
CATATATGATTCCAGGAGAACTTTAGATCCTCTTTAATCAAACAAAAAAATGTAGGTAAAATATATACGTATAAACTTTGTAAAGAGCAACACAACAATG
GAATCACATTTTCCTATACACACAATATACTTACACACTACGCCATCCAGTCATCCAAAGGATATAGTGTCACACCTCACAACTTCTTTTGAATACTTCC
TAGAAAAGTTTTCATCCTAAGACGCTAACGCAAAGAGAAGCAAATCACTTCTGTCAAAAGGGCAAAATGCCACAATGATCTTATTTCTTCCACGGTTCAG
GCTCATCAAAGAACATGGTCAAATCTCCTGTCTTGCTGTTGCATACTGCCAGAAAACTTTCTATCCTTCCATGTAGAGAACAAAAAACACAAGACCTTTT
GTGAGCAAAGGTAACAAGAGTCACATTCCCTCTGGGAC
>GC2H_49251 length 1038 cvg_7.0_tip_1
CATGAAACGAAAATCAGGATGTGACAAAAACACAATCAGCCTATTACGTTCGGTACGTATATTCCGAAACGGAAAGACGTTAAGCATGGCAACGCGTTCT
TGAGGCGATGAGATCGCGAATGTTCGCGTATTAGTCCGACCGGATCCAAGCTGCTAAGCTGATGGCGGCGACCGGCGAAGGGGTCGGGAAAGTGGGACCT
GAAGCGGCCGAGGGAGCAGTCCATCTCCGTGACTCAAATCGTGACGGAGCGGTTTATTTCGAATTTTTCAAAATTTCAATGGCACGCACAGGTTTCTTGA
ATAGTGATGGCATTTTTTTAATACTATATATTTACAATGACATGATCCAATTAACCCTAAAAATAATAGGTCCGACGTAAGTACGTAGCTACGAGATTAA
ATATATGCAACTAATTACGATGCAAGATAGAGCACTCATGATTCGATCGAACGTTTCTACGTACTAAGTCATGATTCGAGATGTATTTTAACGTTAAGAT
GAGGCCACTACTTACTGCTTTTTTATATATAGTGCTGCCATTAATTTGCAAGTTGGGCACAATTTGCATGGTCCTTTAATTTTCTTTCGTTCAACAAACG
TTAAGAAACGAGCAGAATGGTGCACTTGCACGATTGTTTGGTTTTTAACAGAACTATTCTTCCTTCCAGTACCCTACATTTTACGAAGATAGTAACGTTG
GTGATGCTTTACGATTAGAATGAGATGATTGATTTGACTATGCCCACATGATCGACCGCACTGAGAAAAGCTAGCAGAATGATAGACAATCATTTCCCTT
GAAATTGAAGCTAACTAATTAAAGTGAGATTAGCTTCATCGTAGTAAAAAAAAAATAAATGCAACTAGCTAGTACATTTTAGCAGCATAAAAAAGGAAAA
AGAAAAAGAATGACGGAGCGAGCGCTCCCTGCGATGACGAGGGCATGGCGACGTCATGGCCTCTTGGGTTTTGAGTTGTAAAAGGAGCAGGGAAAGAAAG
GAGCCGCGCGTGAAAGTGAAAGGGCTGTCAGGCATGTC
>GC2H_49253 length 1038 cvg_5.0_tip_1
CCTCAGATATCCCCTTGTCCAAGTAAAATTAGGGAGCTAAGTATGGATACGATCCGAATAGATCTTGTAGTGCTTGAGTAGGACTATATTTCTCTTGTTT
GGAACACCTTCTATATACGACCGCAGACGAGGCGGGGTTGGTCGCGGTGAAGCCGGAGATCGAGCAAAGCGCCTGGGCGCCGCTGCTGCAATGTAAGAAG
GGATAGAGAGAAAAAAGAAGAGAAAGAAAAAAAAAGGAGAGGAGAAGGGGAAAAAAAGAAATAAGAAAAAAAAGGGAAAAGAAAGTTTTTGAATGAGCGC
CTATTTTGTCATGTCATTATCCATGTTGCATGCCACTTAAGCAAGGTCATGGTTAAACAAGACTTATACAATAAATCAAGTTCAAAAACCTTGATGTATG
CTTTATAAGTTTGTGTACCTAGGTGAAACCCAAGTCTAAGAACTACTGGTGTAATTTTTTTTAACTATATAGCTCACGCTGATGTTCAAATAGACAAGTG
ATTCAATTTTTTTTTCATCTTGTTTGATGCCTCCTAGTATTAATAATACCATACATATAATTTATAGGATTTTTTCAGTATTTTCAATTCACTTGTGAAC
CGGCTCAAAATCTTGAAATTTCACGTTTATTTGTTGAAATTGCAAATCCTGCTTGTACTTGATGCCAACTTTTCTTTTTATCTAGACCACTATAATTTGG
TCCTACTTTTGATAGGTGGCAGAGATTTATCAAATATTATCTAATTAACACGATAATTTTCTCCGAGCACCTAAATTAGTATAGATATAGATATGATCTG
TATACAACAAACCATGCCAATTCTATTTCCTTCACATATACATGTTCTTACTAAACCCAAATTTAAATCCTTTAGCCATGCACCAATTTTCGGCAGATAG
AATCGTCTCTGCTCTCAAGATATTAGGCAGACAAAATGTTTCTTTTAAAAAAATAGAATTGGAAATACACAAAACATCAACAATAGTAATCTAAATATAT
ATTTGGAAAAACTTACATTTGTTGGAAGTATGACCAAA
>GC2H_49255 length 1039 cvg_16.0_tip_1
CAATAATTGGCATGGGAAATTTGTTCTTTACAGTCTGGGAATTCATTGCCGATAGTCTACACACATCCTCCAAGAGCAATCCTCCTTCCTTACCATCACT
GCAGGTGAAGCATAGGGGTTGTCACTCAATCAAATTTCTTGAGACTTAATCAGGTCTACAATGATTTCCTCCATGGCCCCCTTTTGATAGTGTGGGACTC
TATAAGGTCTTAAGTTTGGAGGTTCTGTCCCAGATTTCAGCTTAATAATATGATCACAACTCCTCCTGGGTGGGAGCCCCTTAGGTTCCTCCAGCACTTC
TTGGAAGCTCTGCAACAGCTCCTTCACATCTGTGGGTATAGAATCATCACTCTCTTCTGACTCTATGATAGAGATCAAATAGATAACACACCCCAGTGCT
CCCTTCCTCAGCATTTTAACCATCTTCTTGTTGCTGACCTGGAAGTGTTTACCAGGTTTAGTAAAGTCATACAATGTCACCATCCTACCCTCCTTAGTGA
TTCCCAGGTCTCTTTCCTTAAGATCTAGAGTGATTGGATTGAAGTTAAACATCCAATCAGCCCCCAAAATTACATCATACCCCTTTAATGGAATCAAGTT
GAAAGCATTTGTGAATTTTTCCCCTTGAATGTCATACTCACACTTTGGAATCTGCTGGTCAGTATTTAACTCCCCTCCTCCTGCAACCACAATCTTCTTG
TTTCTAGTGTGTATGACAGAACATTGACACTTGATAGCAAAGTTGTGGTCCATGAAGGTGCTAGTGCTCCCACTATCAATCAGCCGACTGCCTTCCTTCC
TCTATGTTCAATATGACTGAAAAAGTGTCAGGCCTTCTAGCCCCTGTAACAGCACTCAAAGAGATGCTCATCACAGCTTCTTGTGCCTCCTGCTGCTCCT
CTGTAGGTTTGTTTTCCTCCCCATTGGATGGTATTTCTCTAGCAACCACTTCCTCCTCTTCTGCTTCTTCTTCCCCTTCTTCCAACAATACATGAATTGC
TTGTTTCACTTTGCACTAGTGTCTTGGAAACCATGGTTC
>GC2H_49257 length 1039 cvg_7.0_tip_1
CAGGGACGAAAATCAGACTGGGTTACAAACTGAGGGACATGAAGTGAACTTATTCCAATGAAGAAATATTAGGTGTTTGGCCTGTTTGAGTCGACGAGGG
TCCAAAGGCACAAATCAATAGATGGAGAGGTCCTCAATCTTGAATCTAGGGTTTACACTTTTGGGACGATGGCGAACGACGACGGCCGCTGGGTCCGCAC
CGTTGTGGATGAGCTCCGACGCCCAGGGAGGGTCCCCCACTTCAGCCCGATGCCGGCGGATGTGAGGGCGAGGATGAACAAAACGCTGGGGGCACTGTGG
CCACTGGCGCAGAGCAGTCGCGACGACGTTGTGTTTAGGGTCGCGCAGATGATTTCTGGGGTCCGAGGCCCCCCGCCGCGGCCGCATGCCTTCACCCCGG
AGCCCGAGGCCAGTCGCATCGCCGTCGCCGCGGAGGCCGAGGGCTTCGCGGCAGCCTCCGCGTACGCCGCCAGCAAGTCCGTGGCTACCGACGAGGAGCG
GTCCGACCTCTACCGGAAGTACGTCAAGGAGGTGTGGGGTAGCGTCCACCGCTACGTGGCGTCCCGACCCCAAGTCCGCCGGCACCTCAAGGTCAGTGCC
CTCGGCGTCTGCTCCAGCCGCTCCCGTGGAGTAGGGCAATAGGGCGTTTTCATCCAATGTGAGTTGCTCAACTTTGGTGGGGGTTCGTTGGCGTCTATGG
TTATAGTACTATCTTATCTGATCGATGATGTCTATTTGAGATCCAGTGAGAAGAACCGCGCGCTCTCCTTTTGTGGGGATTTCGTATGGTTAGTACTATC
TGATGTCTATTTGAGATTCCAGTGAGAAGATGAACTTATGTTTGTTTCTGAATCTGTACTCTGCTATATGCAATGTCAAGCAAGTTAGTCACTTCGCATC
AGGTACTGTTTATATGTTGAGCATGTGTGTTCTTCTTTGCTGTTCGCACTTCATCATTTGCTTGGGAGTAGTCTAGTTTCGTTGAAGATGATTAATGCTT
CTTGATTCGCAACTATATGGGTATTGGGTTGTCAAATTC
>GC2H_49259 length 1039 cvg_17.2_tip_1
ATTTGATAATTTATCTCTCCAATTGAGACGAAATTATCCTCCAGCAAATTACAAATTTCCTAAGGTGCCACTACTACGTACAGAAACCCTTATACAGGAC
ACCTTAAAGGTACCGGTTTATCTAAAACCAACACTTATAATCCCTTCCCACCCCTAGAATGTGTCTAAAATTGAAAACCCATATCTTTGATCCCTCGTAA
AAGTGTTGGTTTATTAAAAATGTGATCCCTAGCTCGTAAGTGCTGGTTTATTAAAAAAAATTGATACCAATAATCGATGCCACAATTATAGTAGAGTTAT
AGGTGCCGGTTTTGAAAAGATCGACACCTGCCAGGAGCTGAGCCGTGGCTGGGCGTGGGTGAGACCATGAGAGAAGAGATAGATTTTTTTAAAGTCACCG
TTTCCAATTAGCCATCTCCTTTCCCCATCCTTATCCTCTCCAAGTCTCCTATCCTCTCCTCTCCGTTTCCCATCTGGAAGACCTCTCCAGCGCGGGTGGC
AGCCGATGATCTCTTTGGCACGGGCGCCAGCTGCCTTTTCCTCAACTCTCATCCTTGCTCGCCTCCACAATCGCGCCTCCTGTTCTCCGTTGCAGCTGCC
ACCGATCCTCTTCACCCACGGCACCTCCTCCTCTCCGCCGATGCAGCCATAGCCACTGACGGTCCTCTTCGTCCATGGCGTCTCCTCTTCTCCGCCGCTG
CAGCCACTGATAGCCCTCCTCGCCTGCATCGCCTCCTCCTCTCTCATGGCAGGCTAGATCTAGACGCGAGCATGGTGGCAAGAGGATCCACCGCCGCGAC
CACGGGGGCTACCCGCTCGATGACAGTGGTGTTCTTTGTGTGTTCTTCTATCTATGATTTTGTTGATTTTGATCTTCTCTTTGTATACTCTGGGATGGCA
TCGGATGTTGATTTTGTTATTGTGTCCTCAGGTGATTGGGATGGTGATGATCTCAGTGGTGATCGAGAGCTGCTCGAAGCATCGGCTCGAATCGAGTTAA
TGTATCGAGCTATTTTTTTTTATCCATGAAACCTCAAAG
>GC2H_49261 length 1039 cvg_19.7_tip_1
ACTGTTCAAAGCGCACTAGTAGCAGCTCGCAGCAGCATGCAGCAGGCCAGCAGCTACTAGGATGGATATGATGCAGATCTCTGAAGTCTACAAACCTGAT
CTCCGAGAGCATTCACCGTGTGTAACAGTGGCATTTAACTATTTATCACTTTTAAGATACTATGATAATAGATTTGCCACTTGTTATCTGACATGTAGAC
CCTTATATGTGTCTATGATATATTAAACCGGTGACAAATCTGTTATCACAATTTATAAGAGTGGCAAATAGTTAGTTATTCCTATGTAATACGGTAATAA
GATAAGATCCATCTACTATGCATAAAGCAATAGAGAGATCTGTGTAATATATAGAACACATCAACTCTATAATGGGATACATACCTATGAGTATCAAGAT
GGACTCATGCCATACTTATAATAAAATATTATTTTTTTATTTAAAGTACGTACCTGGTCTTAAGGGAAGAGCACTTTTGCTATGTTAGTGCTTGAGACCT
GTGTTTGCAATGTGTAGAACCTTTGCTACATTGAAAAGATTCTCTCAGTTACAATGTATAATAAAGGTTAATTTATAATGTGGGAATTAGCTAGACATGT
GCTTGAGACCTGTATTTGCAATGTATGGAGGCTTTGACGGCACCGAAGAGGGAGGGTTCGACAGTCGCACTGATGGGCCAATATGTGGCTGCTGCAGCAG
CTTCCAGAGCCAGCACGTTGGTGAGAAGGGAAGCAAAATCCCCGAGCACGGCTAGGACGACCTCCATGAGCAAGCGCTAGCTACTCCTACCACTCCACCG
CTGCAAAATCCTCCCCCTTCTCAAGGAGCAACCTGAGCATGGCTAGGACGTCCTCCACAACCGCCACCTCCAGAGCACCGCTTGTTGCCTCGGGCACTAG
AAGATCTTGCCACGGCTGTTGTAGTGGTGCGAGGGGAATTCTTGGTGGTGTCGGCATTGAGGCTGGTAATGGTGGGAGGTATGACGATAGGTGTGGCAAT
TTCCTCGATGAGGATGGGGACTGTTATGAACGACGTATA
>GC2H_49263 length 1040 cvg_35.0_tip_1
AGAAGAGCAACAATTTCATAGGCCAAACATGTTAAAAGAAGCTTGCTAGCAATGAGAATCATGGCGGTGCCACTAACAACCAACAATGCCACTACAAACA
TAAAATTCAGAAACTAATTTGCTCCCACTATGCAGAGATTTTTGTTCTGTAATGTCGAACTGATACCCATAATTCGATCTGGAAATGCAATGCAATGCCA
GGGGCCTGTTTCACCTACTGGCAGTAATTAAACCGTCAACATCAAGATCCAGTCGCTGTGGCCCTTTATGCCCTCGCAATGTCGGGCCGAGCAGGTCGTG
TGTATCTACCGATACTAAATGTGATGATGTATCCGGCTACTTTCCGCTCGGAATCGATCGACAATGCCCCTCATAGTGTGATGTCACAGCCGCCCACAAC
AACCAGTGCTCGAACCACTCCACCGAAAAGGAAGCATTTTTAGCGCTGCAAACAACCAATCCTCCTCACCCCCAAATTTAATGCGAACCTGACAGTCGCT
GAAGCTTTGAACAACGTGGGAAAGTGCAAACATGGTGGGATTACAGAACCACCCGTACTACCACGATCAATTCGTTTGTACTAAGATTTCTCGGAGCAGA
TGGGTCAAGAAATGGAGCGATTTGGGAACGGAGTGGAGATAAAAGGCGAAGGTGGCGAGCGTCGCGGCGTGAGCAGAAGCAAAAGCAGTCAGTTGGATGG
GCTAGGCGAGATGCCGACAGGGTAGAGTAGCTGCGAGGGATGGACATGGACTGACCTCCGGGCGGAGTTGCAGGGGTGGGGGCGGCGGAGGCGGAGGCGG
GTGGTGGTGGCGCCAGGGGGAGAGGGCGCCGCCGCCGAACAGGTCGACGGCCTGGCGCACGGACTCGAACGGGGACGACGTGTCCACCTCGCCGCGGCCC
GGCATTGCGCGCGCGGCGACGGCGTGGCCGTGCTGCGTCGCCGCTACTTCCGCCATGGCACACGGCGGGCGGCGTGAGGGCGAGGAGGCGCCGTGATGGG
GGTGGGAGAGGGTGCAGTGGGGGCGGCGGCCCGTGAACCC
>GC2H_49265 length 1041 cvg_8.3_tip_1
ATGAGAAGCACTGCCAATCCCACCAGGATCCCAAGTTGTTTGAAGGTCTTCGATACAAGGTGCAAATTTATCATCACCAATGAGATTCTTAGTTTGGAGC
ATCTCAGAGTAAAGTAGACTAACTGCAACATCACTGAAACCTTCTAGCATGTTCATGCTGTCAAAAAATATTCAGTAGCTTGCAGTCAACAGGAATTTGT
AACAGGTCACCCATTGGAATAGCCATAATCAAATACTGAGATCCCAGAATACCAAGCCATCTTTCCACCATAAGAAGACACCCAAAGTCAAACATATGAT
CTGCTTTGGAAGGATTGCCCCATGAACAATGAGCTCACAACTTCATTTCTTATTTTGCAATGGCCTTAAGCTAGTTGCCACTGATTGTATAATCCCAACC
ATTTTAGCAGATGCTTGCAGTTGTGAAGGAGATGCAAAAAATTATAGATTCCATTTACTGCCTACCTCTTGTTCAACAATGGCAATCACATTGTTACCAG
AATGTGCAACACCAAAATCTTCTCCTCTTTGATCTTGAGTGTATTCTGCAATTTCTTCAATAACAATGGAATTTATACCACCTCTGTGAACTACTTGTAG
AGATTTGAGTAAGAATAATGGATCTTCAGGATACACGAATCTGAACTCATGCCCACTAATCCAATTCTGTCGTTGAAACCAAACAAGTTCCAGTAGCATG
CGTGTTGTTTCCATTTGCAAGTTCTTTGGGCTGAGCCCCATGCACAATAAGATCATGTTGTCTGTTTGTGTGGGTGGTGGCCAAGGTTGTTTCTCTTGCA
CTTCTTGAGACGATCGCCACAACTCCAGTGCCCAATAGCATTATCATCACCTATGTCCCAAAATCTCTAATGGGAGTAGGGTTGTGGAAGCCAATCACCC
AACAAGATCTTGTGTTGGTGAACCTTGTCTTTACCTGGATCCCAATGCCTACACATGATCAGTTCTTGCTCACAGACATGCTCTTGGATCACCCCAATCA
ATGGCAACCAAGGTGGCATCCATTCAAGGGCGGATCCAGAA
>GC2H_49267 length 1041 cvg_12.0_tip_1
AGTTTTTTTTTGCCAAAAACTTGTGACATTTTTTTTAGCAATTCTTTTTTTATCTTAAATGGCATATATAAGGATGGGATAGACATTTAGCGCTTACCTT
GCATGCGGGATGAGGATTACATGGCATACGAAGTGGTGCTCCCGATGAGTCCAAGGAATATATTGTGCCGCATAAAAAAATATAGCATTACTTTGCACAA
TATGAAACAACAAGAATATTTATGGGACGCGCTAAGTACCATGAAAAATGACTATATATGAAATATATAGATAGTAGATTTAATTAGATCCATGCCTTTG
CAAAGTCTATGGTTAATTTGAAAATCTACTGACACTATTGATTCATTTGTAACTATATATGCCATTACAATATATTTAAAACTAGATCCATGCCACTTTG
TACATCTCGACTATGATTTGAATTGTTTTTTTGTCACCGTATTTTCATGTGGATCGAAGTGCCCATGCCCCCGATACTGTGGGACTCACATATATGCGCG
TGGCATGGTGCAGCGGCGTGCGGCAGCAAGGGTGAGGCTCCCGTCATGTGCGAGCATGACCGACGTGACAACCCCACCTGCTGTTGATGGAAGATATGGT
GCAGGAAGGACGATCGGGGAGTATTCACAGTGTTAGGCCGGTTGTCGATCTCCAGGGCATGTACAACCAAAGCCATCCTTAGAGTGCCATCACTAACTGA
GCGTACTCTCTGAAAAACATATTCATCCCTTAATGGAGGATACCCTAGGTTGGAGGATACCCTAGGTGGGTTCTTCAAAATCTAAGGCCATTTGATGAAG
ATAAGTCAGCACAATGGGTGTCCTGGCCCATGGTAGCCCCAGAGTAAAAATACCATCGATACCCCTCCGTCAACCCATCCCCTTCTCTCTCTGCCCGCTC
CTCCCCAGTCCTCTTCTTTTTCTGCCCGCTCGTCTCTCCATCTCATCACCTCCGCCCGCTCCTCTCTCTGTCTCCGACCGTGGCGAAGAAGGCGATTGTG
GTCACGTCGAGCGCAAGGGGTACCGCCGGCGGTTCCCGCCG
>GC2H_49269 length 1041 cvg_11.0_tip_1
CCTTCGGATGCGAGAGGCCCAACCGCATGCGAAAATCGATTACTTAATGCGGCCGTTTGTGAAGGTCGATTATCGCAGACGGCCTCATTAAGAGGCCCGC
TTGCAATAATGGGTATTCCCATGCGGTTTATAATTCACTTGTCGTTTGGAAAGATTGTGCTCCCTTTTTTATATAAAACTTTGCCCCTGTTTCTAATCAT
AATTTGAAATGCTACGTATAGGATCTAACTGAGTTGTCGTTCTTAGCACATAGTAATTGGAATATTGCACTGAAAAATAATAGGCTTTCAATAGAAAACA
TGTACATAAATATAAACATGTTTATCCCATATATTACAAACTAACGATCATTTTTCATTTTCTCTTCACACGTTCTTTCTCCCACTCTCTTAGGTTTGAA
TTTGTTTTCTGATGCTAGTTGACTCTCACTGTCGTAGAATTCTCGTAGTGCATTGCAGCAATCACGGCGGATGAAATGGAATATACTACTAGAAAAACGA
TTTTTCACAATGAGGCCTATAAATTTTATAGGTGGGCCATATTTTTAGGTGTAATTGTCTGCCTGTGAAGTTACGTGAAGAGGGATCTGATATTTCCCAG
CCTGTGAAAGTAGATTTTTACATGCGAATGGCTTAAAGGAGCCGTCTAGGGTAAAACCTACTACCTCTTAAGGCGTCAATTTTCGCAGGTAGTCTGCCTG
GAAATATAAAGACACCAGGTAGTAGCTATTAAATCGGCTAAGTCCCAACACCTCCTCGGCTTCTCCCCCCACTCCCTCTCCCTTAGTCTCTGTCATCTCC
TCTCCTTAGTTTCGCAAAAGGCTTCTAGCCGGCATCGAGGCTCCTCGGCGCGGCCCTCTGCTCGCCCCTCTCCCTCTCCCCCCCGAATCCTGCACGGAGG
GGGGAGTGCTGTGGTGGTGGTGGAAGAGGGGTGGTGACCTCCCTCCCTCGTCCTCTCAGATCCGCACGGAGGGCGAATGGAGGGGGAGGCCGGCGGTGGT
GGTGGCAGCGGCGCGGCCGACCTCCCCTTCCTCCCTCCCTC
>GC2H_49271 length 1042 cvg_12.6_tip_1
CATCCATGGGCTGAGCAAGCTCGTCCATCCACGCGCTCCCTCTTCCGCTCAGGCGAGCTCCTCCGCCCCACATGCGTTCCACTGGCTGCACAAGCTCGCT
TCGCCGCTCGCGCATCCGAGGTCCGTGCTTACTCCGTCGACCGTGCACACATCTGTTCGTGCTCGAGCTCGTCCAAATCAGCGAGAGCTCGTTTAGGCAC
CCTTCAGAGCTTGCTTCACTAACCAATTAATAGGAAACCAACGAGATCGGGACGATACATTGGCAGCTCTGGCGGTTGGCAACGTCGGCCATGGTTCAAG
TCGATCGTCTTTGTCTGGGCAAGATAGTGGTCAAGGTCCAGGCGTGGGAGCTTGGATCCAAGTAGCGAAGAGGGCATTGGATTTGCTAGATTAAGTGCTA
GAGGGCTCGGCTAGACCTGCAAGCCACACCTCACCGGCGTCGTCTTGTTCCTTCCCGTGTGCTGTGGTCGTCGTCGCATAGCTCCAGATCCAAGCTGCAT
GCTCTATTTTGCCGCACTGGCTATCTCACTGCCTGCGCCAGCACGGTCACCATTGCTGCATTGAGCACAAGAGGAGAGAGATATATATAGGGATGGAGAG
AAGATAGAGGGAGAGGCAAATGACATGTGGGCCCAATTTATAAGCAACGGGAGCAAAGTCATTGACTTAAAATTCTCTCTCCAACTCAATCTAAAATAAT
ATTTTAATAGCTCACGTATCTAGCAGCAAAATACAACAATTTTAGCATGTCCTCCATTGTATTATTTTACGGCATGTAGCAAATTTTGTCATAATCAGAG
AAATGATGAATAAATAGCTATCATCTAGATGAGCCTAAACTATAATAACTTGGACTAATAGAAGAGTCCAAACTAGTTGCAACTTTCTAATTATTAACTA
CGAGCTTTCGAATTATCAAATAACAAAATACTACCATTCAGAGTCCATCATGATTACAACTTCATATTTATAGATTCCATATTTTAGAGTTACTAGCTAA
ATGCACGTGTGTTACAACAAAGTTTAAAAATGATAAATTATA
>GC2H_49273 length 1043 cvg_30.7_tip_1
CGTCGCCGAAGCGCACCGTCCCGAGCACCGCTGTGTCCAGCTTCACGAACGCCGCCCGGGATCCCGACATGTGGTTGGTGGCGCCGGTGTCTAGGACCCA
TGTCTCCGCGTCACGCTCCTGCTCCTTGTCCAGGTGGGTGAGCACTTTCTCTTCCCGGAGCAGAACCGGGGCACCGGACCCCGCCGTTGCCGCCCCTGCC
ACGCCAGCTCCAGCCGTTGCCGTCGCCACCTCAAGTGTGCTGCCACCAGCCGTCCCCGCCTCTGGTCTGCCCCCGCCATGCTCCTGCTCCGCCCTCCATG
GCGCTGGTTCGGCCTGTGGGAGCGGAATCACTGGCGAGATTTGTGGGGAAGGTTGGAGAGGCGACACGTTCATGGCTAGCGGTGGCGCTGGAGGGGATAA
GGTGGGCGACATCTTCACGAGAAGCAGAGAAGCCTCCTCCTCCTCCTGGACGATGTGGGCTTGCTCTTTCTTGGGCTTTGAGCGGCACTCACGGGCCCAA
TGGCCCATTTTACCACACCGCCTAAATTCGTTGTCTGTGGGCTTGCTGGAGTTGGACGGCCCACTCGACGATGAACCTTTCCTATTGCCACGCCCGCGCC
CGCGACCGTGTTTTCCTCCTCTACCATGCCCTGTGCTCGCGCTGGAGCCATTGCCAGAGTGGTTCTCCGCCTCCCGCTTCTTGTGTCGCACGCCCTATTC
CTCCTCCGTGAGGTACAGCTTGCCCTCGTGCTGCAGCGATGCCGGTGGCTCCTCGTCCGCATCCTCCGCCGCCCGGAGCCGCCCGGTAAGGCCCTCGACG
GTGAGCGTCGACACATCGAGCAAAGTCGTGATCGCAACCACGATCAGCTTGAGATGCTTCGGCACGCTACGGATGATCTTGTCGACGATCTCGCTCTACT
CCAACTTTACGCCCAAGGTAGCCAGAGTTGCGGCCATGCCGTTGAGACGAAGCACAAAGTCCTCGACGGCCTCGCCGTCGTTGAACGTCACCAAATCAAA
CTTGCGCCGGAGGTTCTGTGCCGCCGTCTTCCTCACGCGGTCA
>GC2H_49275 length 1043 cvg_17.0_tip_1
TCATCCGGGTCAGGGATAAAAGGAAATCCCTCCTTCATGAGAATTTCTACCACAACAAAATTAACTTCCTGCTCAACTGGGTGGTGGATATATGATTTAA
GCAGTGATGGCTCGAAAAACTCCGCCTACATGCAGTACAGTAGCTATCTCTCCAGTGAAGCTGATTAAAATTTGTATTGACCAAGCTCTGTACCAGTTGC
CAACTTCGGCCACGCTGTATCACCGCTACCTAAACAAACAAAGCGCTGCACTGAGGCAAAAAAAATCTTGGAAACGCAGTACAAAACCCAGTGCTCCACT
GAGACCGGATTTCTTAGTATGACATGACTTAAAGTTCAATGAAGAAATTGCACACAAAAATCAGAACACAAGAATTATCTAAAGTCCATCCAAGCCTTGT
TTTACCAACAATGTTGGGGAGTGATTAAAGAAGACCTGCTAAAGGCCTTGAGGAAATTCACTGAAGGCAATTCCCAAAACCTTGAGATGCTTAATTCAGC
GGTCATTACACTTATTCCTAAGACAGAAGCCCCCCACGATGATGAAGGCAGGCCGATCAGTCTGATACACAGCTTCTCTAAGCTGGCTTCCAAGATTATG
GCGCAAAGAATTGTGCCAAGAATGGATGAGCTAGTGCCATACACCCAAACAGCGTTTATCAAGGGGAGGTGCATCCATGAGAACTTTATTTTTGTCAAGG
GCTTGTCGCAGCAATTCCACCGCCAGCGCAAGGAGATGATTTTTCTTAAGCTGGACATTTCAAAAGCATTTGACACGGTATCGTGGTGCTTTCTCCTGGA
CATGTTGAAATACAGAGGTTTTGGCCCTCGGTGGAGATCCTGGCTAGCTGCACTTTTCTTAACTGCTGAAACAAGTATACTAATCAATGGGATGGAATCT
GCTCCAATCAAGCCAGCAAGAGGGTTGAGACAAGGCGATCCACTATCGCCATTGCTATTTGTTCTGGTTATGGACACAATGCAAGTAATGATGTTAAAGG
CAAGGTCAGTTGGCTTGTTGTCAGAGCTAAATGCAAGAAGGAA
>GC2H_49277 length 1044 cvg_3.0_tip_1
ATATATTGTCATAAATTCCACCACTGTAGGAGGTAGTCAAGACAGGCCTCCTAATTAATCATTTGCCTTCCTAATTAATCATTAGGAAACTGAAAGCTTT
TGTAAATTCTGTCATGTAGGGACCTGCGCTGCCACGTATAATTTCAGGCAGCGGGCACGCGCCTCCGATGGGAGCAATGGGAGTGTCAGGAGGGGTAAGA
GAAAGAATGGTGTGGAACATGATATGGAGCATACTTATATCGATTATCTCCCATATTGTTCTGTTTGTTCTCACTGAAAAATTTGGAGAAGATATGTGTG
GGCACCACAAAGAAGAGATCTTGAAAAAATGGCTGAAGTGGGCACTACTCAATTTACTTGCTCCAGTGGCTCTGTTATTTTTGCTACTTTGGGTACAACA
AAATCTCATCCAACGAGAAGAAATCCCAGATCAACAAAGGGTGAAGCGTAACGCGACAGTAAATCTGTTAATGCACTCACTGTCAAAGATATTCTTTCTT
GCAATAAAAGAGTCACCCGCCCCAACCATCTTCGTGAGACATCTGTTGGCGCATGCAATATCTGTCCTGGTCGATACGCTTGCTGCCGTTATCCTATGTT
GGAATCAGGGTTCCTATGAGCTAGAACACGCTGCATAGTTGGCACCACAACAGGGAAAACCATTCATAAATAATTAAAGAACTGTGATTTTCGGGAGGAA
GCTGTGACTTGTATGGCCAAAATTAGTATTTATTTGTGCAAGATCAAACTTAAAGATGTTGAAATAATACTTGTGTCAGCTCCTTTTTTTAGTTAGTTTG
TTGGGTCTTTTTCTCCATTTTACCTTGGTTATGTTGGAGTCAAGCGTATGACTGCACATTGGGCGGTCGTGCGATGTGGAGAGCTCGACGTGCGCGATTA
GTTCGTGGGAACGCGTTTCGCGCGGCCACGATTCTGACGCTTGGGATGGCATTCGCCATGAAGGGATCGTGACCGCGTGCCTGCGTGCCCATGTTCCTGT
ATTGAGTCTGACAATAAAAACATAAAAGCTGCAACGTTTTATAC
>GC2H_49279 length 1044 cvg_8.0_tip_1
ATGGCGTCACTAAGCCATTTTGTTTCAAGACTTGGGGAATGAGGGATGCCGTTTTTCAAGTTACTCAAGAAGACGGATGACTTTAAGTCGACCGAGGAGG
CACAGAAGGCATTTGAAGATTTCGAGCAATTTCTTACAACCCTTGTTAGAGGATTTGAGAGGAAGATTGAAATATTTGTCCTTAAGATTCCCTCGGAGTT
GCAGGCCGGAACCTCCGACTGCCGAGGGTTCCTCTTTGCCTGGCTGCGGCTTGAGCCAGAAGATGCGGCGAAAAAGGGCAAAGTGGGGTTTGATACCCAA
GAAAGCTTCGCAGATGTGGATGAAGATAGCAATGTGGAGGATAGAGTTGGGGTTCAAGTGATGAAGTTGGATCCATAGAAGTGTAAGAGACCTCGGAAGA
AATCAGAGGTGGGGAGATCAAATCCAGAAAAGAAAAAATGAGTAAAAACGACGACCTCACCGGTGTTGGGCGTCGGGTATTCCTCGCCACATGCTGGCCG
CCAGTTGAGCAGCGCCTTCGGGGCCAAGACGCCAAGGTCCTCCATCTCTTTGAGATTGGATTCCTTCACATCGGATGTCTCCCATTGGTCGAAGGGGATT
TCCTTCTCTTGCGCCATTGCTGCCGTGAGGGGCTTGGTGTGGAAGAGATTTGGGATATTTTTCTGGTGGGAAGGAGGGATTTTGCTGCGACAGATTGCTG
CGAAGATTTGAGCTCTTGACGGTGACGCTAGAGCGAAATCGCAAACCCTAGCTTGAAGTGGCGGTGTGGAGCTGCGGCGACGGGAGCGAGAAAAGATTGG
GATGGCTGCGCGTGATGAGGCGAGGAAGACGAAGGGTCGTTTTGACCACAACGGCTCGCGGATGACCGCGTGGCTTATCTCCTTTTTGGGCCGATTTTTA
GGGTTTGAGCCCAAAAGCAGTTTTTTCTATAAGGTTTTCAATGACATGAGTCATGAAAGTCTAATATGTGTCCTTCGGGATATTAACGGATTTTGCTTGA
GCAAAAGATGCGCATATTGGATGTTTGATTTTATAAAAATTCCT
>GC2H_49281 length 1044 cvg_12.0_tip_1
TATCTGTGAACGTAAGAAATACCAACACCCGGTCGTTCATGCGATAGCTCCGTTAGATCGATCCGGACTCTATTAGATCATTGAATTGTTCATCCTCCTC
TCCATTCTCTCCTCCATTTTCAAAACAAAATCCCCCTTGAAGACATTCCACGTCAAACACAATCACCATGGCTGGGAAATCTCTGATCCTATTCCTTGCC
TCCACATCCAACACATATGATCTCAATGGGGAACCATTTCCGGCGAACCAAATCATTCTGGTGCACGATATACCACTAAAGAAGCTAGAGCGATCTATGT
CTTTCCACCGGAGGTCATCCAAGCTGCCTCGCCGAACCACGGGGCGATTGGCGCCGCTGCGGGTTCGGCCAAACCCTAGCAGGCCTCGATCAGTCCTCCG
TTCGGCCGCGCGACCCCTCTCGCCTCGTTGCAACACACCGACCAAATCGTGGTGTGTTTCCCGTGCGTAGAGGCCTACAACGAGCGAATTGGGGCCACTA
AAACTAGCGCGATGGCTTTTTCAAGATCGAAGAGAAGATCACATCTCCCGTCGGTGAGCAATATGAGGGATCTCTAGAAACCAAGGCCGGAGATGTTGTT
TTCCACATATATGAAGCCCCCAATGCCACACCGGTCATGCCTCAAGAACGCTTTCACGTTTTTGGTGTGAGGACGCCCGGTGGTGGCAATGGGAAGGGGC
TATACTGTTCCTTGACCCCTCAAGAGAAGGAAGGGGCGGTGGAGTCAGCGAACTCCTCACCTTTCAAGGTGAGGCATCAATTGTCTCCACTTATTCAAGG
GGTGGGCAATAAATATGAGGGAAGTGATTCCCCTCAACCCTCCGTAACGAAGCTCGCGAAGAACATCAAGAAACTCCGCAAGGAGAATGAAGAGCTTCGT
ATCCGTGATGCGGAACGCAGGGTAGAAATCGCTGATCATAGGAACAAATTTAATGTGCTAAGTCACAGCTTATGCTCTAAGATCAAGCGTGCTTCTAAGG
AGATGGGGAAGGAAGATTGTTACTATCCTAATTAAAGGCCTTCC
>GC2H_49283 length 1046 cvg_8.0_tip_1
AAATGATTTTTCTAGTAGTGGAATCTAGGATGCAGTGGCAATACGGATTCGCCACCCTCAACTAAAACCGCACAATTAGTTCTACAGAATATGCATCAAG
GAATGATGGACCCAACAGTGTCGTCAAAGTGACAACCATGGAAAAAAAAGGATGCGTCTAAGTCGATTCTTGTTCTAGTCTTATAGGAAATATGAAAGGA
GAGGAACAATCAAGTATTCATGAACAAAGAGATGCCGCTGCAACAAATCATTGAAAGGGTGACCGATGACATTTGGTTTTGGTGCGCAGGCAGCACGAAA
GGCATCAAGTCCTTCATGCCAGATGAATAAGGCGGCACATAGATAGTAATATGTAACATAACACCTTGAAGAAATGGGGCAAGCTTGACGTCCCGCTCTC
CGTCCACTACCCTCATGGTCCTTATCCTTCCCCTTTCTTTTTACATGTAATTACTAGCCATAAAGGCTATTTGTACCGTGTGTTTCCTTCTCCTTAATAC
AAGTACATCGCGAAGGGGTTTTTAATAAGGCACTACATAAGCTGTCCTCAATCTGGCATTAAGTAGCTAGTTATTATATATTAGTGAAAATTAGTTCTAT
AGCATGGAAAGTTCACCATTTTAGACATATAGCACCGAAAATTCTTTGTTCACTTTAATTGCATCCAAAACTTTCTCTGTTAGTGTTTTTAGCATTCCGT
CAACTCTACCATTAGTCATCACAACATACCCCTCTTCTTTCTTCCTCTTGCTTCTTCTTCCCAACTGCACGCGAGCACCAGATCAAGATCAACTTACTAA
TAATTCATCACACTGATTCAAGTGAGATTATATTATTTAAGTACTCGCACCGTTAAATAATACGTTGCTTATGACTCTATTGCTTGGTTGGTTGCCACGT
GTGCGGCCTTGACATCGTGTTAAACATAGATCGGTAGAGGTTTAAAAAAAGACGCATGATGCGCAATACTCCCTCCATTTCATAATATAAAACTTTCTAG
ATATTCATATAGATATTAATAAATGTAGACACACAATGTCTAGATT
>GC2H_49285 length 1046 cvg_6.8_tip_1
TGGATGTCGTCGTTGAATATGCAAAGGAATGAAGGATTAGTGATTTTAAAAGCTATTTCATGCTATGCACCTTCACTTGTCGAAGTTGTAGCCTCTAGAG
ATAAATTCGAATTAGCATCAACAGAAGCTATGCATGATCTACCTAGTTGGTTTGGCCGCTCGTCCTGAGTCGGTGTGACCGGAGGTGTGCCAGGAGTTTG
ACCGGCCTACCTATTTGACCGTTTCCATCTAGGAGAGGTGATAAGATGCAAGTGGAGTCGGTGATGGCATGATGTGTCGATACAACCAGGAAACAACGAG
AAGATAAGGGAATAAGATGTGTTCGCTACTTCGTTAACTAGCATGTGTGCGCTAAGTAGGATTGCTGGGTTTTGAGTTTATCAGTGCTAGATCACTGTTC
TCTTAAGGAAAAGGCATTTTAAAATCAATTTTGGCAGGCTGTTCTCTTAAGAGACCCCCCCTAAAAATAGAAGCAAGACTATTTCAAGAAAAAAAAAATC
GTAACTTTTTTATGTGAAGTCGGATGATGACAAATTTTGTATAAAAATTGTTGTCATTGATTTTTTTTAATTGGAGATGGTTTAGTGGCAGAAATATTCG
TTAAAATATTTCAAAACCTATTTTTAAAATGAGTTTTGTGTTTTACAATGACCCTCCGATTGAGATATACCTATACCAAAATTATAGGCTTCGAGAGGAG
AACTACAACTTTGTAGTTGAAAATGTTGTTTGGGTGACTATAACTTTGTAATGTTATAACTTTGGGTTCAAAAGAACCACCTGTGATTTAAATCTATTAC
TTTGTAATTGATTTGTTTTTGAAATACATGTTACAAATTACAAGATGGTAAGGATTTGTGGTTCGCCCACCCACTTGTGAAATTCCTTTTTCACCGCTGT
ACAATTGATGATTTTTCTACTAGTGATATCTAAAACAAGACATTTAAATCCGAGGTTTTGATCAGAGATGCAGAGATTTATAGATAAACATGCATGGTTG
AAACCAGGGTAGATATACTCATTAATTTTGACAATTGGACCCTTTC
>GC2H_49287 length 1047 cvg_4.0_tip_1
AATAAACTGCATTTGCATAAAAATGGGGGGAAATCCTGAAAGTAGTCTCTATTTTTTTTCAAGAAACCTCAATTGACGAAAATAAAAAAAGAAGTTTGCA
TTTGCATATTGGGCCGAGACCATGAAGCATGACAGACCGGTTAGGCCTATATTGAGCCTGTATGTTTCTCTATTTGTATGCTCTTTTTCTCGCACGCAGT
CTGTTGGCATCTGAAATTTCGCTCATCTTGCTTGGAATTTCGATAACTCAACCGGATTTTGATGCGTGCCAAGTGGACTTCTAGGATTTGAATTCAAATT
TTCTTTACTCAATTTATCCAAAAACTATAAATTTTTTGAATGACTTTCGTGATTTTCGTCATATCGCCAGCGTCCGGCATCCACGGCGTATTCAGTAATG
TAAACCTAGGTGGTTACTACGTTAACCTTAAGGTGATCATATTAATATATGATGTATGTACGTATTTATACGAGTAAATATGCACATGCATATATAAGTG
TGTTTGTACTATGGTTCGAAAAAGAAAAAAGTGTATTTAATTTTATCCTAACTATTTCATTGGGTCACTTAATCTTTCAAAGTATGTTTTAGCTTATTTT
ACCACAAAACCATTGAAAATGATTCATTTTACCCATTGATAAAATTTCTCCTTTTTAATTTGTACAGTTTGTATTTTAAGGTAATTTTTTTACAACCATT
GATAATGTCATTATCAAAATTTTAATAGTGAATCATTTTTAATAGTGTACCGTAAGGTGCAAAAAGACTGAAAAATAGTTAAGGAGGTAGGTTAAATACT
TAAATGCTTTGACGAAATAGTTAGAATATTTCTTTTTCGTTACTGGACATTGATTCGGGCCCTCGTCCGTGTGACTGGCGCACACGCCGCGGCGTGCTCA
CGGCTCACCCTCCACGCGACCACGCCGCGCCCACCTATGGCACTTGCGCGCCACCTCTGGCATTTGGGGGGTGAGTTTTGTGATACGCGCCACGTGTTTT
AGGTTGTGTCTGGTTGGGCTTTTCAATCTGCTTTTGCTTTTGCAAAA
>GC2H_49289 length 1047 cvg_13.0_tip_1
ATTTTGAAACGGAGGGAGTACTGGAAATTACTCCAGCAACAATGAACAATAACCCTCATGCACACTCTACAGATATTTGCTCTTACAGTGTCATACTCCC
TTCTGATGTGGCCATTTCAGTCATGGACATAGTTCTCCCTTGTGTCTATAAAGCTTGCCAGAAGACAGGCTGAACTGCCTAAGGACATCTTGACAATTTT
CTGCAGGCAGGATGAACTACCTAATGTGTGCATGAATTAATTCAACATCGACGATTTCACATGTATGCTCTTCAATAAATGGCAATGATCTACTCTTTGG
TAGAGACAGCTAATTTGTAAGCAAGCTTCTCGAGTTCTCCACAGAGATTTTATTCATTAGAAAGATCAAGAATATTTGGGAAATTGAAGAATTAGTGCAT
CTAATCAACCTGCTAAAGAATATTATAGGAGAAGGAGGCGCTGGGAACTTGATCCGTACAACTGTTTTGCTTGATCCGTACAATAATGTGTTTGTTCTTT
TTTTCAAAAAAAAATTATGGACTGAGATTTAAAAGAGAGTACCATGTGGTTTTCTAACTAAAAGATACGTGAATGTAAGACATGGAATAGAACAATGCCA
TTGTGTTTTTTTTATTATTTTACAAAGAGTATAAATCGTCAATACTCAATCCATTGAACTAGCAAGTAGAAGAAGAAAAAGTGCAGAGTGGTAGCTATAG
CTTAGTGGTACATTATTTTACTCCATATATACAAAAAAATATACTAATTGCTGACAATTTGTTGCAATAATAATGTTGAGTAGTACATTAGTTTGATCCA
ACAACAAAGGCTCATCCTCTTTTTCATACCCCTACTACTTGATTAAAGGGTATGTCATGAAAGAGGCAACTATAGCTTGTGTAAGCAAAAGACGGTTGAT
CTAGAAAAGTCCATCTAATTTACAACTCAAGTACGCATGCACTTATATCTTGCATGTCGATCATGAAAGATTATAAAATAACCTCAAAACGTAGATTATA
TGTCACTCGACAAACATACGCAACACTAAATTCAATCCATGCATCTC
>GC2H_49291 length 1047 cvg_14.0_tip_1
CTTCATAAAAGTAATTCATATTTTTATTTCCACCGGGACAGGCAGGTGCACAATTCTTTTAAGACTATATATAGTTATTCATATATGACCATCTATCTCC
TTTTCACGAGCTAGCAATTCCCTACACCTTACCTTGCCGATAAATGATTCCGCTGGTTTCCTTCCATGAACAACTGTACTTGCTCTTATGACATCCAATA
TAATGCAGTGAAAAAACAAGCACCGTTCATTCACTGGAGAGGCAAGAATTAGTGTTACATCAGCTGCCAATGCTGTTTCATTTCCTATATGGATAGGGAG
ATTGGTTTGGCATGGGATGAGTCAGGAACCGGTTGATACAACCGCTACTCCTATGGATACATCACCAGCGGCTAATCCAGTCAAGAGTGCTACTAGCCGT
TACGGCAAGCTGAAGCGGCCCAACTCCCGTGTAATTGGGCCGGAATGGGTGTAAGATAGGCCCGGGCGTACAAGGTTACAAGTACCCCTGTGCACTACAA
ACCGAGCAAAGATTTCAATACTGAAATCTACCTGAACCCAACTATCTTCCCATTACCGAACTCTTCTCCTCTATTCCTCCTCGCTCTGTTCTTTGCTCCC
AACCTGTTCGACCAAAGTCCCCGCACTAGTTCGTAGCACCAGTGCATCGAAACAGGGGAACGTGCTCTGTTGCTGGGTCTCCGTTTGTGTTGTAACAATA
TGCTCAGTAATAGAACCAGCCATAGGGCAAGCTTTCACTAGCATTACTACATGATTGTTCTTGCTATTATACCTGTATAGATCAATGACTCTGTATCATT
TCTACTGGTAATGAAAGTAGAGGCTACCATAAAACGTACTTGGACAGAAAAAAGTTGGCCTTCAGTTTTTAGAAAATAACAGTTTGCCAAATTGACTGGC
AGAATTAATTAAGCCACATGTCACAATAATTCTCTCAGCTTGTTTCTGATAGTTTTCATAGATAATAGAAATGTATTTCATTTCTGGATTCCATTACTTT
ACAATTTCTGACAGCGTGAACAGAAATCTATCTATCTATCTTCTATC
>GC2H_49293 length 1048 cvg_20.3_tip_1
AAACATAAAAAATTTAATAGAAAAAGTTAAAGCATCTTATAATATGACATGAAGGGAGTGAGTTCTTTTTATTACATGGAAGACGTACACACTTACAAGC
GCACCTCTTTAATTAGACACATCCTTGAGTAATAGATGCCACTAAATTTCACTTAATCATATAGCCGACTTCACTACTAGTTCATTGGTCCTCACTACGG
AACCGGCATATCAGCATTGACGTATTCAGAAGCCTAAAGAGAGAAGCGTTTTCCAAAACAATTATCCCAATTTGGCATTTCTTTGAAAAAGTTTTAAGAG
GTGGTGTTTCACACTATCCCCAACGGCCGAAACCTAATTATCCTATCCCTAAAATAGCTCAACTAATGTCAATAAGAGAATGAAATTTCTTAATTATTCT
AAAAAAAACAAATATATGTCATATAGATTGTCATTATATCCTATATATATATGATCCTACAAGATTTGTGTCTCACTAACCAGTTATCTATAGGGTTATG
GACAAAAATTGACCTCTGTTACTGGGCTACCATGCTTGGTGCATTTTGATACTACGTACCTGCATTTTTTATACTGCATGTATTTTGATACTACCACAAG
GCCAAAAAACATACTGGTTAATGAAATGATGTTTGTTCACAATAGGATATTGGAATATGTTGTGTATACCACTGGTTTAAAGTTTTGTCATATCCTGTAC
AAAGAGAAGGACCATGGTCCAGGACTCATGGATTGACAGATCCTGATCCAATGAACTGAAGCTCTGGTCCTTGGCATGCATGTCTGATGACTCCATCAGT
AGTCCATCTGCCAATTCTTCATCTATCCAAAGTCCAAAATGTACATAGCACCTGGACCACCCAACTTGCCTGTTGCCTCCATTTGATCAGTTAATATGGT
TAACTAATCCATAGTTTTATAAAGCAGTTTTTCTCTTCGACTAATGTACACATGTCACTACAATGAAAACGATTTTACAGACAGCTAAAAGTGCTTTTCA
CATGTGGGAGAGAAAATCGTCTGAAACAAATTAAGGGCCTGTTAAAAT
>GC2H_49295 length 1048 cvg_12.0_tip_1
TTCGACAATTCAAGCCTCGTAAGAGGGGTGATGTTGGCAATGCAAGGTGAGATGGGGCCTGTGATGCCTTTGGATGCGAGATCTATGGCAATAACACGGC
GAGGGGGCTGTGTGCTGCATGTGACCCCATGCCAGTTGCAGGAATCCAATGATGTGTTGCTCCATGAAGCTAAAACTTCTGTTGGACCTGAAATCTGGGA
CTTGAAGCAAAGGAGAGCCTGCCGATCAGTTTCAGTTTCGTCAGTAATGGCTAATGGTAGACAGCAAAAGAAGGCGAACAGATAAAGGCAAACAACGTGT
GTAGAGAAGACACTCAAAGAAGCCATTACTACTTTAAAAGCTACAAAGATCTCCTTTTAAAGAGGATGGTTTTGCACGGTATAACACCTAAGAGCTGGTC
TGAATCGTCAAGCGTACATGTACTTAAGATATGGTGGTACAAGGGGGTATGTAGGAACGCATGGTTTTGTACAAGTTGGAACAAAAACGTTGAATTATTT
GGAAGTTGTAGAGTCGTCCACGCTTGTACTAGTTGTTGCCTGGCAATGGAGAGCTGTTGGGAGAGTTTCAGACAGAGCTAACGAGATGCCAATGCCTGGA
CAGGATTTTGCCTAGCAATTGAGAGTTGGTTGGAAGTCTCCTGGGGCACTTCAATGGTCAGAGTTTTAAGACAGAGGTATTGAGATGTCGCCGTGTCGGA
CAGTCAAGAGTATGAAGGAGCAGTATGAAGGCCAGCAAGCAGCAGTATGAAGGAGCTATCATATTCACTCTGAAGTTTGAAGGTCCAGAAGTTCTTGATA
TGTCCAAACTATAATTGGTAGAATTATCGATATAGTTATCTATACTACCTTAAAAGAAATCAATGATATGCGGTGGTTATGCAAGCCACCACTATTGATA
GAGGGGCTCATATCTTCTTTGCCTTCTTTCTCACCTCGCATGAGTTCATACTAATCGACTTTACTGTGCCATAATGTGAACTTATTTTTTTATTTGTAAG
AAAATATGTGATGAAACACATCGCCCTACCAAATAGCATATTTGCAAA
>GC2H_49297 length 1049 cvg_11.0_tip_1
CTCAGAGACATAGAAGGGATTGGGTGAAATTTCAAAGGTACATATGAAATTTTCTCATTCCAAGGGGAGGATAAGAGAGTCGTGTAGCAGCAAAGATGAC
GGGAAGGTAGTGGCTCAAGCTGCAACGAAGAAGACGGTTACTCATACTCAATTTACTCCAAAAACTTTATAAATTTCAACAGCACAACAAAAAAAAAAGA
AGATAAGACGAACATGCTGCTGTATGGAGAAAATGTAAGGGTGACGACTCACATATTGCTGAGAACGACGACAAATAATATAATAGGATGGTTATAGTTG
CGTGAATGCACAACTTTACAGGCTAGTTTTGAAGTGAAAAATAAGGTCATTGCTCGATAAGGTAAGGAGTATTAAACACATGGGAAACAAATCCTGAAAG
GACATTTTAACTAAGAATAGTGGTTTTATTTATCCTTTTTGTGGACCAGAAATATATAAGAGATACAATATAAGGAAAAATAAAGAATACTTTATTTTAC
CAATACATACAGTACTTCCTTTAATTAGCTTAAAATGTGAATACAAACTAACAAAATGTAATGTATTTATGAATCTTCACACGCTTCATCACCTTCAATT
ATTTCATAGCTCTGGTGGGTGTCGATACTCAATATATATGCACACCGTCCAAGCTACAGACACGCAAAATAGCTGCTCGGTAATACTCAATTAATTTGTA
AGTGTCCTCCTAGTCAATCTTCCCCAACCAACGACCATAATCACATATACTTTATCACACAGCTTGTCAAAGAAACGGAAATAAGCAATCCTCCACGATT
TCTTCAGTAACATGGCGCAAAAAACCAACCAAAGACCAGCTATGAATCCTAGGACAAGACCAAAGAAAAATGGATCTATACGGGAACCTCGTCTAGTTGT
TACTGCCGATCGGCCTTGCTTTGGTGTACTATTGCTTGAACAGTTCTTTCGCAGAGGAGGCCCACAAAGACCGCTGTTGCCATTGTACATGTAAGGATGC
TGATCATAGAGGGTGTCAAGTTGCGAACCTGAAGGTATCATTCCTGTAA
>GC2H_49299 length 1049 cvg_10.0_tip_1
AACGTTGCTAGCTTTAAAATATATCAGCCCAATCTTCAGATTTGCTCTTAGGGGTAGGGTGTGCGTGTATACGTTTATAGAAGTAAGTGTGAACACGTAT
ATTTGAGCATATGTATTGTATATCGAAGAAAAAAACGCACAACTGTTGCGGGGGCAAACTATATCGCGCAAGAGAATGTTGGTTCTTCCTTACGTATGTG
TTTGTTTCAAGAGATGAGATACAGTAAAGTAAGCTTCGTCATGCGTCACTCTCGCGTGGCAGCGCGGGCGGCTAGGGTTTCGCCTCCTCACCTCTCTTGC
TGCCTCGCCGTCGCCAAAAACTGCACGGCTGGTTGGGAAGGCAGCGGCTGGGAAACTGAGCTGGCGTTGCTCCTCCTTGGTGCGGGAGGTGGAGCGGAGC
GCGTCGGGCGGGAGGCGGTGGCCGACGGCTTCTCCGACGTGGGGCAGCGGATCTGGCACCGCCTCGACCAGATACCTTCCCTCACCCCCGCAACCAGAGC
CAGCTCCTTTGCGCAGATTTGGCCAGGGAGTAGCCAGCGCGGGTGGAGGCGTTGACGGCAGAGTTTGGCGCGGCGAGCGGCTGGTGCGGTGGCCTTGACA
GCCGGTTATGGACTTGCGGCGGAGACGACAGCTACAAGTGGACAACGCCGACGGTAGTGAAAGGCTGGTGCCAGTGGCTAGCAAGGGAGGCTTCGGCGGT
GTTGGGTGGACGCCGTGGGCTTCGGCGCGGAGGTCGCGGCAGTAGGCCGGACGCCGATGCGGCGCAAGTATGCTCGGTCGGCGGTGGGAGGCCAGTGCAT
CGTGAGGACGTGTGCTGGTGGCTGGCATGGAGCGCGCGACAAGGGTGATCATGTGGCGGCATGCGGAGGCTGGCCGGTGCAGCGGTATCCATATGTCGAC
ATAGATTTAGACGATGGTGGAGCAATGGTGTATTAGCTGTGCATAGGCAAGCCACAGGCAGTGGGTGAAAACCTAGCCCTGTTTTGGCTGGGCCATCAAC
GAAGTCGTTTCGAGCCACTTCCCCTCTTGAGGGCGTTGTTATGCCGTCT
>GC2H_49301 length 1050 cvg_7.0_tip_1
AAACATCAGAACACTGTCTCCAGCTCCAATGCCGAGGCTAAGTACAGGGCCGTGGATAAAAACTGCTGGTCTCGCCAACTTCTACATGAGCTTCACATTC
CTCCCAACCGGGCCACCTTGGTCTACTGTGATAATGTCAATGTTGTCTACCTCTCCACAAACCCAGTACAACACCAATGAATGAAACATGTTTAGATCGA
TCTACATTTTGTTCGTGATAGGGTTGCTGCTGGTGCAGTGCGTGTTCTTCATATTCCGATGACGTCGCAGTTATCTGATATCTTCACTAAAGGCTTACAT
GGTGTTGTTTTCTCCGAGTTCCGTTCTAGTCTCAACGTTCGGTCCACCGACAATGCGATTGGGGGGGTGTTAGAATATCTCATGTATATGGCATTCATGG
TTTGTTTCTATAAATCAGTTGAGTAGATTAAGGAGGTTTCGTGCTTATATGTACTATGCACCGATATCAATCTAATCATTGCATTGAGTTTATCTCGCTC
TCACAGCGGGATTTGGCAGCAGTGTGGCGTGGCGTGCGATGGAGCACAAAGGCGGTGGAGAGGAGGATTGATTGAGGGAGCGACGGAGAGAGGGATCAAG
GGAGAGAGGAGGCGCGGTGGTTGCGGGCAATGAGGAGGGGTTGGCGACTTGAGGGTGGGGAGGCGATGCATGTGTCTACCTGCAGCCCTGTATTCTGAAG
CTTTGGATATCTGGATCGAACGGCTACGATTATGTATGTGCGCCTATGCTAGGATTCAAGACCACTACTACGCTTTTTTAAGTAGTATATAAAGATTCAG
GCATTGTGTCGCTAGATACATGATGTAGCTCATAAAACTATTGATGGGTTCCAACAATTTCAAGATTCCACTATTAATATCTCCACTTTGTTTTATGTGA
GTGTTCAATTAGTTGTAGCATATCCATATCCCATATCTCATCACACCCTTCAAGTGCAGAAAAAAAGTATGAAAAGTGTACTAACAAATATACAACACCA
TATTGATCAATATTAGATACAAACTTTACTGTTTACAATCTTTTTTAGAA
>GC2H_49303 length 1051 cvg_7.0_tip_1
TACAAGTGATGTTACAAAAGGTGAGATAGGAGATGAAATAACTAGTACAAGAGTTGATAGGTGGGGATTAAACTACTACAAAAGTGGGGAGGTGAAGTGC
AAAAGTGGACATGTGACCAATAAAGGACTATCTCGGGATCATAAAATCCCTTATACTTTAAGAAAAGTTTAAAAATCAAAATTCCTTATATTATTGGACG
TATAAAGTACGTAAAAAATAGAAATTCTCAAAATAAGAAAAAAAAAGTTGGTTATGGTAGGAGTAGCATATGTTTTCTGGGCAATATATGGAAGATTAGA
AACGTTGGATGTTTCACGAATGAACTACCAAGGGACCTTATGGAACATCGATGAAGAGATTAGAACAATTATGATTTCTGACAAAGAGATTTGTTGTCGA
ATGACAAACACTTCTACTGAAAGGCAGGTTTCACTCAAGTTAGTGGAAGATGTAAATGGAAGAATGTATTAATTTATTCAAAAAAATTGGATACCCTATT
ACACATCCCTCAGGGTCTATTTATAGGTTTACGGTTCCAGGTGCACAACCATATAGTTTTCGCACGCTAATGAATTTACATAACCGCCCTTGTGACATAG
CCGTTCACAATGGTAAAAGTAGTCTTTTGGTCCAATCTACCGTCCCATGGGCCCAGGAGGCTTTCTCCCAGGCTTCTTATTGGGCTACTTATTGGGCCTC
CTTGAGCAGGGGTCCCGTGCTGCTAAACTAGCTTCATCGTTCGGTGAACAGGCTTCGCTCCTTGCTGGCTAAGCTTTGCCATCTACGGCCTAGCCTCGCC
ACTCAGCCTCTCGCTTCACCATCTGGTAAACATGTTTTGGTAGGTTTGGCCAAAGGTCTTTACGACATGCCTCCAATAAGCTCCTCAAGGGTAAGGATGA
GTACGGAACTTCAGCCAAGACTGGGATCGACACATGGTAGGGTATGAGGCACCCCTTTTCGGCCAAGGTCCTAACGAAGCATAAACACATAAAAAAGAAA
TTTCCAGGTTCCCTATGGTGGGGGCTGCTAGCTAGCGCGTGCGCGCCAGCA
>GC2H_49305 length 1053 cvg_15.7_tip_1
TATCTCTCTGTCATTCTAATTGCCATGCCAGAGGATATGTTCCCATCTAAAGAGATTATTTTCTTCGTCTAAAAAAACTAACTTAGTGAGGATATGATAC
CATCTAACATAACAAATTTGAATGAATGTTCAAATTTATTGTTCTAGTTGGTATTATATCCTCGTCTAGGTTGACTTTTTTTTAATGGAAGGAGTACGTC
TCAGTCCTCATGTCTAGAGCCGATACTGACGAGTTTAAAATCATTGATAGAAATCGTACGATAGGATGATTTCTATACCCTTTAAAATGTTGCTTGTGGT
GGTGGCGGTGTTTGTGTCTCACCCCACCATCGACTGACCTGTGGGGCCACGAGCCCATGGGGTCGGTGCCCTCCACGTGAGTCTCAGCTGTGGAGTTGTG
CTTGCTAGCTACCGGTCCGTGGGTGGGAAGGCAAAGGTTAGGGGCGAGGTCACCAGCGGGGCTAGCGATGGCAGCTGCTGCCATGGCGAAGGAGGCAAGG
GCGTCGCTTACGGAGTCCCACCGGTGCAGGTGCAACGGCTTTGCTGTCGGAGGCCACAGCCGGCGAAGGATGCGAGTTCCGTGTGGAGATATGCTGCTGC
CCCGATCCGCCACCCGCCGTTGTCGGCACCCCTGCTCCTAGCCCCACCGCTCGTCGTCGCCGTCAGAACCATCGCTCTCACCGCCCTCCGTCGTCGCCAG
AGCCGGATCCTCGCAGGGATGGGCCGCCGGCGCTGGATCCGCACGAGGGAGGACCCCTGGCGCCGGATCCACGCGGGGACGGGCAGCCACCATCGGATCC
AAGCTGAGGTCGCCCAGCCGCTGGCTGCCCATCGCCAGATCCACGCCGAGGAAGCCCGTCGTCGGCCGCACCCGAGGAGCCACCGACCGCACCCGAGGAA
GCCCGCTACTGCCCGCCATGCCCGAGGCCACTCGTCGTTGTTGCTGGCGACAGCACCAAGTTGGGATGGTGATGGCGGCGGCGGCGCTGCGCGTCGCCAC
CCACTCAGAGGGAGAGAGAGGGATTGAGGAGAGGATAGTGAGAGGAGAGGTGA
>GC2H_49307 length 1054 cvg_10.0_tip_1
AAAAGTGAAAAAATTAAAAATTCCGACCGAAATAATATATCATATAGGGAGGGTCCGAAACGACTGAAATTTCATTCCGGAATTTTGAATCCTAGCTCTG
GCTCAAGTTTCTTTTGTCATGGCAACAGTGTACTATGGGCTGCAATTTGTAAAACAGAGTTGCTTCCGGTGCCTCCCATGCCTACAACTTAACAGAGTCA
TAGTTCATCAGCTCATAGAAAAATGTTCATTCTTCTCACTTTTATATACAAAAAAAAAAATAACAGGCAGTATGATTTGGTTTCATGCTGTAATTTTATT
TATGCAGCTGAGTTAAATGTGCACCCATAACTTCATGCTTAATCAACTCTTCATCTCATAAGTACCCAAACAGTAATTAAAGTGTTCGATCTTCAGTTTG
TCCAAAATCCTTATTTTTCTAGATGAATTTATCCGAAACTGTGATTGGGTCCAATGCGAGAGAAATCTCACTATGCTCAGTGCAAAATTTATGCTGAAAA
TTCAGTACCTCTCAATGACAGTAACATTTCTTTTAGGGGTTAGTTATGGAGAAGTTCTGCACACCATGTATTAATCAGGAGAAAAAAAGGTTCAAGTACA
AAAAAATTGCATACCAAAGCTGCCAGCAGATTGACTGGAAAAACAGGAAGTTATGTAGTAAATAATCTTGTGACCTATAGTACCTACTTCTGTCAAAGAT
CCCAGTGCCTCATAGACCTACCTGTCCTGCCATAGAAAGCAGGCGGAGGAAGAAGCTAGGTAACATCGAAATTGAGTTAGTTTAAGTTCGATGCACGAGT
CATCAACAAGATCGAGCCATGCCACTTCTTCTCCACTTGTAACTCCAGGGCGGAGTACGCCACCAAGATGAATTCATCATGGTTGACTTGGGTTCCAGCA
CAAATCATAGAAGTGGCGATGACGTAATCAAACTACTATACCACAAGCGTTCAGTACTGTCCTGTTGGCTAAGAACGATGCTCTGGTGCTCTCTACCACC
AATAGAAATGATTTAAACCGTTTGTTATTAAGGAATAATTAGTAATTTACTAAT
>GC2H_49309 length 1054 cvg_8.0_tip_1
AATATATATATACACACGGTCACGCTACATGGCACGACACATAGCCGATGCGCGCCATGTAGTTAGTAGCGCGACTCCAAGCGAGTTTGTCCGGATTTTC
CGCTTTTTCTCTCACCTAGCGAAATTTCAGTTTTTTTATCCGGATGCCCAATAAACAAATTGCTCTCTGACTTGACCGGATAAAAGGCTGACTTCTCGTT
AAGTAGAAAAGTTGTTCACGGTAAGTAAAAAGTTGCTCCCGGTTAGACTGAGTAAAAAAATTACTACCCACATTAACTCTCTCCCATCTCATGAACTTTC
GATCCCTAGCGTTCATACTGAATAAGTTAAAATTTTACTCCAAAGCAATAGTAATTTTTTTACTCCATTGTGGTGTACTCTCTCCTTTCATGCACTTTCC
ATCCCTACTTAACTTTTTACCGGATGAGTAATTTTTTTACTCCAAAGCAATAGTAATTGTTTTACTCCATTGTGGTGTACTCTCTCCTTTTATGCATTTT
CCATCCCTACTTCCTTAGCGTTTTTACTGGATGAGTAATTTTTTTACTCCAAAGCAATACTAGTTTTTTTACTCCATTACAGTGTACTGTTTCCTTTCCT
GCACTTTCCAGTTCCATCCCTACTTCCCTAATGGATGAGTAATTTTTTTACTCCAAAGGAATAGTATATTTTTGACTCAACTGTGGTATACTGAATTACT
GATACGTTGATTGCAATTTTGATACAAACGTCCTGTTGGATGTAATCACACAGTGAATCACATGTATAAAAATATTACATACGGTGAAAAGTTTACAAAA
ACACAAAACAAAAAAGCGATGTGTGGCTTTCTGCGGCGTCCAAAATAGCAAACACGAATAGCAGGCTCCAAATCGGCAAAAGCATGACCGGTGATGGCTT
CGCCATGGATCCTGGTCGGCCACGCCTGTAGGACCTCGATGGACTTCTCGGGCTGGACAGTGTAGGGCATGTGGCCACGATGGAGGTCGTCGGGGTGTCA
GGGCAGCACTACAGTGGTCCTCCCGGATGTTGTCAAAATGCAAAAAAAAAAAAA
>GC2H_49311 length 1054 cvg_15.7_tip_1
ATATTTTTCTGTGAAGTTTGTTAGTATAGATAAATCGTTTTCATAGTTGTATATGTAGAAATATGTCAAGTAGAATATTATTTCTATTGAAAGTTGGGAC
CACACTAAAGAGTGTGCTTACTTCTCGACAAACGTGGTAAGTACATGTGGGTAGCAAATAAATGAGTAATGTCATCTGAAATGAACTGCTCAACGTCATG
ATGAAATCTAATGGGTGACAAATTGATGATGACTTGGCTCAATGTGGTAGCTCCTTTGTAGTAGCAATTGCATGGGTTGCAACTATATAGAAAAGATGGG
TATGATACCCAATGAGCTATCACCTTGCCACCTTTGCCTGTAATGACAATGAAATGGCTGTCACACTACTCATCTCCTCTGCACTCGCAAGATGTCTGAT
GACATTACATGCAAACAACGTGAAGAGATCGTCGATTATGGATTCCCCGAAATGGCTTGCAAATAGCGGCTCCATCACCGCTCTTAAACCCGCAGCGATG
TTATAGCCGGTGGCCTCATGAACATTGTCTTGTATCGCTGGTGCGGTGGTGATGCCTTCCTTCAGCTCTGATTTGTCTATGGGATCAAAAGTCAGTTCAA
AGGCCTGGATGTCAATGATGTCGAGCAGCTCGCTTTGTTGTACTAGCTGCTTCAGTTCATCCACGGAAGGGCCATAAAATGGCAGGTTGAAAGAGTCCAA
CTTCTCCTTCTCCACACGACCCTATTGTGTAAGATAATGAAGAATTAGGAAATATTTATTCTCCCAGTAAATCTTGTCCTTTAATGTAAGTGATTTTGTG
CTCCATAGAAACATACTAGGAGGTATAATTTATTGTAAGCTATAGTAATTTACATAAAAATATTGTACCACATCAGTAGCCATACCTCTGCTACAAGAGT
TTGCACTGCCTGCGAAAGCAACTCGATGGAAATGTTCATCATCCCACCCCCATGAACCACGTCATTGCTTTTCCTTCCAAGAAATGTCAACACCATCTGG
CCACCAGACACAAGCTCTATGCACCTGAACTGAAGGAACCGAGAGAAGTCCTTC
>GC2H_49313 length 1054 cvg_13.0_tip_1
TTTTAAATTATAAAATGCTTTGATTTTTTTTCTATGTCAAACTTATATAAATTTGATCAAATTTATAGTGAAAAGTATTAACTCTTATAATAATAAATTA
GTCCAAACAAACCTAACATTGTTCTTGCAGTCCTTCAACAGGGAACCACCGATAGGATGAAGAAGATTACGCCGACGTCGGTTTTCTCTGAGGGACTACA
CCATGATGACGTCTCTCCGGTCTTTGTTGCCTCCTGTCCACATTTTCGGAAGTCAAAAGAGGAGGTCAGAAGACACATAGAGCCATTCAATCTATCTTCT
TATCATCCCTTCACTGCGATGAGTACCCCCATCGCTAGTTCGACCTTCCGCAAGAGTGGAGTGTGCTAGATCCATTATGTCGGGCTCAGGTACTAGCACT
ATTCGTAATTGTGATAGTGACGGTGACCCGACCAAACTACCCAGCACACTTTAGTACTGTCCTATATATTAGCTACAGTTTGTGACGGAGGCGCTCCCAA
TGCCTCCCAAGCGAACCAAACCAAGTTCTAGAGGCTAGGCTCATTCATCACTCTCCGCTGTCTTATAGCATCTGTGCTTGCTTTTATAGAGCAAAATGGG
CAGTACATGATACCACATATCAATATATGCACGACCTGATCTTGTGAAATTTTATGATTGGTCCAATAGGGCTGCACCTACAAACAATCTTGTTTCTGCA
CAATATGGATCAATGAAGGCAACCCCGTTCAAGTATATATGGGTTATAGGTATACTACAATGTCGTTCTAGCCCATCGGTCACAATCTCCTTCCGTCCAT
CTTAGATGACAAAATCTCATTCCATGGCCCATATTGTAACGGCTAAAACAATGCAACGTACATCGACTTATCATTTTTCTCTGCTACAGTATACAGCCTT
CATTCAAGCTTAATTTCCTCACAAGAAATAATTATAGCTATACAAAATAAGAGATGTAAGATTTTTTCCCCGTCCTTTTCTTTTTCTAACCTGACCTTCC
AAGCATGCATTTGCTCAGTAGAATAGTACTGCCTCCGTCCTATTTTAAATGCAA
>GC2H_49315 length 1055 cvg_14.0_tip_1
CACCAGTGAAACCTCACGTGTACTCCTATTGGTAAAATGAGAACTAGGGTAACCCTTTCTCCGGGACCCGGGCTTACATTCTTATTTCATAGAAGAAAGA
TCTTGTTTAACCGTAATTAAAGATAACCGTGTGTTAGAGTACGGGGCTCATGACCAACCCTACTTTGGGTCCGGGGCCTCCTGTGCCCATCTACGTTATA
CATCCCTCTCTTTAGCGGCGGAGTGTCGATCGAGACGTGCAAAATCTGTACTTAAGATTTAGATATATAAATTAGCAAGTCAGAGAGCCCGAGCCCAGGG
CCCTCATTCGCCTTTTAGATCACAAAATTTCTCCTTAAGAGGAGCTTAGAGACTTACAAGATCTACATCTTAAGATAACAAGCCAGGGGTGCTCGGGAGG
CTGATATAGACTGGGTCCGAGGACTCTCCTTGCCCTTCTAGGTTACACATCCTTCCTTAAGAGAAGTGTAGATACTTAGAAGATTTATATCTTAGGGTAA
CAAGTCGGGGGGAGCCCGAGACCTGATCTAAACCGGGTCCTAGGGCCCTCCTCCGCCTTCTAGGTCATACATTCCTGCTTGAGAGGAGTGTAGAGATGTA
CAAGATCTACTTCTTGAGGTAACAAGTCAAGGGAAGCCTGAGACCTGATCTAGACTGGGTCACAGGGCTCTCCTAGCCTTGCCCATCTAAGCAACACATC
CCTACTTGAGAGGAGTGTAGAGAGATACAAGATCTACATCTTAAGATAACATGTCGGGGGGAGCCAGGAACCTAACCTAGACGAGGTCCAAGGGCCCTCC
TTACCTTTGTAGATCTGACATTCCTCTTTGAGAAGAGTGTCGAGACCTATAAGATCTATATCCTTGAATTTGCAGGCCGTGAGAAGCCTGGGGCATGCCC
TATTCTGGGACCTAGGACCCGTCATGCCCTTCTCGGTATGTACTCTCCTTTACCTAGAGTAGGGATCGCCGTTTTGCCAACGGGTCTGGGTATGTGCAAA
TATCCAGCCCGATGGACACGGGCATGGGTGTAATATTTTACCCACGGGTACGCCC
>GC2H_49317 length 1056 cvg_18.6_tip_1
ATAAGTGGGAGGGCACGGGACCTAGCTAATATTTTTGGTAATTGGCTAAGGGGAGCCTAGATCCATTAAAAAAATTGATTTTGTTTGTAACTAGCACCTT
GTGTTGGTCCATTTGGCATTGCCGCAATGATATAGTTTTTGATAACCAAAAATTGTCTAACCCCATGCAGGTTGTCTTCATGTCTTCCAGTTGACTCCAT
TCTTGGTTCTTGATGCTTTCATAGGAGGAGTAGAATATTTTGCGCAGTGAAGCTACACTCTTGAAATCGATAGCCATGGGACTTTTGTTCACATGCATGT
AAAAGGAAGGTGTAGGTGGAGTCACTGTGCAATCTTCTTTGCTCCATAAAAGGATCATCAGAAGTACCAAAAGTGACTATGGAAGCTTTGATGTTACAAT
ATCACCTCTAGGAAATTCCTTAATTAATGACCATTCCTCAAGAATTTCAGTGGATATATATGATATATGGTTGTGCAAGTTTCGGTAGCAAAGTTTCTTG
ATGGACAGTGTTTCATGGAGAAGAGGCCAATCCATCCATTGAACTAGTTGCTATGGCTATTGGCCTAGGAGGCATCAGGAACTCCTGTATCTCATGATAA
ATTCATCAGCCAGAATCACCAAGATCCTCCACACATGGCCACTGAAATTCTCTTCATCTGGCCAAAGAGCAACACAATGCACATGGAGACCCAGGAGGCT
GTCCACCAAGCCACAGCCCCAAACCTTTACTACGACAGGAGCTTGACATGCCGATGCATCCTCGTCGTGGTCGTGCTGCTCTCCGGAGGTTGTGTGGCAG
TGGTAGTCTATCGTGATTGCAAAGTTCTTTTCTTTTGAATGAATCGGGAAGCCGCCAATTTCATAGAATAGAGAATGAGTAAACAGTACATAACCAGGAG
AAATGAATGAATGTACAAGCTTAGGGCCTTTGGACCAAGCTAACTATATATAGAGTGAGCCAGTTGCCGAGGTTTTTCGCAATTGCAAAGTTCAACTCAT
CGAAAATGACAAGTACTGTTAAGTTCTAGAGTAATTTTACCATCCAATATTTGGTA
>GC2H_49319 length 1056 cvg_5.0_tip_1
ACACATGGAGGTGTGCAATTCAAGTGCCAAATTTCTTAGTTGTTTAACAGAGAATAGCATTCGTGAATCATGATAGGCTGACGCCTTGAAGGGATGGAAC
ACATGGAGCAACGCAAGAAACAAAACTCAATGATTGTAGAATGCCAATATAAAGTATTAATTTCACTTCTGTAAATAACTCGTTAGTTCCACAGTAATTA
ATCTGCCAAATCTCTCCAGTTTCTTGATTCATATGCATTAAATCAGATATTTTTTTTTAACTTTGATCTGTAAATCCTCTATGTCAGTAACTTTGATATT
GTAGTTTTTCAAACACTTCACAAACGCGGAGAACTCGATCAAATTTGTCCTCAATTTGATGCAATCATTCATGGATTGGGATGCGTCAGGAATATGCTCC
CATCATTTCAGGGATGCAACTGACAGTGTACTGCTGACTAATATTCCATTCCCAGGGAAGCACCACATCTAGTACTAGCTTGCATCACTATAATCGCCAA
CCATAGGTAGCTTGTTGATGTTTCAACTGATCTTAACCAGATCACTATAATTGCTGTAGTGGAAGGACTAATGCAATTCATCTCTTTATATTTGAACTGA
ACGTCCAATGCAATTCATCTCAGTCGATTCAGAGATCCAAACAGAGCCTAAAGTATCAAATGTTTGATCGTAATAAGCAAGTAGTATAAATAGATACAGA
TCACACCGTATGTAAAACACACCAAAAAATAAAAAAACCAAGGGAGCATGTTCTAACAATTCCATGTAGGCCAGCTGTCCAATTCCAACGTGAAGCTATA
AAGAACACAGGGGTTTTTAATTCCTGAGAGCCAAAGCATTTTGGTGTCTAAAAAGTTCAAGAATGTTGCTCCAAGAAAGTTTAAGAACACATTCCAACAT
GATCAGTAACTAAAGCACGAAACTTGACCAGTCTATGTATAATACCATACCAAACGATGATCCATTGTCTTTTAACGTTTCAAAGCACTCTCTCCGTTTC
AGATTATAAATCATTTGACTTTGGTCAAAGTATTTTCAAGTTTGACTAAGTTTGTA
>GC2H_49321 length 1056 cvg_26.5_tip_1
TAAGGTACCGGTATCTCGAGGTACTTTTTTTTATCGGAGCAATTCTCTCATATTATAGGTCATTTTTGACTTTTTTTTCTAAGCGAAACTTATTTAAGTT
TGAATTTATAGAAAGAAATGTAGCAACATTTTCGACACAAAACTAAACAAACATCTATACTAATTTCAATGATGTTAGTGGTGCTGTCCGAGTCTGCCCT
CAACACGAGCTGACATGTTGAGGTAATTAATTAATTAGCAGGTACTAATATAAGTACTAACACAGTTTAATTAATGAATAACATGATAGTATGTGCCGGG
AGAGTCCTGAAGGGTATGATAGCTTCAGGGAGTATGTGAGATGGAAGCTATGGCGAGTGGATGCTCTGCTGATGGTGAGCGTGTTAATCGGCGGAGTGCT
GGTCGGGGTAGGAGCCTACGCCCCACGCCTCCGCTACCATGCACTGACTCGCTTCCTCTTCCATGGCGCCACGGCGCTGTTCATGCCGATCATCTCCTAC
GTGGTGTCTGCTACCAATGACCAGTCATCCATCTCCTTCACCTTCAACGACAAATTGACGATAACGGCGGATTGCATCATGCCCCTGCACGCCTTCGACG
TCCTGAAATTGACGCTCCTTGTTCTCATCGTGGGCGTCACCATCACTCCGGTGGTGGCCGCAGATGCTAGGGAATTGGGGCGAAACATTGCTCCCCCCGT
GGTTCTACTTGTTCAAGCCATCTGGACATGCTACCTGGTCATCTACACCATGGGGACAGCTCTAGGTGAAGAACAAGAATTCCGGCTGTGGTATCTGAGG
GCACTCCCATGGTATGGGCCTCCTTTGTTGTGCGCGCGGTATTGTGTTTGTCAAACTGGTTATCATGTGTTGTGCTTATTACAAGGCCCGAAGATCATTT
GCTTTTCGACGGAACCCTCATCTAATTGTTGGATATATATAATGGCCACCTTGATCATGATCCTGCACTTGTTATTCCGCCGCCACTTGTAGTTATGGGA
GAGGATAATGTGGATGTACAGGCACGCCCTAGTGGCTACTGCTTCAGTGTCACGCC
>GC2H_49323 length 1056 cvg_5.0_tip_1
CACTGCGCCTACGGTTCAAGGCCTGCAAAAATACACGACTTTCACATCCGGACGATGGCCGCATGCAAAAATGATTTTTTGTAGCGCTGACCTCTTCCTC
CCACCCACAAAAATATTCTCGGCGGACAAAAAAAATCCCCGCCACTCCCCAACCCCCCTCCTTGCGGGTTCACACCCCCTGCTACCATAATAAAAAATTA
TTTATCCATTCAACAAATCCAATCACTGACATGCAAATATCCATATGCCAACACAAGATCATCGGATTCAAATCCATGGCACCGACTTGTAGACAAACAT
CAATCAACATGGAAACAATAAACAAAACAACATCTGATAGTCATCGTCATAGCGGCGCCGCCCACTTGGACCTTGTTCAGCCGCCGCATGCTCCTCCTCC
CCACCATCCTCTACTGCTGCAGCCGCTACTGCCACCCTCCGCCATCCGCCTTATCTGAGATGAAGAGGGAGGGAGGGGTGGGCCATGCCGCCACACCCTC
TTCAGCCGCCGCTGCCTCCCTCTCCCTTTTGACTGGATCTGGGAGGGAGGGAGGGGAGGGGAGCTAGGGCCGTGCCGCCACCACCTTCTGCTACGGCCAC
CGCCGCCCTCCCCCCTCCAGTCGAATGGAGGGAGAGGGAGGGGAGGGAAGGGCCATGCCGTCGCCCCCCCCCCACCAGTGGGATTTGGGAGGCAAGAGGG
AGGGCCATGTCGCCGCATCCTCTTCCGTAGCCGCCGGTACGCTCCCCCCACTAGTCGGATCTTGGAGGGAGAGGGAGGGGAGGGGAGGGCCAGGCTGCAC
CGCCACTGCCTTCTGCTGTAGGAAGAGACGCTGAGGGACAGGGAGTAGAGGAGGAGGCCTTGTGACTTAGCGGGAATTTAATAGTGCCTCCACATTTGGT
AGGTATATTTAGCAGGTAAGGCCTGCCTGCGAAAATCAAATTTGTCTAGCCGGAACCTTTAGAGATCCGCCTGTAAAATTAAAGGTATTTCCGTAGACTG
GCCTCTTAAGGCTCCATTCATAAAAATTGATTTTCGCAGACGGGGCTAGACTTAGG
>GC2H_49325 length 1057 cvg_8.0_tip_1
ATATACATACATACATACATACTTCAAAGTACTTAGTATATATATCGTACACATAATTGAAGCACACACCTCAAGATCTAACAATGTCACCATTTTCAAC
AAGGTCTTCATGATATGGCACACGTGGAACCCACATGTCTCCCAAACTTGTCGTCATGGGAAGTTTTTTTTTATGAGTGAGATTGGATTTTCCTTCCTTA
TGCCTTCTGCCTTTTCGAACATATTGGCTCCACGCTTCATTTACTTTTTACTTTACTTAAACCATATTACCATAATACTATCTCATTCTCCTGGTTTGAT
TGGTAACTGGGCTGTGCTGCTTTATTGAAATGTTTATTTTCTTTTGATTGAAATGCTTGATTCAAGTATTAACTCTTTGACTAGATAATGGCTTTGTTTA
AAAGTCACAATTTCACAATAGTTTAGGAGCATTCTTCCATATGACTATTGACTATCTTTTATCTGTATTAACTATGTTTCCCTTGGAGTAGCATTTGGGA
AGCCCCAGCATTGGTTGGATGGGCGACGACACTGGTGAGATGGGTCGGTCATGGTGACAGTGGCCTGTGCAGACCACAATGAGGGAAAGGAGAAGGTTAC
CATGGCTTGAGATTGACTACTCTGATGTTATTGAAATTGATTAAATTTGTCCTCCCATGTTTCTCCCAAAACAGAAGATTTATAAATTATTCATGCGATC
AACTGAACTCTGAAATTTGCAGGGACATATGGAATTTTTCTCGAGGAAAAGAGCATGCATAAATTGCAATTTTGTGTCATATGGTTCCATCAACCAAATT
GATTCTAAACTGAAGTCGTGCAAGAATAGCTCTGAGCAGGTTTAATTCTGGTCAGGTGTTTAATACAGACCAAAATTATAGTAGCAAGAAGTAAGGAGTC
TTTTGATTGGATTTATTTGTTAAATTAAATACCACAGATGTTAACGTAAGCTCAGGAAGGCTACATTCTTGGACTGGGTTTATCAATATTCGATCATAGT
GTGGAGTAAAATCAGAGTTGTGTTGGTCACTCTAGAGGTGGTGTTTGGATGCAGAGA
>GC2H_49327 length 1057 cvg_18.0_tip_1
TGGGACTGCAGCTGCAGCTGCTACAGCCCCTGCTATCTTGGAGCTAGTCCAGCCGAACAGCCCTAAGAAGCAAAAAGAGTGTGTCGAGAGTCGAACACGG
TTTGTTGGGACTTGGGAGCACAATGACAGCCCTACCCACTCAAACATATATAAATTTGACGATAACTAGTATTTGTACCAAACAAAGTTACTCGAATGAG
AAAACTGGAACAGAGCTCAACCAATCAAACGAAAGTGACAACATGCTGGTACAGCAGCTAGGATCATACTAGTGACTTGAGCAAATGCACATTCCATCTC
CTCCCTTTGTACCTTAATTTCTTCTTCAGATGATTTGCAGTTTAAATTACCTTGTTCTCGGTTTTGTCGATATATAGGTCATCTCTCCTGTGGCAGTCTA
ATTAACCCTGGTTTGTTGTTCAATTGTGCAGGGATAGGCAAAATACTTGATAGGGCTTTCTGGCTGTTTGGCATTTGTCAGACGCCCTGTGTGTGGTAAC
ATCTCGATCAAATTGGAGGTCGAAATTAAATATATCCGGTGAGAAGAGATCACGAGATCGATCGCTACCTATATATCACAGATAGAAATCAGAGTCCTAT
CGATATTTTCGCCGAGCATATATAAGTAGTGCTGTCGATGGCGAGCCCAATTCGTGCTTTATAAAAACAGAACAAAAAAAAAAGAATATGAGTTTGTGTG
CGTATCATTTTTTCTGGGTTACTTGTATTTTGATCAATCAGCATGTACCTGTAAAATGAGGTCGTGTAGATCATGTGCTACCGTACTGTGTCCTGTTTTT
AGTTTTTCCTTTTTTTCTTCTTCCACTGTTTACATTTCTACTTGTCTGCGTCTAGTCACTGTGTGCTGTTCACCCAGCACAAAGTGAGCAAGCATGACAC
TGTACCCCTCTTTTTTTTTCATTCTTGAACCCTAATAAGCACCGGACACACATATTTGCTTGTACCACAGTATTGCTAGCAAGATAGATTTGCCAAATAG
CCAATGTACCTTGTGCACACCCTTTGTGTAAATAAGGAATAATTAACTATTTGCCAC
>GC2H_49329 length 1058 cvg_11.3_tip_1
TAAAAACTTCTTGTAACCTGAAATAGGGTGGGGCAGTATTTTTTTTTCGATGTAAAGGACGGCTTCCTCCAAAAACACCACTTGAAATAATTTGCCACCA
ATCGAAATCGTATTGGTCTGCTACTTTGTGTTGCAGAAGAGTTTGCTAGCTAACAGTTACTGATTAAATACTGAAATCATATTTGATCATATTTTCAAAT
AGATATGTTCATATTTTTTATTCTTTAAGATAATAGAAACTTCGTCCTAATATCTAAACATGCACAAAGCTATAACGCTGTTTACATGATCGTATCATTT
TGCTGACATGTAAAATAAAAAAATAAAGGAGCCCAGGCTGAGAAACAACTGAAGAGTTGATGGGTTTAGACCACTCCACTGGATTGTTGTCATAAAAGTT
TGGCCAAGGAGGCAGCGGGAGATTTCCTGTTATAAACAAGCCACATGCTAATAAAGTTTTTTGGTCACCATTTCTCAAGCTAGCCGATTAACTACAATGT
TTCTTTTTTTTATTTATCTTTAACTACATGTTTCTGAGTCTTCCAGGAGTTGGATTACATTATTTTAGATGTAATTGATCCCCGAGCAATGGTGGATCAT
TGTACCATAGTTCACCTCGTCGTGTAAGTTCTTCTCTTATCATGACCGAACCGGAGACGACTCTTGTCTGCTCTGAAACTTGTTGGCACAAAACCGGAAA
AAAGCCTTTGCTATACCTCGAGAAGTGAGAGACTCCCCTCACTTTTAAATGGTTCAACTTCCCCTAAATAAATAATATAAAACTATTCCCAACAATCTCA
CCCGTCAAACCACTACTTAAAAAAGGCTATAGGTGCCACTTAGGAAACCCCTATGGGTTCCGGTTTCCCAACTGACACCCATTAGTGGGCATCTTTGAGA
TGCCCTTAAAGGTGCTGGTTTATGAACTGGCCACTTTGAGGTGTGCCGGATGCAAAAAGAATAAAAGGGTCAGCTTGATGCATCCAGCACAAGTTCCCCC
TGCTTTGCCCCCAAAATCACCCCAAAACCAATACAAAATTGTCACGCCCAGAAATTCA
>GC2H_49331 length 1059 cvg_13.0_tip_1
CAAAGTTTCACCTAGATAAAACTAATATTTGATCTCTCTTTTCATTAATTTAAAAGTATTGATATGACACCCTATTTAATAAGAATGAAACTCTCACTGG
TAGTGACCCTAAAATTTCATTATTACCCTTTTTTTTTCAATTAATACAACTGGCTAGCTAGCTAACGGTTCTCTCCCTCCATCCAAAAATAATTAGACAT
ATTGCTTAAGTGTACGCATATATGCAACTACTACTTAGATTCCGATCAAACATTTAATATTCTATCTCTTCTTTTAAGTCTTGGATACATGCATTAGATA
CTACGTACAAATATATGATCAACTTTATATTAACAAAAAACAAAATGTAAAATAAGTCCGATACTTTTTAGACGGCCGGATCGAGGAGAGAGTAATGTTG
TGAATCAGCTAATTTTTATTTTACTATATCCACTGAATTTTTGCTCTGCTTTTGTGGCCACTGGTAGGAGGAATGATGGTGGCGCTTGGGCATGGCGAGT
CGCCTCCTGCGGCATGCCTCGAGAGGGTCAACATCCACGAGTACTTCGGCATGGCCAGCAGGTTCCCGGACGGCTTAGGCAGACACTTGCTCTTCGGCAA
TGACAGCAACATCTGGCTGGACACCATTCCGAAGCACGGAAACACCCTCGACGACGGCAAGCTTAAGGCAGCAGGAAGAAGACCGTTTCTCGACGCCAGC
GACATAGCGCGTCAGCACGGCGCCGACGACGGAGTGCAGATCAAGGGCATCGAGGTGCACCCGGAGTTCGCCACAAATGGCCGTTTCTTCATCTCCTACA
TCTACAGCGACCGGCGATCGTCCAAGTGGTGGCTTGTCGTTGCCGAGTTGTCTGCGCAAGATTCCAAGGTGAGCAGCACTGGTCTCTAAGCTAGTAGCTT
AATTTTACGCATGCCGTCGTATTCAAATATTCATGTCAAATTATCTTTTTACTCCTTTGTTAAACGTTTCTTGTGGTGATGGCGGTGAGTCCACCCACTG
ACATTTGGGCTTCACAAATTAAGTGAATCCCGGCCACATATATAGCTAGTAAAACAAAA
>GC2H_49333 length 1059 cvg_8.7_tip_1
ATTTCGCAAATCTTTTATTTCAAAACACTTTTCAAACTTCTAACTGTGGGGTTTTTATAAACCATTTGGAAAGAGACTTATCGTCTCTATCCGCCCACGT
GATACTTTGCAACAACTCAAGCGGATAAGCAAGATTTTAGTTTGTCGGTAAAATGGGATCTAGGGTCCCCTGTTTACCGGGAATATGCTAGTTCCATAGT
TTAATGACCATAGTTGAACCCACTATTAAAGTTAAAGCCCGGGGCCCGAGTCTGCCGGGAACCTGGGCCCGCCTGTGTTTTAACTAGATATTCATTCTTA
TTTTAGAAGAGTGTCGAAACTTACAAAATAAACATGCATATGAATATTCACAACCTCAAGGCGGTAGGAAGCTCAGGGCCCGGCCCAGCCAGTGACCTGG
GCCTCCTCTGGCCTTTGCAGGTCACACGTTCCTCTGAGAGAGGAGTGTGAAGACCTACATCTAAAATCACAAGGCGAAGGGAAGCCCGGGGCCTGGCCTG
GCCTGGGACTCTGGCCTTCCCTTGCCCTTGAAGGTTACATATTTCTCCTTGTGGGAACTATGGAGTCCTACAAGACTTATATCTAAAAACCACAAGGTAA
GGGAGGCCTGGGGCCCGACCTAGCCCGGGGTCCCGGGCATCCTTGTCCTTGTACGGTACACGTTCCTCCTCGAGAGGAGCATCGAAACCTATAAGATTTA
CATCTTATAACAACAACGGGAAGGAAAGCCAGGGGTCCGGTTTGACTGGGGCCCGGGGATGCTACAGGCTCGACAACCCTCTCCCAGGCAGGAGCGTCGA
GGCCTATAAAACTTACATTTTATGTAAGTCTTCGTCAACGACATCTTCGAGAAACTATCCAAAAGATGGTAAAAACATAGCCACCGGGGCGCGGGGACAT
GGCCCAGGACTGGATGCCGGAATGCATACCATAACAACCTAAAAAGACCCTTGCTCTTAGTCAGCTGTTGTGGTGGCGCCGCTGGGCATGTGGTGCGGAT
GCGCAGTGACATGTGGACAGGCTGACTTTGCAAGGGGTGGAGCCAGGGCCGGCCCTGGG
>GC2H_49335 length 1060 cvg_8.0_tip_1
ACCTCATAATACCTATTTAAGAACCGTAAAATTGCTCTTATTTCTATGAAACATCAAACATACAAGCGGGCTTACTCCAATTCGTGGAGTAAATTACAAA
TACATATCCTCACTTTTACCAATTCATTTCCAGTCCATTCGATGTAAAAAGCTCTTCGATGTAGTTAATGACAGCTGCAGATGCATCCACGTACTTCCTC
ATCTCAATAAATATGTCGCCCTCTAAAGTACAAAAGGTTTATGAAAGAGGAAGTGAATTAACTTTAAATAACACTAACAATTAACTTAGAAGATGACAAC
AAAGTAATATTCACCTTCCTCATTGATCTTGTTCATGAGCCACGCCCTAGTTGGCAGGGATGATATAGCCCGTTTGACCATGTTCTGAATAGGCTCCTTA
TGGTATGCGCCAAATACGACCATATAAGCTGTTGTCGCAGCACTTTGGAATTCAACTCCCCTACACTCACATTTTTTTTTTGGATTATGGAATTCAATGT
AAGTGGGCTCACATAAATGTAGAAACAGTTGCTCAGACACTTCTTTCTTTGCGCATTGATCGATGAATGTAATTATATTACTACTATAAACAAATAAACG
GGTCAATTTTCCAAAATTTGCTCACCTTCCTTTCAGTAGCTGCTCGAACAACACTTTTACAACTTGTAGGGCACGCATTAGCCTGAGAAGGATGGTGGTA
TTGCTGTCGGCAGCTTTGACAGTGTTGTTGGCCATGTCCTGCTCAACCAGCTCTTTCAAAGTAGCTGCACCCCTCGACCTGCTTTGTATTTGCTCAACCT
GAAATAAATTGCACCCGAACTGATCAAATGAAACCTTTTGATTTAGCATCAATTTGCTAAGAACCTGAAACCTGGTCAGTTATCCCATCACATTACTACA
CAAACAATTTTCATAGGCTCCACAATTTCCTTTAATATGGTCATTAAATTTAATGTCAAGTTATATAACATGTGAAACTTTGGTTTCATCTCAATCAGAT
TTAAAATGAGTTTTCTATAAATTCTAAAGTTTGGACATCTTCAAAGAATGAAAAAAAATG
>GC2H_49337 length 1060 cvg_29.0_tip_1
CCCAAGCTCCGTCACTAATGTTAACAAAAAAGTTGGCAACAAATATAGCAGTTTTCATTCTAGCATGGCGATTTTCTTTTCTTCTCTTTATTACTTTTTT
TTTGAAAGAGGTTGTTTTATAAGTTCCGAGGGTCATTGGAGAGAAAATTCTATCTATAGTACTGAAAAAAGTCCAGTACCAAAAAAATAGCACAAAATTT
TTCAAGTTCCAACCATAAACACATGCCATTATTTTTTATTCAATTTGTAGCACTTAGTGTCACATTAGCTATTCAGATCAATTGTTTAACCATGATTTAG
GGCATGAATGGGCGAATTTGCCCTTTACTCTAGCCAAACATAAACTTGAGATGTCGTTGTGCTCTCAGCCACTTCACTTGCGGTGACGCCACCCGCGAGG
TACGACCGTACGAGAGCGAGGGGTGTGCGCTCCAGGAGGGCATGACAAGGAAGGAGCCAGAGAATGGTGTTGAACAGTTGAAGCAAGCGGTGTACGGGAG
GAGACAACGACGGTGTAGATCCCGATGGCATGTCGAGCGGTCATGGTGAGGTGGCGACTGCATGACCGGTGCCAATGGCCTCGACCACGAAAGCACTACT
CGAAGGTGGGCTAGTCAGAGGAACCAAGATCCATGGGACGACGGACGGGGACTGACGAAAAAGAAGGGACCGCCAATGACGACTGCGTGCAAAGGAGGGT
AGACACAGAGGCCCAAGAGGGGTTGAGGAGGCTAGTGACCCGGTGAACGGAGACGAAGCTGGTGGCGCCGTTGAGACTCAGCAGTGGTGGGGGCAGAGGG
GACCCGATGGTTGGCGCCGTGGGCGACAACCCGGAATTGCTCTAGGAAGAATGTAGGGAACTCCTGGTGGTGGCGACCTCTAGGTCGACGAGGCTGCTGG
GGTTTGGCATGGGTGCAGCTGAACCAAGTCACAATGCTATACATAGAGGAGCAAGGGGAAAATAGCAATTTGTCCATCCCAACTCACATATATGAACGTC
AAATGTGACGGGAGTACTGCGAAACAAATCTAGTGACATAGGGTGTGTTTAGTTCATATC
>GC2H_49339 length 1061 cvg_9.0_tip_1
AAAATTTTTGTATTTTCACCAGCAAACTTTACCCATCTGATAGTACATCTCTTTTGCCAATATAAATGCTTATATCTCAACAAGCCTTTGACAAAACATT
ACCCTCCGTCTCACTTATGCACAGAGACAAGTAGAGTTCTATCTGTCGAAACTAACATTTACATTTTCTCCAGTATTTCGGTTATGAGTTATAGTTTGTA
CACGCAGCAGCAGTCTACACTTGTAAGACACTAGCACTATTTATCCAAGCTAAATATATAGAAAAACGTAAAGAATCAACAGTAATGCTAAATAGAAAAA
CATAAAGAATCATCAATAATGAGTTGTACAACATAAAAAAAGTGTCGCACCACTCATCTCATACTATGCATCGTGTGTACAACATATGGGAGTTCAAAAA
TCCCATACTATGCATCGTGTGTATAACAGATGGAAGTTCAAAAAGATTATCCGTAGTCCTCAAAATGGAATATGTATTGTAGAGCTTCACCGAGATCGAA
TCTCACCATTCGTGATACAACCAACAAAACATATAGACACCGATCAGCACACCACCCAGCACACCCGCTCACTATTCGTGATACAACCAACAGAACAAAT
AGACACCGATCAGCACACCACCAATGCTTCCACAAAAACCTAGGACTGAAACCAGAGAAGCATACCTAGATTGAAAAAGAAAACCTAACACTTCCACAAA
AACCTAGGACTGAAACCAGAGAAGCATACCTAGACTGAAAAACCTAGGACTGAAACCAGATAAGCATACCTAGACAAAAAAAAAACTTAATGAATTATTA
TAAAACAGGGCAATCATTAATCTATTGAATTAGAAACTGAGGAAAAGGTGTCTTCGGCCTAATGAATTATTATAAAAAAGGGCAATCATTAATCTAATGA
ACTAGAAACCGAGGAAAAGGCGTCTTGGGGTGGAATAATCAACAATTTGGAAAAGGCCACCCCATTTGTAGATGACATGTCGGTGGAAGCCAAATTTGGT
GATAGCATAATCTTAAATTTCTCCTAAGATACTAGAGTGATTGATGATGTGGTGTCTAGAT
>GC2H_49341 length 1061 cvg_22.0_tip_1
ATATTTTGAAAACCTGTCAACTACCACCAATATGCAGTTGTATTGACTGGACCTGGGTAGTCCTTCTATGAAATCAAGAGAGATTGATTGCCAAGAACCT
TCTGGAACCGGCAAGGGTTGTAACAATCCAGGATATTTTGCTCTATCAGGCTTTGCTTGTAAACAGGTTTGACAATGCTGCAACTCTTTCTTAATCATGC
CCTTCATTCCCTTCCAAGCAAAAAGTTGCTTAATTCTTCTATAGGTGACAGGAAATCCAAAATGGCCCCCCACTGGACTTGCATGCAATTCAGTAATTAT
CTTGGTTTGTAATGTTGGGTTATTACCAACCCAAATTCTCCCCTTAAACCTGATAAGACCATCATGAAGTGAATAATCTCCTTCTGCATTGGGATTCAGT
GCAAGAGAAACAAGCAACTGTGAAGAATGGGAATCACTTTCATAGCCTTTGATAACTTCCAATAACCACTGAGGAACACATTGAGACATAGCCATTAATT
CAGTATCAGCAGGTTGGAATTTTCGAGAAAGAGCATCAGCTGCAGCATTGGAACTGCCCTTCCTGTAACAGATTTTGTACTGCAGACCCAAAAGCTTGGT
AAAGGCTTTGTGCTGCCAGGGAGTGTGGAGTCTTTGGTCAGAAAGGTGCATGAGGCTGTGGTGATCAGTTAGGACAATAAATTCGCCATGTTGTAAATAG
GGCCTCCAGTGATCTATGGCAAGCAGCATTGCCATGCATTCCTTATCATAAGTTGACAGCCCTTTAGTTCTTGGTCCCAAGGCCTTGCTGATGTAAGCTA
TGGGATGTTTTTCTTGAGATAAAACAGCTCCTATTCCATGATCACTGGCATCAGTTTCGATTGTGAATGTTTTCTGAAAATCCGGCAGAGCCAGAACTGG
TGCAGAAGCCAGAGCTTGTTTCAGTTGCTGAAAAGCTGATTCAGTTGCATCCGTCCACACAAATGGTACCCCCTTTCTGAGTAGCTGCGTAAGAGGTTTG
CTGATCACACCAAATCCCCTAACAAATTTTCTATAATAGCCAGCTAATCCCAAGAATCCCC
>GC2H_49343 length 1061 cvg_25.9_tip_1
ATATAGCAGCATGAATTAGTTGCATGAGAACAACTAATAGTGACAAATCGGCGCAAGAACATAAGAAGTTATTTAAGAAAAAAGCTGTGAGAACTGAGAA
GAATATAGCATATTTGTTTTCTCTTTTTAAGTGGAAATATAGCATAGTCAAGTGAAAAAAAAAAGAGAAGGCATCCAAGAAACTGAACATATCCTGACAG
GAATTAGAGCTGATATGAAACATAGAGTGGATACATGAATATTACCTCATCTGGGTTTCCCCATAACCTGCGTGGATGAAAATCGGACTCTGGTACAACA
ATACCAGGTGCCAGGCTCTCTGCTCCTCTGGGGTTTGTTGGTACATAAATCTAGAAAGTTATCAAGCAATAACAGTGTCAGAAATATCAAAAGGAAAAAG
TTGGTCAGAAACAAAACATAGTTCCCCTTGATGCTGTCATTTAGAGTAAAAGTACTGTATTCTTGCGCAACAGAAAAAATGGGGGAAAGAAGATTGTTTG
TGGTGCATCACTCAATTGTAGGATCAAAGCAAACACACAGCATCGTACCTTCATGGCAGTGTCTGAGCTTGATTCAGTATCATTTCCCTTTGCATTCCTA
GCAGCTGTCCAAGCATGATTTAGTATCGCTTGAGCTGTCAATGCTGAGTTCTTGTCTTCTATGTACGAAACAATACTAGATGGGAAGTGAAGCTGCAACA
TATGCAAAGAGCAGCATGTTAAAACTCTTCAAAGGAAACTTACATCAGTGCAGTGTATTGATAAGCCATGTCCATACCTTTGTTATGCTAACTGCTGGGA
ACGAAATTCCAATAAAGAAACCTAACATCACCCCAATAACTGTTACTACAAGAAGCCTCATGCTTTCGTTGGGTTTGCGAGGTGCACTGCATGAGCGCCA
AGATAAGGATCAAAAGGAAGTAGCATAGCAAGGAATATAGATAAGGAAAAGGAAGCGAGACAAACCTGCGACCAACTATTGGAAGTTTGGCCATTGTTTA
GTATACTGGTACAAGCATAGGAGATGGAGCCTCGTGAGTGCAGCTTCTATGCATTGCGCAG
>GC2H_49345 length 1062 cvg_3.0_tip_1
CAAGTGAAACATTTCTAGTTTTTTTTCTTTCATTGAAGCCAGAACTTTCTTATGAAATGGCTTTCACTTCACAGTATATAATGATTACTGTTCTAATACA
ATGACTTACATTTCTGGATTATCCTCACTTGGAAATTTTAAAACCAGTCCTTCAACAGCCAGCATGATTGATGATATGATATACCAGTAGCCGATTCCTG
TGTTTAGAGAAATATAGCTCTTCAGAGACTTGACAATAAGACAAGGTATTCTTGACAAAGAAAAGCATAAGTAATGATATTGCTTAAAGGATATTAATAT
ATCAATAATTGTAATTCCTGGCCCTTAGTACCTAACAAACACGAAGATATAAATAACGCAAATCAAGCTCATGCGTGCCAACTGCCAAGTTGGCAATACA
CAGCAAAGTAGGTACATGCACCAACTTTTATTCAATGCATAGATGTCTCCGAAGAGAGGTGTTTTATTTCCCATGATACTGTTAGAATTGTTGGTATCTC
GCTCCTGCACACTGCTCTTCTAGAAATATGAAAATACCCAGTGAGATCTGTCGCGTGCATTATGCTGAAAAAACTAAGTGCATTGATTTAACATTGACCA
TAAAGTAGGATGATTCATGGAAGAAGTTCAACTGAATCACATCTTTTGGCAAGGTGTAGATATTTAGAGAACGATGAAGAATATGTCAAGACCTATGTTA
TCTTGGGGAAGAGAGGGAAGGCTCTTACAGGCTTATGTTATATGTATAAATTTGTTGAAGATTTAGGACATGCCGTGCTTTAATGAGATGGAAATGCAAA
GGTCTGGAAGTGTTTGTTTCCATAAGGAGATTGGGTTCGTCTCCATAAATACCTAAATATAAGGAGATTCCGGAGGCATTTATAACAACATTTCAGCTGC
AAAAGGGATGCAATACAGAGTATATGCAAAAAGAAAAATCCCTTTGGTACTTCGCCACATGATTCAAAGCATACACCAACAGCAATATGTGGGTAAATCT
CCCAGGAAAGAATGAAATAAATAATGTCAGAAGAGGATGGCATTCGGAACCCTATTGCACAA
>GC2H_49347 length 1063 cvg_21.3_tip_1
GGCTTTTGTTAGAGTTGGGCCCGTTGTATGGGCTGCTGAGCTCCGTTTCGTCGGTTAGTTGGTTTTCTGATATCTCAAATGGGGGAAAGAAAAAAAAATA
AAGATAAGAAATTGTGTCGGTTTCGGCTGTTCCACAATGTTGGGTTGTTCAATGAACCAAACAAGAAGAAAAAAAATCACTGTGAGTAATAAATGGGCAT
GCAGTGTAGTGTTGTCCGCGGTTAGATCAGTCATGCTCGCTCACCGACCATCGATCCTAGCTAATTAAGCTAGCAAATGATCATGAGCGAGACATATCAC
AAAGATCACAGTGTGCATATATTGCACAAGCTTTAATATATTTCTCTGTTCATCATCCTTAAGGGAAAAAGAGATTAATGATTTAGGTAATTAAGCACAC
ATTGCATAATTAAGCCGGCCGAGCTACTTAGCTTATTTATATATAGGAGATATGCTACCACCCACAAACTTGCACGAGCTAGCATTATATTCGCCCTGAA
CAAATTAAGCTAGCAACTCCTCCGGTTTGTAAGATCGATCAATGGCTATCATTGGTCGGAGGCAGCAGCAGGGTGTCGCGGCGGCGGCGGCGACGTTGGT
GGCGTTGATGGCGGTGGTGGTGGCGGCGGCGGCGGAAGCGCAGCCGTCGCCGGGGGTGTACCCGAGCAGGATGTTCCGAGCGCGGGAGTTCGGGCGCGAC
TTCCGGAGCCTGTGGGGGGCGGAGCACCAGCAGCAGGAGGCGGCGGCGCCGGAGACGGGGGTGACGGTGTGGCTGGACCGGCGGTCGGGGAGCGGGTTCA
AGTCGCGGCGGGCTTACCGGAGCGGGTACTTCGGGACGTGGGTGCGGCTGCAGCGCGGGTACACGGCGGGGGTGATCACCGCCTTCTACCTGTCCAACGG
CGAGGCGCACCCGGGGTGGCACGACGAGGTGGACATGGAGTTCCTCGGCACCACCCCCGGGAAGCCCTACACGCTGCAGACCAACGTCTTCTCCCTCGGC
TCCGGCGACCCGCCCCGGTCCCTCGGCCGCGAGATCAAGTTCCACCTCTGGTTCGACCCCACC
>GC2H_49349 length 1063 cvg_4.0_tip_1
ACCTCCGAGAGATCGAAGAACCTGACCCAGAGGGGAATAGAGTCAATGACAACCTCTAACGGTCTCACAATACCATCATAGGGAACTACTATCAATGCAT
CCCCCTTGTGCTTCCAAGGGCCCCCATTAATAACCCTCTTCAAATCAGCTTCACAGCCGAACTCAATCAAGAATTTGTTTTCTCCTAATTCTTGGGTTCT
TCTTGTCTCATGTAAACCCCATGCCGTACTCATCTCCTCAAACAAACCCTTCACATTGTACCGCTGCCCTAAATAGAACCTCGCCAGTGCCAGCCACTTA
ACCTCATATTCCTGTTCTAACTCTCCCAGATCAACATCAAAAAGATCCTCCTCCGCCTCATCCACAGAATCCAGATTTTTGCCAAAAAGCACAATCGCCT
TGTTAAGCCCGGAAGCCTGACTTGCAGAACCAGCCCCCAAACCTTTCAAAGTTTGGTCAATAGTTGCACCCAGCTCGCCGGCCAGCAATCCGATCTCATC
GTTCTCGCCAACCCCCGTTCTTCCATCTATCAGCCCCCTAACTTGCACATCTTTGCCAGCGTCCATCGCTCGTTCGCAGATCACGCAGATCCACCCGTCA
ACGGCTTCGGGTGGGTAGATCCCTCACCGGGTTCCCCTTGATCACCCCCACCGTCAACAAGAGGAAGAGCACGTGAAGAGGAGACAAATCGACAGGCAGA
AGAAACTAGTACCCCAACCTTGGCTAGGGTTTCAGCAGACCAGCAACCCGAGGACAAAGGCACGACCTCGGAAGGAAGAGTCCGGACTAAAAATAGATCA
CAGCCAATCTGCCCCCGATTACAATGTGGCGGTATAAATCCAGCGAATCACAACAGAAACTCCTCAATTACCTTAATCTCCACATAAAATCGCAGAGACC
AGAACGGAGACGATCAGATGAGATTCAATGGCGAAACCCTAGAATTGCCTAAGAATCGCCTCCCGTAATCTTCGGAGCCATAACTAATAAAAATCATCTA
GGGTCTCATTCATCATAAATTTTTTAAGTAGTAACAGATATGATTTAGTTAGGGTGAAATACA
>GC2H_49351 length 1063 cvg_11.7_tip_1
GCCATTTTGGCCACCTGTGAAAACATTTTTTTTCTAGTAGTGTAGTACATCAAGAAGCCAAGTGCAAATTAAAATTCGTGGTATATATGGTTTTGGTTTG
ACGGTTCTAGTAGTTATGGTGGTTCTATCATATAAAAAGTGAGACCATAGTGGAAGAATCAACTCTTGGTCTCTGATATTGAAATGAAAATATGCACAAT
TTTAATGCAAAGTTTCTGGAGGGGACTAAAAAATTAAGATGCATCAAACCTATATAACATAATTGAAATGTGTTCAAGCTGCACAATGCCAAATGGAAAT
TTTCCATCCATACCAGTTTAAAGCTCCATAGCTAACCTTTTCCAAAAATCAGCTAATTGCTCTGGTGCTGTGTTAGTATCCTTCCAAAGTTCGTCTAAGT
TAACATTTGTATATAGTTCCCACATAGTAATAGTGGTATGTGCTCCTCTCACGCACAACTCTTGAAACAAAATCCTTGGATGACATGGAAGGCAAGATGA
AGGAATAAAGCAAGAGAAAGATCACCTAACTGGTATTGGTGGATTTCATGATCAAAGAGAGGGACACATGCTGGGCGCTTCCGCTTTAATGGGAATGACT
TCATCGCAGTTGGAGGTGATCGATGATGAGCGCAATTGCTGAACAGGAGATTCAACTCTTAAGTCTCCTTCATAGCAGCCATGAAAACCAATTTCCAGAT
GCCTCCCTTGCCCATGCTTAAAAAATGAGTGAAAGCCAGTGCTACATAAATGATCGATCTTTGCAGATGGTCAAAACCCATTTTGATAAGTGGTTGAGTG
ACCCGCCCCCCTCTTGGTGTCTATGGAACTAGAGATTATCGTAGCTGGACTGCCCAACTATGATAATTTCTATACACATTTTGAATTTGAGTAGGCGTCT
ATACACATTTATACACCAAGTCACAAGCCACATCATTTTCTTTATTTCTCTATGTACGCACATGTGTGGTGTTAAGGACTCGAACTCAAGACCCATAGTC
CACACACATCCATTCTTACCATCACACTATTTTTTAAAACATTACATCTACAAGACTTGAAAC
>GC2H_49353 length 1063 cvg_30.0_tip_1
AAAAGCAACTCCTGGACGCCTGGGGATTTTATCTACGGCGTGTGATCAGCTCACAGATGTGTTTATGCCCTTCATGTGGATTTGTTCCATGCATATCGAT
ATCTCCATTTTGTTATTTATAGTGATGTGCATATATTACTGTTCTATTTGTGAAGGACAGGCAATATTTTGCCTTCATGTGTAATTCTACTAAGATTTGT
GCTAGCTGACAATAAGCTATATGTCATTGCCTTCATTCCGTGTGCATGTTCTAATGTCAGTGGTTAGTGGCTTAAGTAGTGATTAATGTATATTAATTTG
GACAAAACTATCTTTCATGTGTTATAATCATGTCGCATCGCTGCTTGTCGTGCTGAGGCCTGAGGGTAGTTTGTTCGCTGTGTTGGGGTCAATCCAGAAA
CTGTGATTACTAGTCTAACTCTGACGCTTTGTGGAAGGAATACATGCATGCAAACAGAGATGGTTGTTGAGAGTCTAAGTGAACTATTTCATCCCAACAA
GAACGAAAACGAGGTTGCCAAGAAATGCATTTGATGAGAACTGCATTTGTACTGATTAATGTATGCGTGAAACTTAAAAATGCTTCAGATATGTTCAGAG
GTAAATATTATAGTTTTAGTTCTAGATATGTTCAGAGCGAAACAGCACTGCAGTGTGCAGGCAGTGCAGCAGCGTGGGCTGCTCGAGCCTCGTTAGCCCA
GTAGCGTTTGGGGGGTTGGGCCGGTGTACACGCTGAACAAACTCGTGCCAAATGGGCCGAAAAATGCGAGTGAAAATGCATGGGCCACCCGGGTCCAAAG
GACATCCTTCGACTTCCCCTTATCTCCTCCAATTTCGGTGCTGTTGCTCTCTGGAAAATGACATGGATTTAGCTTGTACAGAAGAGCACGCTTGCCAGGG
CAATTTGGAGATGATATTTTGCTGGCCGGGCGAAAGGTCCATGCAAGAATTGATAGCTGACTTCGAAGTCGTTGAGCGAATGGTTGCCAACCATGTTCTT
ATCCTTAACCCTCTTTATTATGGGAGCAGAAGCTGAGCTGTTTGTGTTGAGTTGTAATCCAAA
>GC2H_49355 length 1064 cvg_3.4_tip_1
AAAACACAAAAGACATTCTTGTAGATTATACTAGCTCAGCAAATTTTGGCACCACCACTACATGGTGACAGCGGCTCCCTGAGCCCACACAACGCAACTC
GAGATTATTAGTGTACTCAAGAAATCTTATTCACTTACGCTGTCCTATAGCTGCCCAACTTTGGTGACGTGGATATACGAGTATAGCAGCTAGCGGCGGA
TATATATAAGAGTTTAGGGGCGATGCCACAGTGGTGATACTGGAGCAGTTTTTGCATCAATGGCCAGGTGAGATCGAAAGCAGCCTGAAGCTCCTCTCTC
TTTGTCCACCTCTGCTGCCATACCTCCACTATTCAACGAATGAGCTCCGTGCCTCCCCACTCCTCTATCGTCCGGGCCTGGTTACTGCATCCGATCTCCA
TGTTGTTCAGCCGGCTCTTTTTCTGCCTGTGGTGGTGACCTCGGCTGCAGATCTATCCTAGCTATGACGGTATCATCATCTCCCCGATGGTGGCGGAGAA
GATGGTGGCAGAGGGCGACAATGTGTGGCAAGTGACATGGTACCCGATGAGTACCCTAGCCTTTTCACATGTTTTTTTTAATGACTCCAAGCCTTTCCTT
GTTCTTTTTGTGACAAGGGAACAGTGTACACAGCAGAAGTTACAAGGAGCCTGATGGAAACCCTTTTTCCCATGCTCTCTCACCTCCAAAAAAAGCAGTC
CGCCTACGTGGTGACTTGAGACCATTCCGCTACGTAGGTGCATTGTTTTATTTTTTTTTGACTGAATACGTAGGTGCATTGTTCATTCCCTTAGTTGTAA
CATGGATTGTTGAATTGTTAGATTTTTCTTTTCTAGATCAGTATGAGATTGAATTGGTATAGGTACAGATGGATTGCATATATAGGTGTAAAGAATTAGC
AAAAACTAATCCAGGACATTCTAAATGTACATGTGGCATGTTCTCTACTGCGCTTTATGGTTCTTTATAGAGAAACACTCACTGCCGATAATACTTTACA
AAATTTTATAAAGCAACGGTCAAGGAGAGATAAAAAATCCCCCTTCCAAAAGAGAGATAGAATT
>GC2H_49357 length 1064 cvg_4.0_tip_1
AAAGAAAAGATCCTTGGTCTAGCAAGTCTTGAAAAGATAAGAATTCGCCAGCGCTCGAGATTGACTTGGCTAAAATGTGGAGATGTTAACTCAAAATTTT
TTCACATGAAAACAAATTCGAGAAAGAGGAAGAATTTCATACACAGTCTTGAAACCCCATCTGGCACTGCAATCACATGTGACCAAAAGAAGGCTGAACT
TCAACCTTTTTTCAATCAAAGATTAGGAGTCCCTTCGACAAGAACAAAATGTTTAAACTGGGAGAGGCTGCATTTACCGGAGGTTGATCTCTCAGACCTG
GATGCAGATTTCGATGAAGAGGAGATCAAAGAAGTGGTTTCAAATTTGGCCCTTGAGAAAGCTCCAGGGCCTGATGGCTTCATTGGAACCTTTTTTAAGC
GGGCGTGGGATCGGAGATTATTGAAGTTGACCTAACACAAGCAATTCTGCATTTTGGTGATCAAAACATAGACAGATTACAAGATTTGAACTCAGCAAAT
ATCTGCCTTATTCCAAAAAAAGGGGATGCTACCAGAGTTGGAGAGTATAGGCCGATTAGTCTTATGCACAGCTTTGCCAAGATCCTAGCCAAAATCCTGG
CAAATAGATTGGCCCCCCGAAGCTCAATCTCCTAATCTCTCAAAATCAAAGTGCTTTCATTCGGAAAAGGGTGATTCATGACAACTTTCTTTATGTACAA
AACATGGTGAAACTGCTTCATCGGCAAAAGAAGTCTTCTCTCTTTATCAAGGTGGACATCTCTAAAGCTTTTGACTCCGTCAACTGGGCATATCTTCTTG
AGACTCTCCAAAATTTCGGTTTTGGTCAAAAATGGCGCAACTGGGTTGCTAACTTGTTAGGTACATCCTCCTCCAGGATTTTACTTAATGGTGCACCAGG
GGACCATATTTATCATGCACGGGGCCTAAGACAGGGTGACCCTCTATCACCTATGCTTTTCATTTTAGCTATGGAACCCCTACAACAAATCATGAAGGAG
GCAGAGGAAGCAAACATTTTATCTAATCTCTTCCAAAGACAAAGAAGATTCCAATGTTCACTTT
>GC2H_49359 length 1064 cvg_4.0_tip_1
AGGTTGGTCAGCTTGGCTAGACACTGGAGGAAGGCTGCTTCATAGCTATTGTCCCACCAACCTTTGAAATCAATAGACAATCGCCTGAGCTCGGTCAGCC
TACCGAGATCGTCGAGCATAGTTGGAGAATCGACAATGATATCCCCACCTAGCAATTCTTGTAGAGATTTCAGATTCCCGAACCCATCGGGTAGTCTCAT
CTTGGTGGTGAAAATCAAGCACTCTAGTTGTTCTAGTTGAACAAAGGTTGATGGCAGCTCTTTTATTCCAGTTTTAGCTATATATAGTACTTGCAGAAAC
CGTAGATTCTTGATCTCTCTTGGTAACTCTGTGATAGATGCACCCGATAGATCCAAAGACCTCAGGTGACGCAAGTTGCAAATGTCCTTAACATGCTGAT
TTTTAACTTGCACACAATTATTTAAACACAGTACACGTAAAGCTGGGAATGTTTTGCTCAAAGGGGTAGGCAGCAACTTGAATTCCCGGAGAACAATAAG
TGACCTTGTGTGGGACAAGCTCATGGTTTCAAGCTTCTCAAGAGAATCTTCATGGCTAGTTTGGAGGGATAGTCGACGGACCTTGGAATTAATAGGCGAA
AGATGCTGATCACGTAGCGTTGTTACAAAACACTCGCTATTTGACAAGGAAGCGATGAGATCATGCACCATATCATGCACACCGCAAAAGACTGCCTTGT
TATCAATACCAACATCTATTGGTTTGATCAAGCTTTTGTTGATAAGTTCATTGAAGTAATCCTCTCCGACTTGATACATGCTCTTCCCTTGTTCATTGTG
GACAAAACCTTCACATACCCATAGCCTTATCAAGTGTTCTCTAGCAATATGATAATCCTCTGGATATAAACATAGATACAATAGACATGTTTTTAGATGT
GGAGGTAGGTCATAATAACTAACTGATAATATCCTTCTCATGTCATTAATGTCGGGATTATCTTCGAGACCAGAACCCATAGTGCGGCATAACTTGGACC
AGTACATAAGCTCATCTTCCTTCCCCAATTTACTTGCCAACACACTAGCTATGGTAAGGATAGC
>GC2H_49361 length 1064 cvg_8.0_tip_1
ATACTTATATTCTAAGACGGAGGGAGTAACTAATAAGGATTTTATCGCCACACATCACCTTTCACTCATTTTTTTTTTTGTGGGGAATCACCTTTCACTC
ATTGTGATAGCTATCGGGCTACATGATTCTCCTCTATATAAATGTCCAACTCGTTTCATCTAAAATATCTTTCTCCATTTTTCCCCTTTGCTTGAACAAA
CAATTTGCCCCGAAGGTATTCAACGCTGATCAACTAGGAATGGTTGGCATCAGGCATTCATACACTAGGCTGCATTGGAACAATTCCCCATATTTGTTTG
CTTTGCCAAGTATATCAAAGTTTTATGGGAAGCCTGGAAGCCACTAGTGTTGGGAAAACGGAGCCAAAAGCAGATGCATCGACGTTATAATGGATCAATA
TTTGTGATGAAAGTGTCCATGATTTTTCAACAGAACGAAATGGCAGAGATTTAACTGCAAACATTGGTTGTTGGAATTGTGCCAGCAGACAAGATTACAC
AAAGATGTAATCAGTGGGCAAACAACCTATATGACCTAGGATTAACCATTTGTTGATCTACATAATAAGGATAATGCATAGGTAAACTTTATGATGGAAT
TCCAAATTATAATATTTAAAACCCTTGAGATATCTTAAGAAACTATTTGAGTATCAATGCGTTGCAACAGAACATGCACTAGCATTGTATCAAACAAAAT
AAATATATTTGTAAAATAAATCATGTTAATAATTTGAATTTTCAAATTATTGTTTGGATTTCTCTTGTGCTGCAAGCTAGGTTTGTTTGTGGATTTTCTT
TTTTTGCAGTTTGGTTTATGAGAAAAATATCAAATAGGCCCATGCATGCATAGAGTGAATCGACAAACTTTACTAACTGTTTGGTACATAGTCAGTACAG
CAACGTTAATCACAGCACTTCAAGGAAAAGAAACCACCCTATCTCAATACGGGGAATCATATACTGTGGCGCATCCAGGCTAGAAGGAGGCGCAGGCCAC
ATCAGGGAAAGCCTTTTGGCCATCCGATTGACTGATTAAGGCCCAGTTTTTTTCAGCTTGAAAT
>GC2H_49363 length 1064 cvg_4.0_tip_1
CTAACTGGAGTGTTCGAAATTATTGTTCTAAATATATTCTAAATCGAGTATTGTTATTGTCGATTTGATCGTAGTATTTGAAATATAGTAAATTCGAAAC
CTATTTTTTTTATAATGGTGCTGTAAGATCGGAAGTATATGTAGAATTTTTTTTGTAATATTCTTTTTTCTTGTGGGGAAAAAGAGCTCTATTAATTAGA
TACTAGACTGATTACAATCACTCCTTAAGAGCTCAAGAACACACTGGGGCGCTTGGAAACGCCAAACAACCGAACTTTTAGATCTAATTGCATAGTGAGC
AAGGCAATGAGCCACGCGGTTAGCTTCACGAGGGATCTTCACTATTTTGTAATCCTGAGCCAGCGCCAGCATTGCTTTCACTTCCAGAAGGGTACACCAA
AGAGGCGATCTATCACGAGCAGACGCCGCCAGACCACTAACGAGATTTGCACAATCTAATTCAAGGATTGCCAGGAGTCGCACCCATTCCACTAGGAGCC
GAATACCATCTCGAAGCGCTAGGGCCTCAGCTTCCTCCGCCGATGCACAACTCCTTAGCAACGTCCATGAAGAGATCAGCACTTTACCAGTATGATCACG
GATGATAACTCCAACCCCAGCTTCCCTAGATTGGAGTATAAACGCCCCGTCAGTATTAACTTTCACCCATCCTTCCGAGGGCGCTGTCCACCCGACCTTT
CGGATATTAGTCGGCCCCCTATTCATCTGCACTTGTGCATGTCGAGTAAAGGTATCCTTCCCTTTAGGTTTAGTAGCATTGCCTTGCTTAATTTGCGCCT
GCGAGTCCCAGTAGCTCTACAAAAAGGTTGCAGATGCTAACACTGTCTCCTTACCCTTGCCGAAAATACAGTCATTCCGCAAGTGCCAAGCACGCCAGAG
GAGGAGCAGGAACTGGGCTCCATCATCACCTGGGACCCCCTGTAGGATCATGAGCAACCAATCCGGACCTGAATTGACTAGCATACTCTCTTCAGGCAGC
CTCCAGCTTGCCCTAAGTTCATCCCGAAGAGCTTTGGCACGAGTACATGTGATATCGGCATGAA
>GC2H_49365 length 1064 cvg_9.0_tip_1
TCCTTATTCAGACGCGCCTCGGGGCATGCCATTCTCGCCTGCACTTGCAATTTGTATTTCAATCAATCACAACCAGACCAGAGGTCCAAAGCAGAGCACA
TATGTAAAAATAATCTTGCACCTTAACGAGCTGAGAACACGTTAATTGCAAGAACAAGCGCGCAGCGCGTGGAGAGGGAGGCGAACGAGATCACCATGGA
ATCACGGTGCTCGTCCCCCTACGGCGCGGCCGGCAGGGCACTTCATTCCCCCGTGCCGTATCAATCAGCAAAATCAAAACCCGACCAACAGGGAGCGATC
GATCTACTACTCTACTGGAGTGGATGACAACAAGGACAAGCAAGCGAGAACGATCTACTACTCTACTGGAGTGGATGACAAGCAAGTGAGAACGATCTAC
TACTCTACTGGAGTGGATGAACAAGCAAACGAGCGAACAACCAAGGAGGAGCATGACTCGCTCGTCTCGTCGAGGTATTAGGCGAACGGAGATCACAATA
ATGGAGATGAAATCGTCCGCCTCCCTCTGCCCGGGCCCGGCCATTTCACATGTACTACTAGTACTAGCGCATCGGCAAAATCAAACCAAAACCCGATCGA
TCGCAACACGTACGCAACAAACCAAAACCCGATCGATCGCAACACGTACGCAACGCAAGAATGAACAAAAACAAACGCACAACTACTCTCCAACCTCAGT
CGTCACACTCACATGCACCAGCAATTATCTAGAATTACACGATGATCCAGAGTAATCCATCCGGCGCGCGGTGGAAAACGAACGAGCATGACTCGCTCGT
CGACTTCCAACTTGCAAGCACGGAGAGGAGAGAGGCGAACCGAGATCACCATGAAATTGCGGTGCTCGTCCGCCACTTCCGATTCATCGGCGAAAATAAA
CCAACCAGAACCACTAAATCACCCAAAACCCGAAAAAAAATATCCATCTCCCAGAGAAGATATCAGCACATACATAAGCAGAGCAGGCAAACACCACCAC
AACACAGCTCGCACTACATCCAACAAGAAGATCGCAGCGAGGACACAGATTGAATTGAAGAAGA
>GC2H_49367 length 1065 cvg_30.0_tip_1
CGGAAGAAGTATATACTAAGAAATTACAAAACTGTTTTTTGCCGTGGTCTCACAATTCCTCCTTGAACTCAACCTTATCTAATAAACTTTTATCTATCAA
ACGGTTTTTTTTTCTTAACTGAATCATACCAAATTTTGATGTTAATATGACCAATGAACTTTTGGTAACCCTTTTTTCTATAAAGAAAATTGAATTGAGA
AAGCAGTTGAAATTAGCGGAAATTTTAAATGGTACTACTGGAAAGGGTAACCACACCAGTTGTACTGTCAGTTTGGGATCGTGCACATTATAAAAGTTCT
CCGGATTAAGGTTTGTACTACGCGATTAAATGGCTGGACTGACCGACATATCCCATCTTTCCACTGCGTATGATATCGCTTTCAGTACGTGCAGGCTTCA
GACTTCCACTCCTCCGCCCGGGTTTCACCGTGCAGACGTGCACCGATACGGTACACCGGCGCAGTTGGGTCGTGGAGAGCTCCGTGGCCTCGTTCGCGAA
ACCACTCCCGTCGTCCGACCGATGCGTGCGTGCCACCGACACAGCGCCCCGCGGTGGTGCATCGTTGTAGGTCGTTTTTTACCCCCCCAAAAGCTAGGAC
CCACATGCATAGCGCGATCCGGTGTGCACAGTCACAGAGCCGATGAGACCGCACTGCCACGATTCGTTGATCTGCTCCGACAACGATAGAACGGTCCCCT
TGCCCCGCGAGAGCTTAGCTCTCTGTCGCTGTTCGGGAGTGCGCATTCTGTTTGCCGATCGCGGTGACTCGAAAGTCAGTACTCCAACTACTGCTGGATC
GGTGAGTACCAGTGATCGCCTCCTATCCGCTACAATGCGTCCTTGCGGCTATGCCCAGAGCCAACAACCGAGGAGGCGCGCCGCAACGATCCAGGCTTAC
CAGTCGCGTATACAGGGCCACGAGGGGAGTACAACAGAAGAAGGGAATTGGTCGGGAGAGGAGATCAGTGATTTGGTTGAGTTCCCTTCACTTGACTTCC
CTAGGTTATATTCTTTTATCTAAGTTCCTAACTCATCTTCTTTATTTTCCACGCGCACAATTTTC
>GC2H_49369 length 1065 cvg_21.2_tip_1
CTTTGCAAGTGATGATTTACCCCAGTAAATGGTGCAAAAATCATGTCATACTGGTTAGTGGTGTACGTAGAATCAAATGATACGATATCGCCAAAGTGAC
TATAGTTCTTCCTGCTTGTAGCATCTGCCCAAAACACATACTTCAATCTGCCATGTTCATCCACATCAAAATCATAAAAAAAGGATGAATTGACCTCATT
TTTTCTACATAGCTGGGCCACAAACATTTGAGCATCCGCATTCTTAATTTTCTTTCTTAGGTCCCGATAGTAATTCTGCAAGTCTCTCTTAGTGCATCCA
ACATTCTGAAATCCCCCATCACTCACGTGAAGGAGCCTATATGCCTGGGAGGTTCCTATGCTTGCTCTGCTGCATGTGAAGAGTGTAGTTTTTGCCCTCT
CACTAACTTCACGATTTGATCTTATCAAATGCAGCTTATCTGGCGATACAAGTCCATGACTATGGTGCTCAACCAAGGAAGCTATCGTGTACTTGTTATC
AGAACATAGCTTCACGTAAATGTGTGCATCACATCCACATCTAGTTTCTTTCAATTTAATCTTTTTTTTCTTCGATGGATCAACAATCTCCTTATCATTC
ACATGTTTCCATCCTTGCCTTGAGCACACAAAGCGCTTGCACTGAACCACGCCATCCAACTTCTTTTGCTGCCCAATACGCACTGAGAACCCAACTTGGT
GTGCATATGACTTGTAAAATTTTTCAACAGAGGCAATATCTTCAAATGTCATCCCTACCGCAGGCCTTATCTTATCATCACACTCTGGTGTAAAAACGGA
GCACTGCAAAATCACATATACATTGCAATAAGCATTTTAAAGCACCTCAGTCATAATTTTTAAATTGCCAGCGTACTTACATTGAGTGGAATGCTTGATA
TTTTTTTTGGTGTACTGGTGTTGTCATCCTCTATTACTGGAGAAGTTATATCATCATTTGAGTAAATATCTGAGTTATCTCGCACATCCAATCTATTTAT
TGCCTCCATCTGCCAAAAAAAACAGATAGCAAACAACTGAGATTAAACCTTTAATTTCCTTGAGT
>GC2H_49371 length 1065 cvg_25.3_tip_1
CAACGTACAGGCATATTTACTAGTCTAAAAATAAGTACATATCGGGCTAGTTATTACTCCCTCAGTTCTATAGTAATACAACTAAGGAAAGAAAAATTTT
CTTTGTTGAATAGTACTAATAAAAAAATCCTTGGGTTTTCCTACAAACCGAAGCCCTAAACACAACACAAGTAGAGCTATCCACCCAACACAATGCACAA
ACAGATAGATGAATGAATGCGACAACTGTCAACAAATCATATCTCCAAATCCTCATTGTCGCACCTCTAAAAGAAGTAATATAGAGTTAGCAGCCCGATG
AAAAGTATTTCTGCATATACATCCACCGTTTAATACCACATTCACAAAAAAGAGTAGCACCTAACAAGAGACCGTCCAACGTGCTTTTGCTCATCACAAA
ACACTTGACACCATATTGCCAAATAACAATTTACTCATACCATCAGCTCACTCAAAACGTTTACTGGGACCCATTGAATTTCGCCATCATCTTTGCAATG
ATGGGGCCCACCTTGGGGTTGGCTTGGTGCCTCGCAAAGCTGGCAGGATTGTTCATCACTGAAAAAAAAATTAAACAGACGGTTAAACAACTGAAATTGT
ATGCTTGGGTGCAGAACACAGCTCTACGGTCCCTTTTAACCTAGCAAGTATGTATTGATAAAACTAACAGCAGCGTGGTTCTAAACTTCTAATGCCTTCA
TGACTTGATAACTCAACAATGTCTAGGGTGCCTTTTTTGTGTCATGCATGTTTTCCTTGGCTTGTGCAGGTACCCAGATGCAAGGATAACATGCTCAACA
TATTTGACTACGCAATACTGCCTGGAATGCCTAAACTGTTATAATTGCTTACTAATATCGGATACCATTGAACATAAGTACAGTGCAGTGACTCTGGTGA
ACAGGAATACTGCCTCCAGTCACCAAAAAATGTGGTTATGGGAACCTTGCAGTAAACACAAGTTAATCTTGAGTATAATTATTGTTTGAAACATAAGTCT
TGCACATAAAAATAGAGTAAATTTTAGAAAACCCCACGTTTTATGGTCAAAATTGCACAAAAAAA
>GC2H_49373 length 1066 cvg_10.0_tip_1
ATATCGTAATTACAATGTAGTTAAAGTGTAGTTATAGTATAGTTACACTACAGTTATAGTGCAATTACAGTATAGTTATATCCGAAAGTTTTTCACTCAA
AAAATTTGTGGCAGTATTTTAATACTCCTATTAGCGATTAACGTACAGTTACTCCAAATCTACTAGTGACTAGTACAGGATGCTACCGGCGACGACTATT
GTGACTAATTAATTTAATTTTGGGGGTGCAGAACTGCAGATAGAGCATTTACAAAAGCCAGCGGGATTAATTCTTACCGAGTGGTTGTTCGGAGCGGGGA
GATCGAGTTTGTCCGACGACGTTGCTCAGGTCCGGCACGAGGAGATCGACATACGCCGCCGTTGGGTCTCAGGGGGGGAACTACAACGGGATGATCAGTT
TCAGTTCTTCAGCTGCAAGCCTGCAATTAATCGATCGGGTGCTCCAGTTCAGAGGATTTTGCGGGTTGTTCTAGCTAGCTAGGGACGAATTCGAACTACG
TGATCGAGGAAGTACATTTGTGTAGATTAATCTCACTGATTTGATAGATTCTTCGGAAGAATTGAAGGGCTTCGCGCGGCGACGGCCGTTCGTCGGGTTG
CTGTTGGAGCGAAGGCAGCCACGGGCGCTAGCTCGACGGCGTAGACTGCGTGAAAAAAGAAAAAAACAAGAAGACAAGGTAAGATAAATGAGGTCAGTGT
GTGAGGTCTAGAAGGTAGTGATGACATGGTTAATTAACATGCGCGTACGTGCTCACCGGTGGCGACTGCCGACGAGGCGCGCGATCGAGCGCGTCTGTTC
CCGGTGAACCACGAGCGACCAGGCTCAGATTATAGGAGAAGATAGGCGAGAGCGAGCTGATGAGTGGTGTGGCGCAGAGATCCGGAGTATATAAAGAAAA
TGGGGTTTGGCTTTTGGTACTCACGGACACGGGCTCCCGCGTGTCCCGACGGTACGTCGACCTCGCGTAGTCGCGTAGAGCGAGATGGAAACGGGCCGAT
AGCAGCAAGCGTCGCAGAGGAGCTGTCGTGGAGTACGTAATGGTTATACGGTTAACCGCTGCTTAA
>GC2H_49375 length 1066 cvg_12.0_tip_1
ATGAAGACTACTTTCACAGTTTATACTACCCACATTATAGGTTTAAGACCCCTCTACATGGTGGATGTTCTTATATAAAGTGGACGACACCAAAATCATT
AGCGTCAAGGACCCATTTGTAAATTTTTTTATCATAAATAAATCCTTTTTTTGAAAATTTCTTACAAATAGGTCCATGGTGCTAATAACATTGGCATCGT
CTTCATTTATATCAGTGACTCCATGGGAGGCTAAGGGAATGGCGCCAATGTCGTTGGCGTTGTCATGTTGGATCATGACGCCAATAACGTTGGCGTTGTA
AAAAAGTCTATTCTCGGAATAAGTTTTACGGGGAGCCTATTTGTAAAACAAATTTCTCAAAAAAAAATTGAAATATCCAGCAACTGCGCACTACATAGTC
CATCCAATTTTATTGTTCCAAGATCTATCCAAACTAACCATACCTACACATACAACCTACACATATGAGTGTCTTCGGAGATACTCGTATGTATAGGGTG
TATGTGTTATACATAGTGGAGGAAGGGAGGAGAGTATTGTGCAATTGACATATTTCCTTTGCTAACTCTAAGCATGTGAAACCAGCAATATACATTTATT
TGTTTTAGTTTCTAGTAACCTAAAAATACCTATAAATTTTAGTTACTTTTGATTGCCATAGATCGCACCAAGAATCATGTTGCTACAGTAAAACCAAGAC
TTCATCCTCTCCTCCCCTACTTACCCGCGATGAGCGCCGGCCCTCTAAGCGTAATGTTCACACTTTTACTACCCCGACCTTTTGCCACATGCGCCATCCA
CTTTTCATCGCTGGTGTCGAAAACCACCAATAACACTGGCAAGGCCTGCCATATACCAACCTCCCTGGGCGTCTCTTCCTGCCCAAACCGGGTGGAGATG
AGGTGCCAACTCCTCGCCGTCTTCTAGTCTCCAGGACTCCAACAGCTAACCCCGCATCCTAACCACTTTGACTTTGCCTATCACTCTCCTCCAAACCCAT
GGCTCTGGCGCGGTTGCCACCATCTCGACGTCCACTCTTGTGCACTCCCTCCGTATTTTAATTTTA
>GC2H_49377 length 1066 cvg_16.0_tip_1
TCTGCACATTGAAACGAAGCATTAACATGACAAGTGCTTTGACGAAACATCATCTTTGAAAATTTGTGATACATGTACATCTTTGATCTGTATTGCCTGT
TTATGACGTTCGTCAGGCTACCGAATCAGCGACAGAATATCCGTGATCAATAAATCTCATGCTCCCTCATCCATCTAGCTGTTAGTGGTACTGTGTACGG
ACCAACAGGATTGCAAGAGCAAGACAAGATAATGAATAGATAATAATAGGATAAGTTTTGCTATCTATCACAATTCACAGTGGTTTATGCTGCCTACACA
AATTATTTTTTGATAAAGAAGCAGCTGGAGCATAAGTTGGCAACTCCACTGGTTCCCTTAGCTGGGCAATTCGTCGAGCATCTGATGTGCGTTCAGCCAG
GTGTTGCTTGCCATCTAACACCATGGGACATGAAAGGCAACGGTGGGCAGCAAAGAAGAGGAAAGATGAGGGCAAGAAGATTACCGTGCTGCAGTGGATG
GAGGATGGGGGCAATCAGCACGGCAGCATTGTTCGGTTTGCCACGTCGGTCCGCTCAGAGTCAGCGGCGGCGAGCGCCGCTTCTGCTGGTGTGTCTCGGC
CGATTGGCACAAGTTCTGGGGTTCGGAGGCGACGAGCTGCGAGGGCAGCATAGCAGGCGGAGGGGGCAGAGGCGAGGCGAGGCGAGGCGGAGGAGCGGCA
GCCAGCAAGGTGCGGCGGCGGCGGCGGCGGCGAGGTGGAAGCAGTCGGGCAGACGCGGCGGGCAGCGGGCTGTAGATATGTGCGGTGGCGACGGGGCTAC
TCTGAGCCTGAGGTGTCTCTCTGGCGTGTGGGCCCCACCTGTTTTACGTAACGTAAAGAGAGGAGCTCCTTCCGTGCGCTGGTGGTTAGTGATCGGTCGA
CAGAAAGAGAAAATGCAAAATTATATACATAAATCATCTTAGTTATTTAGTTAGCACTATGCTCGTGTATATTCGATCGTATTGGATTACAAATAGTGGG
CTTTAGAAGCTTCCAATAGTGGGCTACAACTATACTATATAATCCCTCCGTCCCAATTTAAGTGCA
>GC2H_49379 length 1067 cvg_10.5_tip_1
CGACCGACGAAAGATGGCTTCTCCACCAGTGGCCCGATGGTGGAGCGTGGTGAGTGGGGGAGGAGGGAAGGTACTATAGCGTCTAGCACAGGCGGGTCGG
AGACGGGGGTGGTGGATTTGGGCACAATTTCTAGGATTTTAGTGGGGACATGAATGAGAAAAGGAGTGCTTCCGTTTGCAGCATGGGCCTTCTATGGTTC
TAAAGTGTGCAGTAGTGGCGAAGCTGCGCCAAAAATCCTTTCCATGCTTGAGGCTTGAGGTTGAGACCGAGCTCCTAATGGCCCAAGCCCGACTTTTATC
TTGACAAATATATGAGAAGTTCACAATTTGTTTTCTGTTCGAATAGGCAGAGAATAGCTGTAAATTTACTGGGTCAAAGCCCCAAATAACTTTTTTGTGT
AGTTGGTAATAAAATTTGGGGCTGGTAAATTACACCGGTTTCGTGCCAATTATTAGTTAGGTTTCATAGTAGGCCATAAGTCCCCCCCCCCTCTCATCGA
ATCCTCATAAGGGTTCACTCAAATATTTAAATGTCAATGTTCAAAAACAAGGTGAAATTACCGATATTGTAAGTGATCGATCTCAGTGCTTTTCTCCAAT
TTGAAATTGCTTCAATTCCGATATGATTTAATTGTGACAAATTCAAATTTAATTTGTTTTGAAAAAAAATCAAGATAAGAATAACATAGATTTTTGTGAT
TCAAAAACTGTCAAATTTAACATTTTGATCAAGAAAAAATAAGAACTGCCAACTCCCTGAATGGGTATATATGTTAGGGATATCACAAGTAAACCCTAAT
GGATATATATGCCAGGATGAAACAAAGCTTAATTAAGACGATATGGATGGAATGATATATTGAGCAAAAACAAGGTGATATACAAGGAACGAAATTTCCT
CCAGATAATATGTATGTGTTGTAAACTTTCATTCGATTTTTGTGAAGTTGTGAGCGATACATAGCCGATAAGTTTATTTGGCAGATACACCTATATCGCT
CTCGTCAACTGGAGGAAGAAAGGTCGTAGAACTTGCCCATTTTTTCCCACAAGTTTGTGACCCCCCC
>GC2H_49381 length 1068 cvg_4.0_tip_1
AATAAAGAATTAAGAATAAAATACCAACATTCCATAAAGTGTTGTCCAGATCTCTAAACTTTCAAACTGCAAATTTAAGCCAGCAAACTTATTTAATTTA
TCATCAAATGTCTAAGAGCTTATGATGCATGTCAACAAGCAAGCAGCTGGTGTGGCATGTGGGAGAATGTGAGAATTGAGATTGACGTGGATGGAAATAT
ATGCAAAATCAACTTGGTGTTCACTATCAATCCCAATTGCTCATAACATAATCACCAAACAACCTGCTGATCATTCATCTCATCGATGACCAGGAATCAA
TGGCATGCCAGGAGAAGCCAACTCATTGCAATTGAAAATGGCTAGCTTGTCCTACCATTTCGTCGATTATAGACCGATGGTGTTGTGAACGGGAGACGAC
ATAATTTGGGGATTACAGCATGAGTAAAGTGGAACAAGAGTAAAGAGCATATCGATTTTAGGAGGTTCCACGCATATATTCTAATCCATGGCAAGTTCAC
GTGCTCCCACATACCAAGTTCACTCCATGTTAGCATGCCACATCTATTCCCTAAGGAGTATGTTCACCTTTGAACCTATGATGGTACATTAACCAAGTTT
GAAGGCCTAAATTTGCAATTTGAAAGTTCAGTGGCCTGCATTTTACTCTCAATTATCTTCCGTCAAATCTTATAAGCACTTTAAACATAAACTAAAACAA
AATATAATACAAGGGGAATGAAATGCAACAAAAGTAACAGTACAAAACAAAAATATCCATGAATTGTCATCAAGAATAGATGGATACCTGATTTGTCCCG
CAGTCATTATCTGCTCTTTCACAATGCTAAAACATCCAATACAAAAAACAACATCTGCCTCTGGTAAGTCGCCTTCATGAAACGATGTAGGAATGCAAGG
TATGGCCTGAACATTACATCCTCGCACAACCAACGCAGAAAGTAATGAACTTGTTCTGACAACTTCTGTCTCCAAATCTTCTTGATCACCAAATCTCGCA
ACGACTCTGAAACCATCTTTCGGATCACAACTGATAGATGTGATTACCCCAATATAATTGGGTGTCAC
>GC2H_49383 length 1068 cvg_8.0_tip_1
AGTGTTAGTAGTTAGTAGACATAAACTTTATAATAAGATATGATTTCTGGCAGAACATAACAAAATTGTCTATTCTACACATGAAATTAAGAAAAACTCA
TCCAGGTGAACTGTTACAAGTTCTAAAAGAAAAGCCAAAGCTGCCTGAAAGTTGCGTTACCTAATGCTCTACTATGGGAAAAAGTTTGACTTTACCCCTG
AATATTTACTAGTCCGATTTACCTCCCTCAATTAACTATCAACATTTTCACATCCTTGTCTAGTAGTCTGTAATGCCTCTTTCTCTCTCTCCCCCTCCTC
TCTTCTATCCGTCGTACTCGGAACCAGCTCCTCTGACGTAGAGGATTTTACGTCAGAGGGACGTCCAAGGCATGATCTCCGTCGCTTGCGCATCGGACGG
CTCCAGTCCATCCTCCGTCCTTTGACAAAGAAATGCAAAGTCCAGTCTGCTCTTCTATCCTATGCTCCGCCGGGGCTCGCGGTGCAGGGAGGCTCCAGCC
GTCGGAGCTGCCACTCGACTTGTCGTCCAGCCGGGGTACACGGTGCCGCCGTCGACGATGGCGAACTCTTCTCGACCTCGATCTTGCTGCCAGCCCTTCT
CGTCAGGAGGCCCACCGCATGCGACAACGCGCGCCGCTCGTCGGCTTCGGCTCCTGCCTTCAAAGAATGCAACGAGTGAATGACAGTCGCATTACGGGTC
GTGTGTTGAACGTAGAATCCTCTTTGGTTATCAGTCTCCCTTCTTTGGTTATCCCCGCCGTCGGTGATAGTGATACATTCCCTAGGCCACCGCCATTCGA
GAGCGATTTCCACAGTTGTACGACCATCGTGCTGTACGGCGGCATGGCTTATGTTCGCCGTGGGTGTCGCCAAGTACGGGGAGAGAGTGTGGGTGCTCTA
CCAGGGCAAACTGAGCACCATCAGGAAAGCCGTCGACGGCGATGTCGGTGGACGGAAACAGGAGCAGCAGCAGCAGCCCGAAGTGGAAATGAATGGTGAT
GGGTCTCTCCAAGATAACCTGCTCTGTGCCCACTCCCAGTTCAAGGTGTGCAAGGGCGCATTGGTTGA
>GC2H_49385 length 1069 cvg_17.1_tip_1
CAGCTAAAAGATATGGGTCTTGATGCTGTAGGTCCACGGAGGAAATTGATCCATGCCATTGAGAGAGTTTCCCAGCCCAACGAATTTGAGATGTTTTCTT
GATCTCAAGTGTCTAATCAGTTCATTATAAACCACTGCTACTGTATTTGAGAGGAATGCCTGCAATAGTCAGAGTTCAGGATCTATTTTGACCTGGCTGA
AAATGACACCAGTTCTGGAGGTCTTGGAAGTAGAAAATTAGAAGCAACAGACAGTTCGACCTGAATTAGAAAATGCTTGAGTGATCCCTTTTTGCATCTA
ACGTTGCATACGTGGAGTGAGAGCGACAGTTGGCATGCTTTCTTTCTGTAAGAGATGACATGCATCTTGATGCTGGGTTGGCCCTTCCCAAATTTGTAGT
ATGCTGGTGGGGTAGTTTCCCGAGTTGCAAAGCTGTGGTAGCTCATGCTTCTATTTGGATTTTAAATGAAATAATGGGTAAAATGTTGAACGGCGAGATC
ATGACTTGTTCTCCTATTCTACTTGTATAAATAGATTTTGTGGTTGCCTCTTGCTTTTGTTCAAGACGGTTTAAGTCTTCTCTCTGTCCAACTCAATCCC
AACCTGTGTAATCTTTTGAGCTCTCTGGACAATCTGGATCAGGTGCAACTTTTCAACTGTCGTAAATAGGACTACTTTCAGATCAAATCTTGATTTTTTT
GCCTAAATGAAAACATCACGGGCTGTTTGGTTCACTGCTACAAATTACCTCACCGTGTGCCATCATGTTAGGCATCCATTTGTTCACCGTGCCATCAAGT
TAGGCATCCATTTGTTTCAGTGATACACTTATGAAAGGATTTCTTCTTCACCACCTAGACACCATGTTTTAATGTCAAACAAAAGTTATGATAGCTGAAG
TTTTTGACAAGTTATGAAAGTTATGACGATCTTAGGCAAGTTGAGTACATGAACCAAACAGGTCATGTGCAGTGTTATTAACGAAAGGGCATGTAGCCTA
ATGGCTGCTGTGACCCGAGTAGTATCTCAGGGATATAAAGGCCAGGTAAAAAATACCATTCTTTAAAAA
>GC2H_49387 length 1069 cvg_9.0_tip_1
AAGATCATTTCTCCAGTAGTGTTAGTTATTAGTATTTTCTTTCATGTGATGTTTTCATGTCAGTTAATTATTTTTGTCCATTAGTGTCTCCAGTTATGCG
ATTTTTTACGTTGTAGAACCTTTATTATCAGAAACTCTTCTACTCTTGTCTTACACGTCTCGGTCGATATGAGTATGAAACCAAAAATCTAGGTTACACC
TATCAACGATCAAAATCGGCTAAAATAGCCTCCTAATCAAGGGCAATGTATCCTGATCTCAATATTGGTTTTCATAATTTCAGAACTCAATATATGTTAT
TTAACTTACATTTATCTTCTTTATCTCTTTCTCACAAAGGCCATATATAAAGTAATACATTTAACTACTTTCTTTATCTCTCGGACTCTCACTATCTAGG
TGTTATACAAGCAAAATACTTATTTGGGTAGGAGAATAAGGAAAAATACCAATAAACTGGTTGTATTGCTTTAGTGGAGTTCTTAATTTTGGTGGTTTTG
ATAGTTGAGGCCTTGAGGGGTTTAACATAACAATCCGGTTTGGATTTTATAGTAGAGAGTTGTCTCTTAGACAAATCCGATAGCTGAATCGTATAATATG
AACTTCATTGTTTTCTAAAATATGTAGGTACGAACATATAAAAGTGATGTAGCCCAGTTTATCAATTTGAAATCTTATTCACATACAAGGTCTAATATAT
GTGGAGTGAGTAGTATGTTACAACTGTAATTTATTCACATGACAAAGAGTAACCTCTTGCAAACCCTGTGCAGGTACCAACGATCCAGGACAAAATCCCA
TTTGCCCTCGGCCTTCTCCTCCTAGGATCTGTCACAGACCGCCATGCTCTCCCACCAATGATGCGCGCAACGTGGAGCAACAGAGTGCACGGCTGCCGTG
ATATTAATAAGAACTCAAGGATGAAGAGGATATTTGATTAAATAAATACTTTCTCTGGTTATAAATAACAACTAACGTTTATAAAAGATTTGATTAAACT
TTTAGTTTGACCCTCAATAAATTCCATAATACTTATTTGCCTAAAAAATTAGTATCATAAAATTATTTG
>GC2H_49389 length 1069 cvg_12.6_tip_1
AGGTGTTGAAACTCCTAGGAGAATCCCGTGAGCGAGTGAAGCGTTTGCTGAAGAAGGTTTGTCTCTTAACTAGGACTAGGGGTTTGCCTCACAATGAATA
TTACTTGAACATAGAAAAAGAAAGGTAGCTATTTGATTTTTTTTTTCTTCAGCATGAGATGCAGCTGCAGGCTGTGGCAAATGCCCTATTGGAGAAAGAA
ATTCTCAATGCAGATGAGATCATCAAGGTGGTGCAGCCCTACAAAAGAGAACCACAGATTACCTTCCAAGATAAGGAGCTTGCAGTTAATTGGTCGTAAC
ATTTGCTGCATAAAAGGGCAGAAGATACATTAAGGCGAACAGATGGTGACTGCTCTTTTTTTTTTGTCCACTTTTCCTTTTTTGTAATCTGGATCTCTGC
AATATGGATGCATATTTTCTTGGTGGCACATGAAGGTTGTGCTCAAGAAGCTAGCTAGGCGCGCCCTTGATATCCTTTAATTTGGTCTTTAGTTAGAAAG
AAACAATAGAGCTAGGTGCAAGTGCAGCATCTCATATTTCTGATGCTAGGATTATTTCCGCCTGTGTACTGTAAATCTCTAATGCATGGGTCACTCTTGT
TCTTTGCACATTGTTCACAGCATATGCTCAGTGCTGTAGTGAGTTCATGAGGCAGAGTTTGCAAGTGACGCCGGGACTATTGTCTTTGCCTCCTTATCTG
TAACATCTCGTCGATTTCACTTATTAGGGCATTAATATGTTTTTTTTTTTGCTGTTAGTTGAAGCTTTAACTAAATACAAATGTAAAGCATTGCTTACCT
TAATTAATTCTGCGAGGGGCAGTAACCCGATTGATTGGAATCGTGAATGAAAAGCAATTTATCTTGAAGAAATAGCTTATAAGCCATTTAACATGAACAT
CTACCATTGGTTGCTCCCTAAACTTAAATTCGGATCCAGATCCTCTGACTCAGATGGACGTTCGACGCAGCTGCGTCGTCGGACGAACGCGCGGAGTGAG
GCGGCCAAACGGGCTCGCGCTCCCGTTCGAAGAAAATTTGCCAGGAAAATAGGGATCGCTCCCAATTCC
>GC2H_49391 length 1069 cvg_19.0_tip_1
CGAAATTTGAAACCCTGGTGCTGCCACCCCAAGGTCCCACCCGCCACAAAGGTTCAGCGTTCAGGCGAGGCCTCCGGCATCTCCACATCCTACCCAGAGC
ACTACTACATTGATTTGTAGGGACGCTCACAAGGGTTTGTAGGGACCGTTTGCCCAGCCGCCCCTATAAATCGATTTGTAGGGGTGGCTAGCTGAAAAAC
GAGCCGTTTCTACAAATCCATTTTCCAGAAATCATAAATTTGGGCTAAAAAATAGCAAAATTTTCTCTTTCAATCCCAGGAGGCCCCATCGGGCAGCCAC
ACGCCCGCGCCGTCGCGGATGTCCAAATTTTGTCTATTGCAAGAAAATTAACAGGCCAAATAAAGGCCCAAATTTTCCATTGTAGTTGTTTTTCTTTACC
AAAGACCTTTTAAATTGGTCCCGCTTTACTGAAAGCAAAGGTCAGTTCCAACTTACATGTACTACAATAGATCAGTTCCAACTTCAACCAGACACACAGC
CTACGCAAAATAAATGGGAAAGCCCTGGACGCAGCCCGGCATTATAATTAACGCGGATATTCATATTTTACAGCGATACATTCACAGCATCCAGGGCAGG
CATCTGTTGACGACGATGAGAAATTCAGAATGGCCTGACGTAGACACCGATGGCGCTGAGGTAGGAATCGCCGGTGCGGGCAAAGAAGCCGACGATGCTG
CTGTTGTTCTTGATGGGAACGCTGAAGCGATCCCAGCCGGATGTGTCCACTTCTCCAAAGGGTCCATGGCGTCCGCGGTTGGTGACGAACGTGAGGTTGG
CTATGCTGTTGTGGCCGTAGTAGGATCCGTACTCCCCGTGAACTTCCGTCACGAACTCCGACGGGCCAAGATTTATCTGTGTGCGTGGCAGAGATGCATG
GAGCTCGCATGGCTATCAACCAGACCTAGGTGGACACGGCGCAGATCGATAGAGAGATGGAGCTAGCTTAGCTTACCGTGATTTCCTGGCCGCCTCTGCC
GCCCCAGGGTCCGGCGGTGTGGGGTAGCTTCTCGCGGTCCCTGTAGGAGAAGCTAAGGCAGTCGACAAC
>GC2H_49393 length 1070 cvg_13.2_tip_1
GCCTGTTATACATAGTCCTTCCGTTACAAGTGGTGCATGCATCCAATCAACAAAAAAAAAATCATTTTTAGCCATCGGTAGATTTAGTTCAATCTTGCTT
AAACAGTTAGTTCAATCTTTTTTTGCTCAATTAATTCGGCTATCTCCCCATTTTAAATCTTGAAGCCCGGGCACCATATATCTTACTCTCTTTTTAAAAA
TCCTGACATGTTTATTAATTAAAAGTATGAAAGAAATTAGATGGCCCATATTATTAATCCAACTGCCGTGACATTGAAGCAATTGTAATATGGATAATCG
ATTTCACTCAACTCGTGAATTAAAGCAAATGTTGGAGTGCGAAATATCTAACTTTTGAACATTTGGTTGAATGCACAATTTCCAGTCGTCCACTGAAGCA
AATGTTGAAACATTAGATATTTCTGCACCTGTACTTATTTGCCGTAAAGTCTAAAATAAATAAATACAGGATATTCCAAATATTTTGGCATACACAAGTT
TTTCATGCCAGGTGAAACAATATGTAATGTCCTTCATTGCTACTTAACCTGTTCACTGTTGAAAAATGGCAACGGTAAGGAAGTAGCACGCACAAAGAAA
GCATTTGGTCCCTCCGCACTTCCTTGTATTTTTGCAAAGTATTTTTCAATGCCACGCCAATGTAGGGAGCAAAATTAATTGATCCAGAAACAAGAGAAAT
TAAAATTTCATAAAAAAACAGTGAATCAGCTACTTTTAGTATGACACGTTATTCTTGGAGATTTTCGTCGTTTAATTTACATCTGTGTTTATATTCAAAG
GTTATCCATTCAACCTCGAATTAGAGGTTGGCCCAGTCACGCAGTTGCAGAACTTTCACATAAACAATATTGGAGATCCTTTCTTGGGGAGCAACTGCGG
CATCCATTCTAGGAAATTTGAAGTAGCGGTACTAGATTGGTTCGCTAACTTCTGGAAAATTCCAAAAGACCAGTACTGGGGATATGTCACTAACGGAGGA
ACCGAAGGAAACTTGCATGGATTACTAGTAGGGTGAGTACTTTTATCAATTTACTCTATCTACTTCCTCC
>GC2H_49395 length 1070 cvg_14.3_tip_1
AATTCAAAGGGGGCCTTTACCTGTAATTTGGAGATGTTGGGCTATAATCTGGGCTGGGCCCTCCAGATGTGGTGTATGGGCTGAAAACAGAAAAGAGCAG
CACATTAGAAGTCATCTCATCGTCTCATCTGACAAGGAACATTAAAGGATTACTGCAATAGACTTATATGGAACTTATCTGGAGAATACCATATGCCTCT
GCCATGGCTTACAGTCATAGGTTATTATTTATATTAGTTAATCTTGGCTTCATTTGAAACAATTAACTGAGAAAATTGTTGTTATTTAGCATCAGTGTTT
TGTATCTAGAACTAACTCTACATGCATAACTCGTTTCAGTTTTCACTCATCAGTTAACAGAAGTCGAATTGCAACTTTGGTCTTTTGGTCTACATGTCAA
ATTGTCAATAATGGAAAATCTTTCTAACGACATTTCTAGGACGGATTTTGGATTTTGAACCAAGGTAACTTATGAGCTGAAAACGGATTCTATTTGTATC
TTTGTATCAAGTTAATCTTCCATAATTATATCTTTTACAAATAGAACTTATGAGCAAAAGGCAAATTAGAACTTTAGAACTGTTTTTTATTAGCACTATT
CACAGAAAGCAAGTCGAATTTTTCAAACCGTATGTGCAGTTTTTAGTATGTGGCCAGTGTAGCAGGACACAACAGTTTGGGTGATGTCGATTACATTCAC
ATCTACTAACTGAATGCTTTCAATCCTAACGATTGTAGACTCATATATGGTCAATACAAAATTAGCTCTACATTTTGTAGATGGAAGCGACTATATTGTT
AGGAGCAACTTGATACAAGATTAAAAAACAGTTGGTAGTTTACGATTCTGAGGATACAAAAGATTTCTAATAGGTGCTTCTCCAAGCTGAAAACCTGATA
AAAATATTTTATAGTGATTCTACAGTTAAACAGGCCAATCTACATGTTAGCGGCAAATCTGTGGTATTGTTTATTTAAATCCATTGCAGCGCACGGACAC
TCGGCTAGTGATATAAAACACATGATAAAGTCTTACCTTGTTGGGCTGTATGACGGACTTGGTTGTGAAT
>GC2H_49397 length 1070 cvg_14.0_tip_1
ACCCTGCCAAAGGAAAGCCCTTCTGAGGCGATCAATCCTTTTGTAAAGCCATTTGTTCTGCTGCAGAACCGTGAGATGGTAAATTGGCGTTGATGATAAA
GTTGATTTAACCAAGATTTTCCTTCCCGCTGAGGTGAAGAAGCGGCCCTTCCAGCCAGGGATACGAGCACCAACCTTGTCAATCAGCGGTTGGAGATCAA
CTCTTCTGAGCTTTTTAGTGTGTAGCGGGATTCCAAGGTATGTACAGGGGAAGCTTTTCTTAAGGCCAGGGAAGTGTGTTAGTGCCAGATCAAGGTTAAC
ATTATCACAGCTGATCGGGTAAATTTCAGTCTTTTGCAGGTTCACATGAAGACCACTACAATTTCCAAAAGCGTTAAGGATTTTCTTAAGTGCCTGCAGT
TCCAACTGGTCTGGCTTGATAAAAATAGCCACATCATCAGCATATAGAGAAGACCTGAATCGCCGTCGACCCTGTAATAGAGGAGAGAAAATCCCAGCTT
CGTCTGCTTTTTGGATCAGCTGTTGAAGAGGTTCCATGGCAAGAACCCGATCGATCAGCTGTCTCCCAAGGCAAAAGAACCATGTCGTAAATCGACGGCG
CGTACGATCGATCTGATGCTTGTTCCTCCCAACCAGTGATCTTCCCAGAAAAGGGGTTGAGGCTGCAACCAGATCTTTTTCACGTTGAGAGACCGCCATT
GGCAGATCCAGCGAGCGCGCAGAGCGCAGCCCATCAGATCGAGGTCGTTGTGCACCCTAGTCCCAGCGATGTCAGCTTTGTCAGTGTGCTGTAAAACGAT
CGAAGACATATTTTCATTGCAACTCATCTGGGAAAAAAAAAAGGGGATGCTCCATACACTTGTAAGCATCCCGATAGTGGTGCGGGATGTTTCTTTTCTT
CTTGAAGGACAATTTGATTGTGATGTTGGAAGAAGACAAAAATTGGATGCTCCATGCTCAGTGTTACTTAAGCTTTCGTGGTAGTTGCTGGTATGAACTT
TGGATGTGTTCTTCCCCATTATTTCCCGACTCACCTTTCTCTTTTTCCACATGCACGTTTTTCAAACTAC
>GC2H_49399 length 1070 cvg_14.3_tip_1
ATACAAACTGACTATGAATGACAACTTCGAAAATTTATCACATCCATGATATAGTTTTGTGTTTGCTTCCTTCAAGAAGGTTGCAAACATATTTTGTTCC
CCCTCGGTATGATTATCTCCAAATGTATTGTTGTCATCCACTGCCATATTAGTTTCGGCAGATTCATTGTCAAAATGAATATCTTCATCATCAATGGAAG
CAGTAGACAGAGACTCAAAACTATCTTCCTTGGCAAATACAGCTTTTAGGAGTCCATCCATGTCATGCATTCTTCCTGGTCCATCTGCTACCACATTACT
CCTATGAGCAGTAGAAGTAGGAATATTCCTAGAGTTACTTGACACAGGTGCAAATACTAAGTCTGGTGCATCATACTTCTCGCCATGGTGAACCCATTTA
GTATAACTTTGGAGAATTCCAAAACATCTTAAATGTGTTTTAACTTCATCATAATCCTGGGTTATTCTATTTCTGCAGTTCACACATGGACAAAGGACCT
TGCCACCATCTGGAACATCACGAAATGCAACACAAAGGAAATGTTCAACACCGTCTTTATAAGAAGCAGTTGATCTGGGTTCACTCATCCAACCTCGATC
CATTGGAAGTTAAATGGTATGCTGTAGAAATAAAAAAAACATTAACTTTCAAATCAACATTATTTTCTACAATTTACAAACACAACATTAATTCCCTCTC
CTGGATTTCTGTCCCAACAAAACCCAAATGTATCTGTGTTTCTGCCGGCCTAATCACAACTCTTAGTTTAGACTACTCTCAAAAAGTAAAAATAGATCAA
CTCCAATATAGATTTGGGCTAACCGATCAGCACAATAAATCAAAGACAAGTAATATATACAAGCATATACACCTGGGAAAGATAAGTGCAAACTAACAAA
AAAAAATGCTTATGTTTGTGTACATGAAAGTACAAGCTCAGGATCTAACTCAATTTGACTCCACTACCTATCGAGGTTCAGTTCACGTTACCTATCCAAT
AACACTATACCAAGTTCCTAGATCCACTTATGCACCAAATTAAAGAAAGCACCGTCAGAGATAAGGAAAA
>GC2H_49401 length 1072 cvg_12.0_tip_1
AAATCTGAAATTGTTAGTAAATCAGAAAAAAAGCAATAATCATTGAAGCTTGCATGCATGGATGATATTTATATACTTCCAGTATTTACGTGTGTACCGA
AAAAAATTGCAGTAGCATTAATTAACTGTAAATGGTAAAACCAACAATTTGAGTATTATACTATGTAGAGTAGAACCTGATTGATGAGTGACGAGAATCT
TCCGTGACAGGGTCCATGGGGATGAGCTTGAACAGTGTGCATGATGGTTTGGACAGATCATCCTCTGGTTCATCGGCAGTGCCAATGATCCAGCCACCAC
CTTCCTCTCCCAGCGGCTGCTCCTGCGCAACAACCCAGTACGTATTGTTGTAGCAGCATCTGATGTGCACCAGCCCGTCGTGCTCTGACGGCTCCAAGTA
GAACCTAGTGTAGGGACTGATGCAGTCCTCGCCGCTAGGCTCCAGGAACGCCGCCTTGTTGCTTCCATGCACATAGCGCAGGTAGCTGCCGTTTTGCTCC
GATCTAAATGCCACACATTTTGGAAATTCCGGCATTGACGACATCGATCTCTCCCTGATCTGTCGACTGTCGTCACTAGCTAGTACTAGTAGTCTCTAGG
GAGATCTCTCCGATCTACGACTGCGTGTGTGTTCTCAATCTCAACCTAGGGATTAGGTATTTATAGGAAGCCAACAAGAGGCGCGCATCATCGCCCACAC
GCACGCAACTAGTATATGTATACAGAGAAAGACTGACTAGCTAGCTAATCGATCGATCACTACCCACGGGTAATTAAGTTAATGAATCGTTAACTACTGC
TTTTGATATTTAGTCTTTGATTTAATTAACAGTGCAAGAATCGATAATGACTCTCACTGATCCCTAACTGCCCGTAACCCGTTATTAGTGATCATGGACT
CCTAATTTGGAGGCCTAATCTCAACGAAAGGCTATATATTACTGCCTCCCTTCTCAGTTCTCAAATGCTGAAAAAACGCCTTAAATTTTGAGCGCGCCCA
TGTGAAAATAGGCCGCCTAAAAAACATATTTTTTGCAAGGCGCGGTTCCTTGGCACTAATCGATTAATGTAG
>GC2H_49403 length 1072 cvg_19.0_tip_1
ATGTTTGCATGTCCATTTGCAATTTCACATGACAGTTCGTTTGTAGTAAGAAAACACCAGATAAAAAGAAACCAAAATATCGAAACCATAATGAAAAAAA
AATCAAAACAAGACAATAGAAAATATATCATACCCAACACATTTAATTGCAACAAAATTAATATTAGTATCGCTTCACTTTGATATCCATGCAGATGATG
ACAAAAACAATGGTAGCTTGTGCTCAAAACATGGTGAAGGAATTGGAAGATCAAGCATCCAGCAACAAGAATGGAGAAACTCAAGTGGAATTGGACAAAC
AATTCCAAGAGTTAACAGCAGATATCATATCTCATACGGCCTTCGGAAGCAGCTATAAGTTAGGAATAGAAGCGTTCCATGCACAGAAAGAGCTCCAGGA
AATTGCTGTAAAATCTCTCCTCAACGTGCAGATACCAGGATTCAGGTAATATATCTAATACTCCCTTCCAAAGCTTGTAGAATGTGAAATTAAATCCCAC
GAACATGCAACCATATTTTGGCTCATTCATTCATATATTTACTTCTTTTTTTTTTTTAGTTCAGCTACCTTCCTACAAAAGGGAATTGGAGGAAATTGAC
ACTTGAAAAGAAGCTTAGGGGCACTCTCATGCAGATCATACAATCCCGATTATCATCAAAAGGAAGTGGATACGGAAGCGATCTCCTTGGTTTGATGCTT
GAGGCTTGCATTGCAACAGATCAGGGAAGGGAGCAACATCAGCTCAGCTTAAGCATCGATGAAATTATACATGAGTGCAAAACATTCTTCTTTGCTGGTC
ATGAAACCACGTCACTTCTTCTTACCTGGACAGTGTTTTTGCTCAGTGTGTATCCAGAATGGCAGGCAAGACTCCGGTTGGAAGCTTTGAGGGAATGTGG
AAAAGAAAATCCAAATGGTGACAACCTTAGCAAACTGAAAGAGGCAAGAAAACTAGTACCTATGTTGCCTTTTATAATCTATTTTGATATCTTTTTTTTC
TTGTGATATGTAACTCCATGTGTATCATTCTAATAATAATGGTTCATGTATGGCTAACTACAACATAACATA
>GC2H_49405 length 1072 cvg_32.6_tip_1
CCGCCGCCGCCGCCGCCGCGGTAGGAGGCTGGGTGGGCGCCGGGGAGGGGGAAGGGGAAGGTGACGGCGAGGGGTCGGGCTCCAGGTCCGTCTCCTCGCC
CTCGCTGGCGCTGGCGAAGCGGAGGCGCTCGCCGTAGCGGCGGGAGACCTTGACGTAAAGCGGTTTGATCTTGTTCAGGTACTTGAGCAGCATCTCCTTC
GCGAACCGCCGTTCCTCGGCGGTGATGGCCGCCGCCTCGGGAGTCTGCAGCGCCTGCACAGCCGGCCTGGCTGCGCCGGCGCCGGCGCCGGCGTCGGAGG
TGCGAGAGCTGTTGTCGCGCGTGAAGAGCGAGACGAAGGGCGCGTCGTCCACTCGGAACTTGATCAAGAAACGGTTCGTCTTCGGCGCCGGGGAGCCACC
[truncated: 15,440 more rows]

## Sheet: Novel HHZ pedigree contigs
##Pedigree-based genome re-sequencing reveals genetic variation patterns of elite backbone varieties during modern rice improvement
##Xingfei Zheng, Lanzhi Li, Fan Liang, Changjun Tan, Shuzhu Tang, Sibin Yu, Ying Diao, Shuangcheng Li,and Zhongli Hu
##Novel HHZ pedigree contigs
>HHZ_61784 length 1001 cvg_13.0_tip_1
AAAGAAATGTTGGTTTTGCAAGGAACCATGGTTCCCAAGGCACCAATGTAAGTTGAAGAAAGCTCTTCACGCACTACTGGTGGAAGATGATGAGCAGTGT
GATGATGAAGGTGATGATGGAGAGATTACCCCAACCGAGGAAACAACACAGGAAAGGGTTGAAGAGAAGCAACCAGAGGATACTAATGCTGAACTCATGA
GTATTTCACAAAGTGCTGTAGAAGGAACTACTAGACCTGATACTTTTGCAGTGATCATTAAGATCAATGGGAGTAATGCGGTGGGGTTGGTTGATAGTGG
CAGCACCAGTACATTTATGGATCAGGAGTTTGCTGTTAGTGCACATTGTCCTCTCAAGTGTACCAAGAGCAAAAAGGTTGTAGTTGCTGGGGGAGGAGAG
TTGGAATCGGGTATTCAGGTACCAGAGATGCAGTATGACATCCAGGGAGAGATTTTCTCCAACTCTTTCAATTTAATTCCACTCAAGGGATATGACATAA
TTTTGGGGGCAGACTGGATTTATCAACATAGTCCCATTACTTTAGATCTGAAGCAGAGGGAGCTGGGAATCACTAAAGGTAAAAAGATGATTATGTTGAA
AGATTTCACCCAACCTGGCAAGCACGTCCACATTAGCAGCCAAAAGATGGAGAAAGTGCTGGGCAAAGGGGCTTTCGGCTATGTGTTTCAAGTGACTGAA
GAGAAGGAAGAAGCAGTAAGTGCTATACCTGACGATGTACATATGGTCCTACAGAAATTCCCAACGGTAATGCAAGAGCCTCAGAGTTTACCACCAAACA
GAAATTGTGATCACACCATACCTTTAAAAGCTGACGCTGTACCACCAAACTTAAGACCATATAGGGTCCCTCATTATCAAAAGGAGGCAATGGAGAACAT
TATCACTGAGCTGTTAAGATCCAAAGAAATACAGATCAGTGACAGTCCTTACTCTTCCCCGGCAGTTATGGTAAGAAAGAAGGATGGGTCGTGGAGACTA
T
>HHZ_61786 length 1001 cvg_6.0_tip_1
AAGTTTTTAAATATGAACATCTAATTAATTATGCTTTTTCTCGTTTCGCGTGTGCTAGAAATCTCTTTCTAACTTGAAGCAAAACATTATACCCAGGCCA
TGCATCCACAAGGCAGTAGTTCGGAAACTTAGAAATAGATAGTTATTTAACAGCACTAACATATCATCGATTTGTAACGAAAAACCTAACAGCAAGCAAC
AGATCGATCGAGAGAGGGCAAAAAATTATACACATGGCTGCCCCAGTTCGAATTGGATAGAATCTGCATGTTAATTCGATGATCATCAACACATGGTTGC
CAGCATGTACATGGTGTCTCCTTGGAATTGCACGAAATCTGCCGCGGAGAGGCGCCTATCGACGTGGACGACCCATCGGGTCAACACGGCCAGCACCACG
ACGTAGGTCCAGGTGACCAAGTTGGCGGCGCGGACGCCGTTGTGGCCGGGATCGAGGTAGAGTAGGCAAACCACGACGACGTGGACGGCCACCGCAAGCA
CGGGGCCTGCGTCGAGGGCGGCGATGAGCCACCGCGGGAAGGCGTCCCAGTGGACTGCAGCAGCAACGGCGACTTGGCGTACGCGAAGACGGACACGAAC
TGAGTGGCGGCGAGAGCCATCCCGAGGGCCCGGCTCCCGACCGCCGGATATTCAGGAACAACCTAAAATATGTGATCCTCCCGCGTGATCCACATGTGTT
CCTTCTTCGATCGCCTCTGTTTGCTCCCTCACTCTGTCAGGTTTCTTCTTCGATCGTATGCGTCTGTCGGGATGAATCCGCCATGGGAGACGGTGAAGAA
TAGGAACACCGACCGGCAGGAACGTATGATTTTCCACCAGGAAACAGGACGGAACATAATAAACGAAGGTCTGTATATATAAGTGAGAAACTCTTTTCAA
ATAGTACGAGATAGTAGATCCATATTTTCCTAGTTGATATTATCTCGTTTGATATCTGGTAAATTTTCAGGGGACTAGCTATATTTAAGTCCTTTTCAAA
T
>HHZ_61788 length 1001 cvg_58.1_tip_1
ATTAGTCGATGATGTCGATGGAACCGAGTCTACAGCCATCACTCCAAACGCGGCCAGTAGATCGATCTGCTCCACGGGGGACAGCGGCGGTGGCGGCTGC
GACGACACGGCGGCGCTGCTTTTTGCCAACAAAAGTAGGCCTTACGGGGGAAAAATCTCCCGTGGAGGATAAGGGCGACGACGCCAAGAAAAGTACTTGC
GTCTGCACAGGACAGGTTGTTACGGCCTTACGGGAGAAAAATCTTACGTGGAGGATGAGGGTATAAATGGGTGCAAATGTAAAGTTGAAATCCGTATGGT
ACTCCAAGTCGAAGTCACCGATGGAATATTGATCCAATCCTAATCTAATTCTTAATGTAACTGCAAAGTACATGTATAATAACGATATTAATTAACGACT
AATATAATTAATGAATGAACGGTGTCATTTTTTTTAGATTTAATCTGACTCGTCTGTTCGTCTCTGACACGAAGTCGTTGAAGCCAACGACCCTGACACG
CAACGCACACGCGCGCTGGTAGAAACGTCGCTCCCGCCGTAGAACGTCGCCGTCGCCGACCAGTTCGCCGCCACGCCGGTCACGCGCGCACGCTGCCGCG
CGCCACCACCGCAATGCAAAGAACCAGCGAGCGAGCGACCTTGTCATGCCCATGTCCACTGCAACTTAACCTTGCAGCAAGAAAGAAACAGAGGAAGAAG
ATCGGTCGAAATGTGTTGTTGATTCGCTGATACGATGACAAGGCCAAAATTGCTGGTGCTTAGATAGCCATGGATTGGATTGGAACGCGGGAATCGGATG
GAACAGAAGCTGATTACTGACGATCGACCTGAAGACGATTAGACGGATAACGCCGGCGATTAATCCTCATGTGTGATGGAACACGTACGTAATCAGGGTG
CGAACTCGAAGCACATTCATGTGCATTCAGTGCTAACACACATGATACATATGCCACAAGCTAACACACAATTACAGAAACACTGATTTTAGGAGTTGAA
C
>HHZ_61790 length 1002 cvg_19.3_tip_1
AATGTTGAGATTTTCGGAGCGAGGACTTCACCTCCAATCCAAGTACGAGCTGCAGTTACCTTAACTACCAGTGCGGTATTTTGATCAGCGGATTGCTTTA
TCTGTTGTGCAGCATCAAAGTCCACCAAAACACATGGCATGCTGCCACAATCTTCGAGGCTGTCCAGAATATCAAGAGCATATGTGGCAAAAATAATTCC
CTTCGCTTCAGCCTCCTTCAAAACTTTTATTGCAGTCGGCATGGTGTATGCCGGTGTAATTATACTCACGGTGGTAGGATTGTAGCAAAGCACAATCTTC
CCAGCAGCGAGGGTCACATTAGCCGTTGCCACAGACTGAAAACTGCACCTGCAATAATATTATAAATCAACCAAGAAAGATGATTACATCTCCAACCTTT
ATAAACGCATATGGCCAAGGTACAATGAGTTTCTTAATTGGTTGATGATAAGAAAGCTAGCGTCAACCATACCCGGATTGATAAATCTCATACCAATTGT
CCTTGGCGTCTTGCTCGTAGAACAAAGAGTGACCCTGTAATTGATCGGTGTCAACGAGTATTGAGCAACCATCAATTCTAGGCTAGCTAGCTTATCTACA
TATAAACATATATATACATACACCCAAGAATCTAAATATATAATTGGAAAGAACAACCGCTGGAAGGAACTTAACATACCACAAAGTTGCTGGTGTTGTT
GGCAAGAGTGATGACAGTGGGGAATGCACGGTCTATTGTGGCTGATGCAACCGATATGACCCACGGAAGTGAATTCTCAACAGTCCTTGGAGCAGGGCCA
TTGTTACCCGCCGCAAAGACGACGGTTATGCCGTTCTTCACGGCATGGATGCTGCCATAGGGCTCAGAACTAGGATTACCGAGAGAAAGGGACAGGACAT
CGACGCTATCATGTATGGCGTCGTCAATTGCTTGCAGGATGGCTGCCTCATCACACCCCACCTGTTCCCAACAAACCTTGTACATGGCAAGCCGTGCGCG
GG
>HHZ_61792 length 1002 cvg_47.5_tip_1
TATCCATGCGTGGCAATCATCTTGAAGGATGGCATGAGGGAACCTACTACTTGTCAATCGATTTCGACCTACATCCAAAACCAAAAAACACGAATATTAG
AAAATGACCTAATAGGTGAGACTTCAAACACAGGTCGTCGTTTCTCACCTACATCCAAAACCTGCAAGCTGGATAACCTCGCGAACTCATCCGGGATGCC
TCCCTCGATAAGATTACCTCCACACAAGAACACATTCAGCGTCGTGATGTTGGCAAGAGATGCAGGGATGTGTCCGGCAAGATCGTTGCGATCGAGCTCT
AGTATCCGAAGGCGATGGTGGCGCGGCGGCGCCAGATGATCGGGAATCCGGCCAACCAGATCGTTGCCGCCCAGCCGCAGCGCCATCAGGCCGGAGCAGT
TGGCCAGCTGATGGGGTATCACCCCCTGCAGCGTGTTGTTGGTCAGGTCGAGGAGCTGCAGCCGCTGCAGGCGGCCGAGGGACGCCGGGATGCCGCCGAC
GAGCTCGTTGCCCGAGAGGACGAGGCGTTCCAGGCGCGTGAGGTTGCCGAGCCACGGCGAGATCCGCCCGGCGAGGCCTCGGCCGGTGATGTTGAGGCGA
GTGACGACATGGCCGCCGCCACCGCGGCCGCTGATGCTGCAGAGGACGCCGTCCCAGGTGCAGAAGTGGGCGCTGGCGTTCCAGGACGCGAGGGCGCGGC
GCGGGTCATGGCTGATCGCCTCCTTGAACGCGGCCAGCGACAGCCGATCCGTCGACTCGTCGTCGTCTCCGAGTAAGGAGGAGGAGGAGGCTCAGAGGCA
GAGGGCTACTTGGAACGCCAGGAGAAGCTTTACGGACGTCGTCGTCGTCGTCGTCATGGCTGATTGATCGATCGAGCATGAGTGAAATATAAATTTTAGA
TTTTCTTTTCAAACCGAGGTGAGAATAAATTTTGGAAAGTCACTAAATTCGTCGTCTTCCACTCACCGAAACCCTAGCCGAGCTGTGCCGCCGCCGCCAT
TC
>HHZ_61794 length 1002 cvg_10.0_tip_1
AAAAAAAGGCATAGTCGTGCGAATGCATGACTTAATTGACTAGTTAGTCTTGAATGTGCAACCTTATTAGTACCAGAAACTTCCTCCCTGTATCCCAAAC
AAGAGTGGCATGAACAGGAAACAAACTAGAATATCAAGACATACCTGGGGTTGAACTGGACACCCTACATCTAGTGTTCTTGGTGACTTCTCCTCAATCT
TTACGAACTCGTTTTTCTCCCAGGGCCTACCATTCCTATGATGCTTCATTTCTAATGTAAATGAACAACGACCTCTATCTGCTAACTGTTTATTGCTGCC
TCTGAGAAACCCTCGAGCTGGAGAAATAATCAAGTATTTATTTAGAGGTATTCTAGAATCCAAAACATTGAAGTAGTTTATCAAGCAAGGTGGAAGGAAT
AAGCAAATACCAACTCGTGATATATCCTACTCTTATTGTACAATGTGACTAGTTCTCACATATTCACAGTGTACATTGGCTGTCTATACAATCGGCTTGG
TCGATCACGATGTGACGGTTATATAAAATAACGCATTGGTATGTTGTTAGAGGACGTAGAGGTCGGTGGATAGAGATTCTATATTAACTAATGGATGCCC
TGCCCATTGCTAAGAAGACCCAAAGAAAACAATTTGGAAATCATGTACTTATATTTTCTAAGCAACAGTATTTTTTAACCTCTATAGCAGTTGATGTAGA
ACTTCAGTTAAGTATGACACATGGATGGTTACTAAGCATAAACTTTAGGGTGATGATTATGATTAAAGCACGAGAATGATTAAATGTCTGTTATTTTCTA
GATGACGTGGCACAATGCATGTGAAACTTTACAGTTCCAACTACGTATAAGATACATAGATTAGAACACACTCAGTCTGTCTCATCCATTTGAATAGTCT
GTTGTATTTATTAATAAAGTTAGATTTTTCATAAAGCAAGCGTTATTAATCAAGCAATTAGTACGTAGTTATGATTCACACAATCTAGAATCAATCAATC
TA
>HHZ_61796 length 1003 cvg_39.2_tip_1
CGAGCTTTTTTGACAGCCCTACCTCTAGCACTAGATCTAAGTATTCCCATTCTCTTTCTATATATCCTCGACCTTCACTCGGGCTCATGACTAGGGTTCA
AAATTCCTCTATCCACAATATTATTTCGGTCAAACTTTTTGATTTTTTCCATTTTTTGGTGAATTTGGTAATATTTGTTCAAAATTTTCAAATTTTTGTT
AAAATATCAAATAATTTCGGGACCAAATTTTCAAACATATCAGTACCTCCCGATACAAATATCAAAAATGGAAGATTGAACCCTGCTCATGGCATTGTCA
CCTTGCCGCTACTTCCCAAAACGACGATGTAGAATTAGATAGGAGGACGGGGCATGGCTGGTAGATGGTTCTGGAGGAATAACGGGATCCGACTAGTGGC
AAAAGGTGGGGTTGTAGAGATGGCAGTTGAGATTTGGCATGAGGAAGGAGGGCCGCAAAATTTGGCATGTGAAGGCGTCAGTTTGGATGGTCTCCAAATT
GGGCATATGTGATGGCAATTTCTCTGGAGTGCAATTTTGATCCTCAACGAGCTATATCTCAGATGGAGGGCAAGATGGATGAGTTGCTAGAGATGCTCTT
ACTACCTTCGGTTGGGGTGGGAGAAGAAGGGGGAGGGGTCATACATAGGGAGGTGGAATGTATTCTCTTATTTAGAGGGATGGCCGAAGAAGCGGCCCCC
TCAGCAGCTGGTCGTTGGTTGTCGTCCGCAGGAGAGAGGAAGATGGTAGGCCGGTGTTGGTGGTGGGGGAATCTCGCTATTAAAGTAGTTAGGAGATGGT
GAGGAGGTGGTGGCAAATCCAGCAGTGGGATTTGGCGGGGACGGATGAAGACGGTAGCACATGGCACCGGAGCCAGGGAATAAGCCGGCAAGGCTGAGGG
GGGTGGGGCATGGGCCAGCAGAGGCAGAGCGACAATGCTGTCAGGCATGCTTTAGTTGTAGCAATTGGAATGGAGTAGAGGGGGGAAGGGGGGGGGGGGA
ATC
>HHZ_61798 length 1003 cvg_15.3_tip_1
ATTAATTACAATTAATATGTTAAAAAATGAAAGCTTATCTAAATCAATAATAAAAAAAGTCATGATTTATGAAAGGCAAGATTTATAAGTACTATCATGA
AATAACTAAATGGGCAACTTGACATCAATTAATCATGGTAAAAAAGTGCTTACAGATACACGTAAGCACTTTCTATTTCAAGTATACATTTCAAGCACTC
ATCAATTAATCATGCTAAAAATAATGATTAATGGCATTCTATATAAGTTGTTAGAAACAGCGAATCTGTAGTTCAATGTGTGCCTGCGGCCAAATGGTTT
CACGATCTGAACGGTGAACTAGCGGAGCGGCAGACCGTACGTGATGGCGTGGAGCAATCAGATGGTTGTAAGATCTCACTCTAAAGACTATGCATGGCAT
ATGGCGTACACACATAATTAAGTTTGGCCCTAATTGAGATGGCCCCAAGTTTCTCCCACCGCCCCTTGCCCATGCCCTTGAAGTGGGGGATTGCTGATAT
GCACACTACTAGACAACTGATTTTCATTGTAGTACCGAAAAACACAAATATCTCGGATCTATTTTTAACCAATACTAAAGATATTTTTTAGTACTGGTTA
AAATGCCCAACTGTACATTGTAATCTTTAGTTTCGGTTGATAATACCAACCAGTACTAAATATCATTTTTAGTCCCAGTTCAAATATTGTAAGACCGTGT
CAATCAAGCTGAAGTTGTCAATGGATCAAATATTTTGCGAAATATCAAAATGATCTGATTTTAATATTTTACGCAATTTTCTTCTCCTCCGGAAACAAGA
TGTGTGTGGGCTATTTTTGTCATTGGATCGAAATAGGGCATGTATTAAAAAAAAACCCCAAATGGCCTAAACATATGGAAATTTCAAGATGTTTCCGGTA
TCTTCTCCTAAGTATATGATACAAAGAGAGAGGGAACAAACAGAAGAAAGAGGAGGCTTCTAGTGATTTCTCTTAAAAACATATAGGGTTGGTTTGGTTT
GTG
>HHZ_61800 length 1003 cvg_4.0_tip_1
GCTTGCAACCACCTTAGCCCACCACAGCCCGTCGAGATGGCCTACTTTCCTGCACAGCAGCCGCCGACACCCTCCAATAAAATGGAGCCACCATCATCAT
CAACCGAGCCGGTGAGCTACCGGAACTAGGCGTGGATGCCCTAGATTCGGCAAGCCTTCATTTCCTAGGCTGCATTCGACGTCGCAGCTGGGCGGAGAGC
CCCACTTTCACCGACGCAACCCATACAAGAGGAGGAGCTCGTCGCCGCCCTAGGGCCGCGAGGGGAGGGGGCACAATCGCCAGCGCCGTCCCTGGCCAGG
GAGCGGGTAGGGGTGACGCCCCAGGCTGGCGTTTTTTGCCGCCCGCGCTAGCTCGCGGGAGGGGAGAGGGGGGGGGAGGGGCCGCCGCTTGTCGTCCAAC
CGCCGACGCCGGCCTCCAGTAGAGGATCGGGGTGTGGCCATCGTGGCCTCCACCACCGCCGTTATCCCCGCTGCAGCTGGCCACCCATCGGCCTTCACGT
CGCCACCCGCCGTCGAGCCGCGGCCTCTCCCCTCTCCTCGCTGTGGTTGGCGCGATGGCCCCGGCGTCCCCTTGCCAGATCTGGACAAGCGGCCTTTATC
TGGCCACCTCCACCTTGGGCGCCGGGGTGCCCTAGCCATAGCGTCGCTTGGGGGTAAGAAGCCCCGCTGCCGCCTTCCTTGCAGCCAGCCAGCTTTCTGG
CTGGTAACTTGGGTGGCGGCTGACGCATGGGGAACGCTCAGGTCGCCCTTGAGGCTGGAGCGACGCGAGCCCAAGCTGGAATCCAATATGTTTTAATACA
ACAAGTTTTTAATGGCATGGATCAAATTTACGCCATATAGTAAGGGCGACTATGCGCTTTCAGAATATCTTAATTAATGTTGCTGCTAAAAATCATCCTT
CTACTTTCACCACGAAATTTAATGAGACAAAATTTGTCGGTAGAGACAAGTAAAGCAAGTAGGAGACACGATGAAACCTGGCAGCATTAGGAGAGTAGTA
ACC
>HHZ_61802 length 1004 cvg_45.0_tip_1
AAAACTATCTTCCCAGCTGCCATACAATTCATTCAAGGCTTTTTGTCTACCCTTACAAACCGTGTCATAATGAATTGTGCATTTGTGATCCTCTTGTAAC
CTGGTCTGCAAGGCTTTAGGGCCCATACCTGCATTCTTCTTGAGGATGTGAACAGCCTTTGAAGCAACCCAAGAGCTAGTTGGTGTGGTAGTCCTCCTCC
TACTGCTAGAGGTACATGTATGCAAATCTGTCAACACTGTGACCTGCAAAAAGAGAGAAATAGAGATATTGTGTCAATTTCTATCCATTATAGAATAAGA
AACACACAACATTGTTAAGTGCAAACATACAACATGCCTTTACTGTCTTCCCATTAGGCTGCACACGCCCAACAATATGCCAAACGCAATCGTCCCCTTT
ACAACCCCCTATATATCTCTCTTTGTCAGTTGCAACCACATCCAATTCAAACTCCTTATTTATAGCAAATTGTCTCATAGCCAACCTAAACTCCTTCATG
GAAGGGTACAAAGTTCCAATATCCATGTTGGGTTTATCAGGGTCATACACCACCCCCATCTCCCCCGGTACTACATCATCTACAGGAATTGCTGCTCCGG
TAGTATCACCCACTTCAGGGGCTATTCCATCTAGGTTACCACCATCAGCACCTAACTCTCTCGCCTTCTTGGCTCTCTCATCCTCAGCCCTTAATCCCAA
CAACTCATAGAAATGCTCATCATCAACGATTTCTAGCCTCCCTTCAACATCATTTCTTTCTAGAATCTGTAAACTATCCCAATCAATAGATGAGGCTACA
GCTGGCTCCACACTACCAACCAAATCCAAGCCCCTAGTTAGTTCCACACAACCAGATGATTCCACACCACTAGCCGGTATCACACCGCCAACCGAATCAA
CGCCCCCAGTTGATTCCACACCACCAGCTGGTTCCACACCCCCAGCCAACATCACCCCGCCAACCAAATCCACACCCCCAGCCGGTATCACACCGCCAAC
CGAA
>HHZ_61804 length 1005 cvg_21.1_tip_1
AGCTTAAGATTTTGAGAACCAGCTGGTTGGTAGGTAGCTTTTAAGAATATGGAAAAACTGGGTCTCCCAACTTTACGCTTCTACCTTATCTTTTGGATTC
AATAACTATAGCTTCTTTGAATCTAAATGAAAGGCTGGACTGTTTGGGGGAGTTTCTGAGAGAAACTACAGCTAACCGAAGCTCCCAGATAGGCCCCATG
TCTCATATATTCCGGTTCTTCTGAATCTGTGACATATCCTTATTTTCCATGCGCTCTGAGACCCCGCCCATGGTCAAATTTAGAACCGTTGCATATGACA
GCTAATATGTGCTGGTACTAAAATGCTAGCTACTCTTTTTTTTTTAGGTGACAATTTTGGACATTGTTTGCGTACATAAATATTGTATCTTCAAGTTCCC
CACAAAACATAGTCAATATCTTTGTATTAGTACTCGGCAAAATCATGTTATGCTGAAAAACAATTTACACCAGAGTCCATAGCACACAAATACTTCATGG
TACCAAAGTAGCACTTGCGTCCCTAAAGGTCACAATGAAAATTGTTGCACTGTTAGATGGTACGTACTGCCCTGTCTATATTCGCAGTACTAGGATGTGT
CAAAGGACACATCCCTTACCAAGTTTATTTATTTTGGGGCAGATAGAGTATCTATGCAAATTAATTAAAGTTCCATTCAGTTCATGAGTGCCGATGTATC
ATCAAGCACTCAGTAAACAAAAACACAAAAACAAAATGAACTGTATCAATTCAACAATTAGTTGTAAAAATGTAATATTAAATGTCATATTATTCCTTTG
CATGTCCTTTATACACATCATAGTTTAATGTGATCAGTTCTTTGTTGTTGAGACTTTCACGTTCATTGGAAGTACAGCTGAACCAAAATGTAAAAATTTA
TTCTGATAAAGGCTTAAGATGTTTGAAGATCATTATGTGAAGAGGTGTATTACCGGTCCATCGAGTGGTACCTCCAAGTACTGATACCACTAGGTACCAA
ATGAA
>HHZ_61806 length 1005 cvg_8.0_tip_1
AATATTTTCAAAAAAAAACTGAATAAAATGAGTGGTTTCAAAAACAACGATGTCATGTATTTAAAGAACAAAGGTAGTATACTATTCGAGGTGCAAGTCC
TTTATATATATATTAACCCATACCCATATGGATTGTGTATAAGTGATTTTCTAAGTTACTTTTTATGATGTCAACAACATAAAGAAAGAGGTCTAGGCTC
CACTCTTGATCATATTCTAACAACAACGATAATGATCATGATGCCAATATGTTGTTTTAAGGATCTTCAAAATACTCTAGGGGTCTTCTTTTTTGTTTCT
AGGGAAAGGGGCCAAATATATTGAATAACATAGGAGTTACGACCATCTTGTTAAAAAACAAAAACGTAAAACCTGACAAAAATGAACAAAAGTCATCCAC
ATCTTGGATTGCAGCAAGAGATGTGAGCAGACAAGTGGACAACAAACCAGTGTCACTCTACAACTCGGTAACCCGAACCCTAAAACTGGAGCCACCAATT
TGATCATCGGCAACTAAGAAGATAAGTGTTGATTGATCTCGACGAACTGATGGAGTCTTAGCGATGCTAGGATGCGGTCTACCCCATTCCCACCAGTGCC
AATTAAATCCCGTGATCTGAGGCGCTTTCATTTATACTGGACTAGGCTCAGAGTCCCACCAATGCCATCTAAAAGAAGGGAAGGGCCCTGTGCACATGAT
GATGATGTGTTGTGCACTGAGCTTACTCCAAGAAACCCTAACACCACTTCATATCCCGATTCTGAGGAAGGCATTGGGAGGAAGCCGAATAGCCAATTCC
AAACCCATTATAGGAGCATCGACAGTTGACTGCCGTCAACGCCTTCGCGGCATTAAGCTTGTGGCATGGAGTTCTCATGCCTCGTCAACTTCCATACAAA
AGTGGAGGAACTAAAGGCTTCTTCAAAATCTGGGTAGTTATCCTTATTAAACTAGTTGATACCCCATTCTTTGTTGCGGAATATGTAGATGCATGCATAT
TATAC
>HHZ_61808 length 1005 cvg_8.0_tip_1
AAGCTTAGACTCTTGGAAACAAACTACTGACACACGCGAATTTAAAACAGACTCCCTAACGACACCACGCTTGGCAGCATTATATAGGCCCCTCACATTC
AACACTAACACACTGAAATTAGACATCAAAAGAGGACCTTCAACACTTCCATCATTGCTCGGCTGCGCCTAGGCCGGCGAGGTACTCAGCGGCGGCACCG
CCCCCGCCACCACCTCGTCAGGAGGCAGACCGTCTTGAACATTGACCGTCACGTCCAGCAGCTCCGCAAGGGTCTGCACCTGCTGGTCCGACAGTTGCTG
GTCGAACACAACTGTGTAATGCTGCATCGTTTCCCGAGGGATGTTCTCTTCTTCTTCTTCAATAATGCCAAGTTTCTTCATGGTGACTTTCTGAGCCTTG
GAGATGGTGTGGCGCCTTGCTCCGTCGCCTTGGAGCTGAAGGCGTGGACTGCGCTAGGGTATGAAGCCCTCGGGGATCACGTTGCGTCGACGAGGCTTTG
ACTTTGGCACCAAAGCCGGCGGCCTCTTACCCAGAAGAGAAGGTGGCGACGAGGATGAAACTGAGGCCAGGAAGCTCTTGAGCGTGTCCAGCTCCTCCAG
CCCTGCTTGCGCAAGCATGGTCAGCTGTGGGTCAACCTGCACGGACTCGTGCGCAAGCGTGGCAGTCTGCTTGGCCTCTTGGGCTGTCTGCGCAGACGTG
GCATGCGATGGGGCAGCCTGCTCGGCCGTTGGTGCGTAGAGGGGCTATGTGCCATCTCCTTGGGATGAGAGGGCCTCGCCCGGCCCAGTTTCTATCGTCG
TTGGTGGCCCATCTTGAAGCGGAGGCCGGAAGGGGGGAGAGGGGAAACTGGGCTCAAGTCTAGCCCCGATGGGCCGAACATCCTCGAGCCCAGCTCAACT
GGCAACATAGTAGGCAGGCCTTGTGGCCCAGCGGCATCATGCCTTGTGATCGTGTGATGATTACATCAGCCTCGGGTTTACATATTTATACCCATAGGCT
AATAA
>HHZ_61810 length 1005 cvg_49.0_tip_1
CACCTTCGTTGAGCCCATGACGGCCGGTAGCCTCTTCGCCATCAAGCAGCGCCTGGAGGAGTCACTCCGAGACTACTTCCGGCGCTTCACGGCCGCTAAG
TCCCAAATCCGCGGACTGTCGAACTCAACCATCATCGATGCCACGAAAGCAGGGGGTGCTTGAGGGCACGGAATTCTTCAGCAAGTTGTCCCGCAAGCAT
ATCACCTCCGTGGAGAAACTAATGAACAAGTTCGAGGAGTACGCTCGCGCAGAGGAGGAGAACATGCGTCGCAGGGTCGCTAGGGGCTTGCCCCCGCTCC
CCACTCGTTCGGCGGAAGCACCGGCTCCGGCCGGGACACTCACGGCGTAGCCACCTCCCCAGGCTCCGACGTAGATGCTAGCCGCACCCGCCTTAGCCGC
GGCGGAGGTGGCCGCCGCTCCCCGAGCTGGCCGGGGCAAGCCGGCCCATCGGAACAGGGCGCGTTGTGAGGTGAACGCTGTGGACGCACCTCCGCTGGAT
CAGGGTCGTGGCTCCGGAAGCCGCGGCCGTGGCTGAGGCAAGGGACGTGGGAGCGGGGATCGTGACCGCACAAGCCAGTTAGGGGGCCACGGAGCGACAT
CCGAAGGGTGTTTCTGGTGCGGATGGCACGGGGCCAACAGTTCACATAACACCGAGGAGTGCTACACCTTGGCGGCCAAGCGCGACGAGCGTAACCAAAG
GAGCTCCGGAGGGCAGCAAGGCGCGCGGCCGATGGAGTATCACGCGCACGGGCCCTATCCGGGGCCCTGGGTGCAGCAGGCGTATCCCCGGGCGGTTGAA
CACATCCCCGATGCGCCGGCCCGGCCCCTTAATACAATCAGCACCCACAAGACGCAGCTCCCCATTACCCGCGGAGCAAGGGCTTCGCAGCAAGGCGGGG
GGTACCTCGGACAGCACCCAACCTATTGCCAAGCACCGCACCAGCAGGCGCTGCCAGCCCCACCACCGGGAGGCCCCCTACTGTCACGACCGGAAATAAC
CCAAC
>HHZ_61812 length 1006 cvg_15.4_tip_1
AATGTTGACCACAAGACAAGATTACCGGATAGGATTGGGAGCCTGACATCGCTGTTAGAGCTGTCTAATGTTTCTATAACCGAGTCTCCAAATTTTGTGA
CAGAGATGCACAAGCTGACGGAGTTGACGGCGATCGGTATTGTGTGGAACGAGATGAAGGAACCTAGCTTGGAGAAGGAATTGCTGGAGACTATTGGCAA
ACTGAACAAATTGCAAACTCTAAATGTTTATGGTTGTAGTGAATCAGCGTTGGAGCACATGAGGGAAAGCGGCTGGGTGCCCCCTTCGGATCTGCGGACT
TTCAATGCAAGGGATGCTTGGTTCTCTCAGCTGCCGTCGTGGATAAGCACCAGTACTGGTAGTAGCTCCAGTATGAAGCTGACAGAGCTGCAGATCGGGG
TGAGAGAGCTACGGCACGAGGATCTGCAAGCGCTCGGGAGGTTGAAGGAACTCCGGACTCTGCAACTGGCGGTGGAGCGAACCGGAGGACTACTGGTAGT
TGGCGCAGGCGCGTTCCCGCGCCTGAGAGAGCTTCGTCTCCGGGGAGAAACGTGCCATTATCAGCTGGTGTTTCAACAGGGAGCAGCCCCCAAGGTCCAG
GTGGTGGAGCTGCACGTTAGTGTGGAACGTGCCAAAGACGACGATGGCCTGGTACGGGGCTTGGAGAACCATCCCAACCGTCCCACACTTCACATCGTCT
CCTTATCGTCTGACCAAGAGAAAGACAAGGTTAGGAAACCTGCCCTCGTCCACTTAATTCTTTCCTGCGTCTCCACGTCGATATATAAGCCTTATAATAA
TTTCCAGGAGGAGGAACGTGGGCAAATTTCCAACGTGACCCTAGAGATCGAAGAAAGCTCAACGTCAACGTCAATGCGCAACACCAGCCAATACTAATCA
AAATCCTACGTGGCAGGTAATATGTCGTCACTCATCTAGCCCTGCACTCCCTTGGAACTAAAATAAACCAACCTCACATCCAACCTTACATGCATTACGA
GTTTGG
>HHZ_61814 length 1006 cvg_4.0_tip_1
ACATACCCCCAGCTCGCCCTTACATACATACATACATACAGTAACATCTCAATCGCCGCCACCGGCCATGGCCAAGGCCAACGCAGCTCATCTGCTCCTG
CTGCTGCTGCTGGTTGTCGCGGCGGCAGTCTCGCAGCCGTCCGCTGCCGAATGCTTCACAGACATTCTCGGCGACTGTGGGCTTGCTTCTGACAGGTTCG
ACAATCTGGAGTCTCAGCAGCGCTGCTGCGACCTCGCCAGCGCAGACAGCGAATGCGCGTGTCTTGCATTTCGCTTCAGCGGCTTTGTCAGTTACCCTCT
TTTTGTGTTGAACTGCCTAGTCCAATCCTGCGCAGCTGGAGCCCCTCCCAGCGGCTGATCATATCTAACCAGAGTACGTGCTCCCTCCGTCCCAAAATAA
ACCATTCAAACTTCATATACATCTTAATTAGTGTGATAAATCATCATATTAGGACGATGTGTTATATTTAACTACGAGGTTGGTTTATTTTAGAATGATG
ATCAATCCATGGAGACCAAGTCGGCTGTTTCTTTTTTTTTTTAATTTCTTTCTTTTTGATCTTTGTGCTTTTTATTCCGCTGGCACTAGGTTAATTTCAT
GTTCCATCAGTGTTTGCATTTCCCACTCCATACACATGCATCGATGTGTTCGGCTGTAATAATATCCAGCAAATTAACCACCGATCTCTCTAGTGCACTT
GCATTTTGTACCGCCCGCGAGTTGAGTATGCCCTATATATCTGAGAGAAAAATGCAGTGATCCTCCTGATAATGTCTCTGGCCTGTTTCTGTGTGATTTG
TCTCTGTGTGATTGTCATTGCCTGACAAGAAAAATATGTTGAATTTATAGCTGCCTGTGTTGGTCTTCGTTATCTTCTGGACGCTTTGTTCAACTTCAAC
TGGAAGAACCTTATTAGTCAGCACTCTGCCTTGAAATTTCGAATAGATATGGTACAAGTCCCGATGCGCCCATAATTTCGAATGGCACATACCAGCGTTG
TCCGTC
>HHZ_61816 length 1006 cvg_62.7_tip_1
ACATGTGAAATTCATGTCCAACACTCTTTCAGCACCAAAACAGGCGGCTCCTTGCAGTGTTTTGCTCCTCATGTTAACAGCAAGCACGTACGATTTGTCA
TCTCGGAGGCCAACCTTGGCCAGGAAGTAAACAACATCATCATCGTGCAAGCTGATTGTAGGATTGCCTGTGTGGACACTGCAAGTTCAGTTGAGCTGTT
CTAGCCTCCTCATCACCAAGCAGCTCAGGCAGTGATCCGGAGATATCAGAAACATGGAGCTCACAGTCCTTTCGCCAATCTCCCTCCCAAGAATCCTCCA
GTGTAATCTTCCTGCTCCATGTTGCAGCAAAACCATCTGAAATGTAGCTTTGGATCTCAACGTACTTGATGTAACCGTGGACAGCCGCAATGTCCCGAAA
TTCATGGCCGCCGCCGCCGTCGTCGCAGTGGGTGATGCCAACCTGACAGTCAAAAAAATAGCAGTCGCCAGGATGCGGGAGAAGGTCGAGGGAGGGATGA
TGACCGCCATTGTTGTTGGTGGTGGAGGAATCGGCTCGGTAGACGAAGAAGTCATGCAATTCGTGGAAGTAGCTTGCGTGCCGGCGACCGATGGCGACGC
GGAGGAGGACGAGTTCCTCGTGCGTGGCGATGATGAGGGGCTCGACGGCGAAGCACTCGGGCCTCATGGAGGGGCAGTGGACGCAGAAATGGGAGACGCG
CGGCGGCGGGGCGCGGAAGAAGGTGACGCGGATCTCGCGGCGGCGGCGGTCGCGGGTGGTGAACAAGGTGCTGGCGGCGGTGGCGTTGGTGTGGTCGGCG
ACGTAGGCCATGCGGTCGAGGAGCACCCAGCTGCAGCAGCCGGGATCGGCCGGTGGTGGAGGGTGGGACGGCGGGGACAGCGAGACCTTGAAGAGGTAGA
GGTCGTTCTCCTCCGGGTCATCTAGGAATTCCATATTCGGGAAAGAGAAGGGACGTCGTAGCCGTACACGCCGCCGCTCTTCGGCACCTCCACCCTCTCA
TCCTCC
>HHZ_61818 length 1007 cvg_6.0_tip_1
AAATAGAGCTCATGCAGTAAACTGTATGCATGAAAAAAAAATATATTAGAGCTAATTACCATGGAGTAAAGCTGTATGCAATCTTATGAAATTCTACTCT
AAAATGTCATGAGGTCAATGGATTCTCTAGCTTTTCTCATTTAAAGAAAGAATTTGAGAGTGTTTCTCTTTCAGAAAGAATTTGGCAGCGTGGAATTCCT
GAAGTGAATGTGTTCTTGCCATTTCTATCTCCATGCTGGTGATCTCAAAATTCTTGTGCTCTGTTGGGTTGCGTGACATGTATAAAACCATGGGCTGCCT
TGTAGAGTGGGCCGCCTGGACTGAGTTGCAGGTGGCGATATGGCCTAGGAATAAGTTCATATGAGGTCCCTAATCTTAATTTGTCAATGATCCAGCTTTC
GACCTTCAACCGGATACAAACCGGTGCAAAATAAGTATCTAAGGCGGTTCGGACGATGGTTTGAGGTGGTGTGGCACAGCTAATTTGACACGGTCTTCAT
GAAACAAGATTTAACAATTAAAAAAATAAAATAAAAGATGTGGACCCACATGTTAGTCAAAAATAATAAAATTAAAAAATAGTGGGACCCATATGTCTTC
ATCTGATATGGCACATGAAACAAGATTTAACAATTAAAAAAATAAAATAAAATATGTGGACCACATGTTAGTAAAAAAATAAAATTAGAAAATAGTAGGA
CTCATATGTCAGTGGGCCCCACTCCCTGGAAGGTGAGTGGTAGTGGGCCTAAAAGCGGGCCGCGCCGGTGGCCACCTCAGCTCGTTCCCCTCGCCGCCGC
GCCGCGGGCACCGCCGCCATTGCTGCCGTAGGAGCAGGCTTTGGTGTTTCAGGTTCTCCTGGAATGTTTCGGCTCAAGAGATCTAGCCTGTTTCCATGTT
GGTGAGGCTGGCGGCACGGCGGGATGTTTGCCGGCGATCCGGGCGGAGTGGCTGTCGGCGGCTCGCGATGGGATGGGACGCACGCGGGCGGCGGCGCAGC
CGTGGCA
>HHZ_61820 length 1009 cvg_15.7_tip_1
AGACGAAATTATCCTCCAGCAAATTACAAATTTCCTAAGGTGCCACTACTACGTACAGAAACCCTTATACAGGACACCTTAAAGGTACCGGTTTATCTAA
AACCAACACTTATAATCCCTTCCCACCCCTAGAATGTGTCTAAAATTGAAAACCCATATCTTTGATCCCTCGTAAAAGTGTTGGTTTATTAAAAATGTGA
TCCCTAGCTCGTAAGTGCTGGTTTATTAAAAAAAATTGATACCAATAATCGATGCCACAATTATAGTAGAGTTATAGGTGCCGGTTTTGAAAAGATCGAC
ACCTGCCAGGAGCTGAGCCGTGGCTGGGCGTGGGTGAGACCATGAGAGAAGAGATAGATTTTTTTAAAGTCACCGTTTCCAATTAGCCATCTCCTTTCCC
CATCCTTATCCTCTCCAAGTCTCCTATCCTCTCCTCTCCGTTTCCCATCTGGAAGACCTCTCCAGCGCGGGTGGCAGCCGATGATCTCTTTGGCACGGGC
GCCAGCTGCCTTTTCCTCAACTCTCATCCTTGCTCGCCTCCACAATCGCGCCTCCTGTTCTCCGTTGCAGCTGCCACCGATCCTCTTCACCCACGGCACC
TCCTCCTCTCCGCCGATGCAGCCATAGCCACTGACGGTCCTCTTCGTCCATGGCGTCTCCTCTTCTCCGCCGCTGCAGCCACTGATAGCCCTCCTCGCCT
GCATCGCCTCCTCCTCTCTCATGGCAGGCTAGATCTAGACGCGAGCATGGTGGCAAGAGGATCCACCGCCGCGACCACGGGGGCTACCCGCTCGATGACA
GTGGTGTTCTTTGTGTGTTCTTCTATCTATGATTTTGTTGATTTTGATCTTCTCTTTGTATACTCTGGGATGGCATCGGATGTTGATTTTGTTATTGTGT
CCTCAGGTGATTGGGATGGTGATGATCTCAGTGGTGATCGAGAGCTGCTCGAAGCATCGGCTCGAATCGAGTTAATGTATCGAGCTATTTTTTTTTATCC
ATGAAACCT
>HHZ_61822 length 1009 cvg_51.9_tip_1
CAGTTTGAAAATTGTGCGCGTGGAAAATAAAGAAGATGAGTTAGGAACTTAGATAAAAGAATATAACCTAGGGAAGTCAAGTGAAGGGAACTCAACCAAA
TCACTGATCTCCTCTCCCGACCAATTCCCTTCTTCTGTTGTACTCCCCTCGTGGCCCTGTATACGCGACTGGTAAGCCTGGATCGTTGCGGCGCGCCTCC
TCGGTTGTTGGCTCTGGGCATAGCCGCAAGGACGCATTGTAGCGGATAGGAGGCGATCACTGGTACTCACCGATCCAGCAGTAGTTGGAGTACTGACTTT
CGAGTCACCGCGATCGGCAAACAGAATGCGCACTCCCGAACAGCGACAGAGAGCTAAGCTCTCGCGGGGCAAGGGGACCGTTCTATCGTTGTCGGAGCAG
ATCAACGAATCGTGGCAGTGCGGTCTCATCGGCTCTGTGACTGTGCACACCGGATCGCGCTATGCATGTGGGTCCTAGCTTTTGGGGGGGTAAAAAACGA
CCTACAACGATGCACCACCGCGGGGCGCTGTGTCGGTGGCACGCACGCATCGGTCGGACGACGGGAGTGGTTTCGCGAACGAGGCCACGGAGCTCTCCAC
GACCCAACTGCGCCGGTGTACCGTATCGGTGCACGTCTGCACGGTGAAACCCGGGCGGAGGAGTGGAAGTCTGAAGCCTGCACGTACTGAAAGCGATATC
ATACGCAGTGGAAAGATGGGATATGTCGGTCAGTCCAGCCATTTAATCGCGTAGTACAAACCTTAATCCGGAGAACTTTTATAATGTGCACGATCCCAAA
CTGACAGTACAACTGGTGTGGTTACCCTTTCCAGTAGTACCATTTAAAATTTCCGCTAATTTCAACTGCTTTCTCAATTCAATTTTCTTTATAGAAAAAA
GGGTTACCAAAAGTTCATTGGTCATATTAACATCAAAATTTGGTATGATTCAGTTAAGAAAAAAAAACCGTTTGATAGATAAAAGTTTATTAGATAAGGT
TGAGTTCAA
>HHZ_61824 length 1009 cvg_20.0_tip_1
ACATTTTAACCATCAGATTTACATCTATCACGTTATATCATGACGATTGGTTCATATTACATTATCTCATTGCATCTTGAGTTGCATTGGCTTATACTCA
AATTTGTATAATCTTCAATTAAATCTATCTCAATTAATTCTAATCTTATACTATCTTCAGTTCGGTCTGATCTATCAAGATTGCCTTTGATAAATAGCGT
TTATTGTTTATTATGCATAGCTTAGTGCTAGCCGATGATAGCATAAATCTCACGTTTCTACTGGCCGATCGGCTTCTTGATCATCGATCTATGTCCATCT
TATTAGATATAGGATCGAAATAAATGGTATGCGCTAAAAACGATTGGTATGACGTGCACTGAAAATAAGCAGATCTTCTCGGCTTTCATGTGAACGACGA
ATTTCGCGTCAATAGAGTGGTGATGTGGAGAGGGCTCGAGCAGTCACCTAGGGCCGCAACATCTACTGCCTCTCGATGTCCAGCATGCATGGGCTTGTCC
CACGGATGGCGCAGAGTTAATGCCTACCAATTGGTCGATGTCAGGACCGATGTACGCCAACACTGAGTTTGTGGCTGAGAGCACTCCTACTACACTTGAA
CCTGTGTTCTTGCCACGAGTTCATCCATGCCCTCAGTCATGTTGTTTGCCACGGCAACAACATTGTCTTCAATTGAGACCGACGAAACCAAGGGTGACAT
AGCTCAAGTCGAGGAGGAACCAGCGGTGATATTCCAAACAAACTGTGCACAAGGACGATTGCCACGCTCAACAGTATGCTCAAGACATGCTGTGACATCA
AGGTTCAATCAACTACAAGCGCTGATCTGACTGGAGTTGCGGCACCTCTCAGTAGTAACACCGATCCAGTTCCCACTGGAGGCCAGTCAAGATGTTGATG
GTGATGGCGGTGACAATGTCACTGAGGATTGTGTTGTGTTTGCTGAAGCAGATGCCAAGCTCACTATTGTGCCTGCATTATGCATGTAAAATGAAAGTGT
TTTTTATTC
>HHZ_61826 length 1010 cvg_35.4_tip_1
ACCTATAGCCGATTTTCAACCGGCACCTATGACGTTTTCTGTACTAGTGCACTCTGATTCACAACAAATTTAGGTTTACTAACTCTTGTTTCATAACGAT
GCAGACTTATTGCATTAATTTGCTCACTTGGCATTGATACCCTCTGCTGACTGCGCCATTTATCTTCGTCCCTGCCTTGACAACCATGTGCGCTCTGTAA
GTGCACTGATTGAACTGTAAAATTATAAGCAAAACGTAGCAACGGCTGTACGAGACGCCTATAAATCACAAGCCTTCACAATATAAACCATCACCTGGGA
TAAAAATAAGTGTAGCTAGCTAGTAGCATATATGTATGCAGCCACACTGGAGGATCCACTGAAACGGGGCACAGGGTGTGACTGATTTTCTGCACGATTA
ATTCATCATGGGAATGGGATGCAGCGGGAATTCGCGCTGCGGATGGTATCCTACCAGATGCTCGGCGCTGAGCGCTCTATGATCTTGCGTTTTCACGGAT
CCCTCTGAGTGGGCGGTTCCGGGCGCTGCCCACCGAGCTCGGCTGGTGTGAGCAGCGTGCGTCTCGTCGCTTGAGCGAACCGTCCATGCATACGGGGGAG
AAGGTTGTATTGCTTCACGCTTTCTGGATGGGTGCGTGAACAGATGGAGGCACAGGAGCGGTGGCATGTAAACGGTAAACCTCATCGATTCCAAATTTAA
TTAGCTGGGCGTACGGAGCACATGCCCCTTCGTAGCAAAGCTGCTGGAAGAACTTTGTCTGCCCAACAAGAAATCAAAGTGTTTCAGTAGAAAAAAAAAA
ACTGTGCAAAGTATGGAAGCACTTTCTCTTTTGACAGCAACTAGTTTACTTTGATCACCTTTTGCTGAGAAATATTAATCATTTGATCTTTTTGTCATGG
TTATCTACGGAACCTGGATGGGTCAATATAATGGAGTAAATGGACTGTGCAGGCATGGAAATTAATGCCCAAATTATCAAAATCTTCTGGTCAATTGAGA
ATTTCTTTCT
>HHZ_61828 length 1010 cvg_22.0_tip_1
TGTTTAAAATTCAAATAATTTCGGACCGAAATTTCGGAAAGTTTTGTACCCGAGAGAAATACCGAAAATGATAATTTCAAATCCTGTTGAGATGTGTCAT
CTGTTACTGACGATGATGCAGGTCACCTTCTCTGAAGAAACTTTACCTCGTGTGCTCCAGTATCAGCCACCATGGCTTCACCGAGCTGATCACCAAGACT
CCCCTGCTTGAGCACCTCGAGCTCAGAGATTGCCGGAGGCTCGGCGCCGCCGCGTTGGAGGTCGCCGGCAAGGCGTGCCCGCGGCTGAAGCGCCTGGAGC
TACGCGGAGACGGCCGCCGGCTCGACGGGAGCAAGGTGGCGGCCGTGATCGCGACGACGACGACGATGATGCGCGAGCTGCGGCACCTCACGCTCGAGGG
CGGCATCGTCGTCTCCGGCGAAGCTCTGGCGGCGATCGTCGCCGGATGCCCTCGGCTGGAGCTTCTCGACGTGAGCGACTGCTCCGGCCTCGCCGCCGTC
GATGGCGACATGCTCGCCAAGTGCGGCCGGGTGATCAAGACGGTGGTGCTCCCCGGCTGGTGGATGCCATGAAGTTGCCTACTACTTGTGTACGTGGTGG
TCAATAGTGAGATCGATTGTCATTCTGATCATGTTGGATTGCTGCCTTGTTGGTGATTAGTCGATTGTGGTGTACTTGTACTAGATTCTAAAATGGACGG
TGCCGGTGGTTATGGGGACTTATGAATCGATTTTGATTAAGCAGTTGAAACTTTTCAACTGTACGATGAAAAGACTACCAAACTAGCCCATTTCTGCAAG
TTAATACTGACAGACATAAAACAATGTATACAGAAAGTTCAAGTTTTTTTAGCGAAGAAAGTTAAGGTTTAATTTTTTTTAACCAAAAAGTTAAGGTTTA
ATTGTACATGGTTTCTAATCACCGCTGCTATACCTACTGATCGCTCCCGATCCCACACCTAGCCCTTCCACCGCTTTCACCCCTGAAACCTTACAGGGTT
AATTGGATTC
>HHZ_61830 length 1011 cvg_12.0_tip_1
TATAAAAGTAGAAAATTAGCCAATGCCGCCAATCTCCCACCAAGGTGCAACCATTGATCTATTTGATGATCTATTCTATCAAAGACACCCCATACAAGAT
CATAGATAATACCGGAGATAATACAAGATCATAGACAATTAACCCCTTCATTTTCACATCTTAGTGACCTCCTCCGCTCATTGCCCTTCTCTAGCTAGTC
CCTCGGCTCCACCAGTCATGAAGCTCCCATGCCCCGCCACCGCGGCTTTCCTTTAAATCTAGCTCCACAACCCCCTTCCTACAATCCCACACATACAAAT
TAACAAGAAACAACGTACCTCCAAAACGTTATACCGTCCTTTGCCGCCGGAGGTCGTTTTGATTTGACAGAGGAGGAAGGAATTGGAGCAAATAGCGAGG
CTTAGCTATAGAAATTCAACTGATTGTATATACGTGTCCCAGAAAATGATCACGCGAATCATTTGTAGCAGTTCGGAGAAAAAGCAATACACATGTGTAC
TGGTAGCAAATTGGCCATGAAAATACTCTCTTCCCGCACGTACTTCCGCCACACAACAAATCAGAAGGGGAAAAACAAATTAAACACCCTGCATGCGGTA
GTAGTAACTCACCTACTCCTTCACCGGCGACACAGATCCCCGCCGATTGATCTTACCACCTGCGATTTCTCCGTTGTGCAGATGGATCCCCTTTCTGCCT
TCCTACTTAGTATCAGGTCTCTGATTCGTAGTAGTCATTATATATGGTGGTGCGGAGACAGGGAGGAACATTTTATAATATGCAGCCAAGAGGCGCTGGC
TTTGGCTTTTGATGCCTAACACAGCCCACTAAACAAGGCAAAGCGTCAAGGTCAAGATTCCTTTTCACAAGATGCCGCGGACTGCTTAAATTAATTAATT
AAAAAAAAGCATCAGCTCCATTTTTTTTTCAGATAATGGTGGCACTTCCTTGATTAGTGACAAAGTATCCCTGGATCAGTGGCGGAGCTAGGATATTTTT
TAAGCCCGGAC
>HHZ_61832 length 1011 cvg_30.5_tip_0
AACAATATGTTTGAAGGTCAAATTCCAGCTTCTTTAGGTAATGCTTCAGGGCTACAAATAATAATGTTCTTAAACAATGCATTCATTGGGAAAATTCCTC
CTTTGGGAAAGCTTTCCAACCTAACTTTTTTAGACCTAGGGAGTAACAGGCTTGAAGCAAGTGACAGTGATAGCTGGGAATTCTTACATGCACTAGGGAA
CTGTAGTTATCTACAAGATTTCTCACTATCACAAAATCAGCTAGAAGGACATATACCAGATTCAATTGGCAACCTATCATCCAATCTTCAGAGTCTCGTA
TTTAGTGCAAACAAACTATCTGGCATAGTTCCTCTGAGTATAGGGAACCTTCAAAACTTAACCTGGCTAGGGCTAGATTTCAACAATCTGACTGGTCCAA
TTGACGAGTGGATTGGGAAGCTAACACAACTCATACGTTTAAATCTTGGTGAGAACGACTTTATTGGGCCAATCCCTCCATCTATTGGCAATCTCAACCA
ATTAGCAACACTCTTTCTAGGAGCAAATGGATTCACGGGTTACATACCGCCTAGCTTGGGAAACCTTCAGTACCTAGTCAAATTGGATGTTAGTTTCAAT
AATCTCCATGGTAGCATATATACATAAGGAGTTATTCATCAGTGTAGCAACAATGATAGTATGTGCATTGACCCATAACGATTTAGATGGTAATCTTCGA
CAACTCTCAGAGCTACACCTTTCATCTAACGGGGCATATTCCCGACAGTTTGGGGGCAATTTCAGAGATAGAAACAATTCGCACGGACCATAACTTTCTC
ACAGGTAAAATTCCGATATCGTTGAGCAACATGAAGAGCTTGAGCATTCTCAACCTTTCCCACAACAATTTGTCGGGTACCATCCATATGGCCATAGATA
ATCTACAATTTCTCACCCATTTCTCACCCAGTTAGACCTATCGGACAACAACCTCAAAGGAGAAGTACCAACTAATGGGGTATTAAAAAATTCTACGGCA
ATACCACTCAA
>HHZ_61834 length 1012 cvg_17.0_tip_1
AATCCTGAACATGTGCCTAATGCTGATAATACAACTATGTAAGTGTCCTGCATTTTCAATTGTCTGAATTTAACAACTTTGTTAATGTGTTTTCTGCATT
GCATTTACGATTTTCTGATTTTCTCATGTCACAGCCCTGCTGCTGCTGAACTTGGTGATCTGGATGTTGCTGCTGGTGATCAAGCTGTTGTTGGTGGTGT
TGAAGCTGTTGCTGGTGCTGTTCAGGCTTTGGCTAGTGATCAACCATCTGGAAGCCCTGGACCAGTTACAAGGAGCAAAAGTGCTCTACTGCACTCCTCC
CCAGTTCATTCCAGCCCCCTAAAGGCTAACAAGAAGAAGATTGCAAACAAGTTGTAATCCAATACTAGTACTAGTACTAGGGTACTTTATTTTGCAAACA
AGTTGTAATGCGGTACTCCAGTGCTCTAAATTTGCCAGCTGAAATAGCTGAGATGAGCACTTATTAAGTCAGTACTAAGACCTGTATTTTGTGTCAATGA
ACAACTGTAATGCTCTAGAAGTAATGACTTTAGCTATGTTAGCATCTGGATGCAAAATGTGGTTCTCTTTGAATGTGATTGTCTTTGAATGTGGCATGCC
TTATGAATTTGGTTGCAAACACTATTTCTGCAATGTGTAGCACATATGAACAGATTTTCAAGCATAAATTGCATCACATTTCATTGAAGATCATTACTGC
ATGAAAATTGCATCACATTCCATTGAAGTTCATAAATTGCATCACATTTCATTGAAGCTCATAAATTGCATCACATTTCATTGAAGTTCAAACATATAAC
ATAGTATTGAATACATTTTTGCATCACATTGCTACTTCTTATTTCATTGCATTCATGGGTACAAACACAACTACTGTAGTCACAAGTATAATCCCAGCCA
CCCTAATTGTACTCATTGCCTCCTTCAGCACACTTCTCATCTTCTCAATTGTATCATTTACTCCTCCCATTGAAGCATTCACTGAATCTGGCACATCAAC
TTGTGTCCTCTG
>HHZ_61836 length 1012 cvg_43.0_tip_1
TGAGAGAGAAGAGTACATCCCCTCTCCCGCGCACTATAGCCCGCCAACATGATCATCTTATGGCGCAAAGCGTCGCCACGAGAGAACTAGCGCCTGGATC
GAGTCTGCCGCATGCTGCAAACGCCCACCTTATGGCACCACCACCGCCTTCACCTCAGGTAAGCTGCCCACCTCGCCGTCACCTCACCTAAAGCCACCAT
CCATTGCTGGATCTCCCACGCGGCAACGCCTTGTCAAGTAATCGATGCCACCAACCATCCCTGCTTCTATCATCGACACACCGCCGTTGGACGCTGGCCA
CACTGCGTTAGCCACTAGCACCAACTGTGCCACTCTAGACTCATGTCGGCCTTCCCTTGCTACACCGTCGACCTATGATGTTGTCCTACCGCTGTAGGCC
ACCAGCCGCGCTATGCTGGCCACTTGCGCCAGCCGTGCCGCTCTGCACTACTGACGGCCTCCCCTTGTCACGTCGTCGACTTCCCGCCCGCGCTGCATCA
TGACCGCCTCCTGCCGGGCTCCCGTTGTTACCACCCATGCCAAACGGGTTCTTTCTAACTATGTCACGCCGTCACTAGAGAACGACAGCCCTCACCGTTG
CGCCTGCCTACCGCCAGCCTTCTCCTGCGCCACGTCGGTCTCCTGCTGTCGCGCACACTGCTCGCTGGCTCCTCCGGCCAGATCCATTGCAGGGTGCTAG
ATCTAGTCGTGGTGGGGCTAGATCCGATCAAAGCAGCGCCGGATCCACCGACCTTGCATTGCATAGTACCTCTTAGCCGCATCGCCTTCCCTACGCGTCA
CGCCACCTTCTCCACGCCGAAGCGGAGCGCTAACAGGGTTTTGACACTGCTGCACCATCCCAGCTGGCTGCTTGGTTCTCCGGTGGCGGTAAGACAGGAG
GAGGTGGGGAGGAGAGCGGCACAGAGTGATGTATGATCCATCCCATCTTATTGAACTTCTTGTCCACATAGATATTTAATCAGTAGGGTATTTCCATCAA
AATCCACTAGTC
>HHZ_61838 length 1012 cvg_6.0_tip_1
CAATAAAGCTATGCAGTGCTGATACATTAGGCAATAATTTCCTTGGTATTGACTATGGCCTTTGCTAGATATATGCTACATTTTATCTTAGAATAACATG
TTTTTTCCATATACTCAGGTGATATAACTGACATTTCCTAGGCTCCATGAACAATGCCAAATAATTAAAATTATGCAAAACCACAAGAGTGATATGTACA
TGTGGACTTCTTTGAAATCTGAATCAGGTTTCGCTGCTACTGTAGTGGAAGGATGCGGACAGATTGGAAGTATTTGACATTTGAGTGTCCTGATTTGCCA
CGATATGTGCCATGAGGAAACTCTTCTTCTCAAGTTCTGTTTGCGAGGGATTTAAGGTGAGTAGATATCTTTTGTTGGATGTGAACTCCATCAGTTGCAT
CTAATTTTAGCAGTAAACCTGTAAGATCAAATCCAGCAAACCAGGGTGCCAAGTTCGATGGCAAACACTGACATCAGCCGCCGAGGGTATTGTTTCCCAT
TGCTGCGCTGCGTCGCCGCAAAAAGCTTCATGGCCGTCGCCTGTGTCCGCTTGTCTATCAAGTCACCCGAAATAGTGATGATAATGTAGAGCATATTTTC
AATTGTGTAACTCCTTGCTATGTGCAAGTGTTCTACTGAATTTACTTTGTTTCTAAACTGTGATACCTATCGAAATTTCTCCTGAAAAGAAAAATGTTCA
GCACCCCTTGATTATTGGGACTCCACGTTGTTTTGTTTGCTATGAATATGTTGGTAATGATCTGCAATATGGTAATACTATGATATATGAGGAGGCCAGA
CAAGTGACTAAAATTCTAAGTGATTTCGTAGCTTTTGGATCCATACAAGTAGTCCAAAATTCATTAGTTCCCAGTAACTTCTCTTGGGATATACTATCAC
TCAATTTTCCATTATGAAGCTAAAGTTATTATTGACTCCTAACCAAATGGAATTGTACCATATATCTTAGTTTACCTTATGTAACGTGTGGATTGGCACG
TATATGTGTTGA
>HHZ_61840 length 1012 cvg_15.7_tip_1
CCGCATGCGAAGATCGATTACTTAATGCGGCCGTTTGTGAAGGTCGATTATCGCAGACGGCCTCATTAAGAGGCCCGCTTGCAATAATGGGTATTCCCAT
GCGGTTTATAATTCACTTGTCGTTTGGAAAGATTGTGCTCCCTTTTTTATATAAAACTTTGCCCCTGTTTCTAATCATAATTTGAAATGCTACGTATAGG
ATCTAACTGAGTTGTCGTTCTTAGCACATAGTAATTGGAATATTGCACTGAAAAATAATAGGCTTTCAATAGAAAACATGTACATAAATATAAACATGTT
TATCCCATATATTACAAACTAACGATCATTTTTCATTTTCTCTTCACACGTTCTTTCTCCCACTCTCTTAGGTTTGAATTTGTTTTCTAATGCTAGTTGA
CTCTCACTGTCGTAGAATTCTCGTAGTGCATTGCAGCAATCACGGCGGATGAAATGGAATATACTACTAGAAAAACGATTTTTCACAATGAGGCCTATAA
ATTTTATAGGTGGGCCATATTTTTAGGTGTAATTGTCCGCCTGTGAAGTTACGTGAAGAGGGATCTGATATTTCCCAGCCTGTGAAAGTAGATTTTTACA
TGCGAATGGCTTAAAGGAGCCGTCTAGGGTAATACCTACTACCTCTTAAGGCGTCAATTTTCGCAGGTAGTCTGCCTGGAAATATAAAGACACCAGGTAG
TAGCTATTAAATCGGCTAAGTCCCAACACCTCCTCGGCTTCTCCCCCCACTCCCTCTCCCTTAGTCTCTGTCATCTCCTCTCCTTAGTTTCGCAAAAGGC
TGCTAGCCGGCATCGGAGGCTCCCCGGCGCGGCCCTCTGCTCGCCCCTCTCCCTCTCCCCCCCGAATCCTGCACGGAGGGGGGAGTGCGGTGGTGGTGGT
GGAAGAGGGGTGGTGACCTCCCTCCCTCGTCCTCTCAGATCCGCACGGAGGGCGAATGGAGGGGGGAGGCCGGCGGTGGTGGTGGCAGCGGCGCGGCCGA
CCTCCCCTTCCT
>HHZ_61842 length 1013 cvg_32.1_tip_1
AATTGTGGTGATAGACTGTTTCTATTGCTGATTGGGCTTCCACGGCTTCATCGGAGCTAATTATATACCAAAACAGGTTATGAGCAACTTCAAAAATAAT
TTATAGACAAAAAATTATATTATGTTTTTTAGCGACTAAAAGTCAATTAAAAAATTAAAATAACTCGAAAACTGTTTAAAAATTCAAATTTGGTAACAAT
TAAATTCTTTGTATGGCAAACGATGAGATAAGCTGTTTGTTTTGATTTATTTTTTTCCTATGACAAGGCAACGACAAATAACAATTTCAGGGTTAATAAC
AGATAATAATTTCAGGGTTTACTTGTAACGGTCTTAAAGCCAAAGATGGTAATGGAAACAACAACAAAAACCTTGAATTTAATCGTTCTTATTTGAAAGC
CCTACGATTCAAAATTGGTTTTGGCTTTGCGATTGACAAGTCAAAAGCTCAAATAAGCAGGCCATTATGTACTACTATCAAAATTCATAATCATCATCAG
TACATGGGAACAAATGACAGATAAGACTTGAGATGTAATCTGATGGAGTAAAATAATTTCCTGATTTGCTATTAGATTTTGTCACTCCAACAATGGTGTC
TATCAGTAAAAGAATGGTAAGGGTGGACATCTACAAGCGACAGGCAAAATCAAGATACAATCTGCAGATGGAATTTAGTTAGGATCCCTGATTTTAGCAG
TGTGGTCTTGCAGGAAAAAAAGTACAAGATTTTCCTTCGCAAAAAGAAGATATATATGGCTCAGTTTGAACTAGTGCTGCTTGATCAACGGGAGCCACAG
AAAACGGCAGAAGAAAACAAAATCTTCAAAACGCCAGTTTTGATCTCATTGTCTGCAGATGGTATGCTTCATTCCGTATAATCTCGATCCTAACATAATT
TTCACAAAATTCTTCCCCTCGAAAGTGTTGCTTGTCACAGAGCTGAACACAAAGCTCCTGCAAAGTACAATTTTGTGGATCATTAGAATTTATGTTTTAT
GGAAGTTCCTAGT
>HHZ_61844 length 1014 cvg_20.0_tip_1
AATGAACCGCTCCGTTTTCCGTGCACACTATTTGTGTTGGGATCTGGGATGCCAGCCTAAGGACCGGAAGAAATGCAGGGCTGGGCTAGATAGGATAACG
TGCAGCCCGTTTTATGTTGGGCTAGTCCGCTACTGTGACATACGTGCGGTCCAATTAATTGGTCCGAAACAAATGTGATCCACATACGGCCCATACTAAT
TAGGCTGTAAAGGGAGTGTGGTAGTTGGGCCGGAACACACCTTTGCTCACGCGCACGGCCCACCGAAGCGCCATACTAGTGAACCAATAATGCCTTGATC
TGAGCCACACAGCGCACAAGATCGGACGGCTCGCAGGGACCCACGTCGGGTGGTGTCGCATTTCTGGCCTCTCCTCTCCGGCCGGCGGCGACACCCGGCG
GCCGCAGAACGCCGGCGAGCGGAGGCAAGCAGCCGCGATCAAGACCTGAACCGCACGCGCGCCTCCGTCGTTCTTGGTGAGAAGTTCTCCTACCTGATTT
TCTCCGAGTAGTTCATTCTTCCGCCTCTATTCGTCGTCTAGGGTTTTCCATCGCCCCTGCTCCGCCTTAGCTTCTTCGCGGCCTCTGCTAGGAACCCTGA
ATCAGGAAATATAGGGTTTTCCCGTAGTTGTTTTTGACGGAGATTCTTGCATTTGAGCCAAATCGTCAGTTGGTTGCAGATGCTCTCCACGGCAATGGCT
ATTTTCTTTGCTGCAACTGTGGTTGGTAGGCTCCTGGGACTGGAACACTGGGGGAAGGGGTTGCTCCGAGGAAAAAGAAAAATAATAATGTGATTTAGTC
ATGTTTGATTTCTATGACGATTGCCGCAACGAATATCTAGATTCATTCTCCTCTCACGGATAAAAAGGCTAAAAGCCATGGCAAGATTGTGTGGGTGTTG
GTGTTTCTGTTCTTGAATTGCCACCGAAATTGTTGTTAATTTTTTTCATGTTTCAATCTCCTTTTCCATTTTCTGCTTACGACAATGAATTCATGACTGC
ATATTTACTAGTGC
>HHZ_61846 length 1014 cvg_41.3_tip_1
TTATAGATAACCATTGCGGGTGCCCTAACTATGTGTCTGCATGGAATTAATCAATTATCATTATGCTTGTCCGTAGCATCTAGAAAACAAAGGTACACAT
CTTTTTATATACCCCTCTGATTTTTAGAGGAGCACTCTTCTTGCTATCAGTGACAACTATGTTTGTTGAACAGCCACCATGTTCATTTAACAAAATATAA
AATGGCACAAATTTGAATCGGTGTGTAAATTGTTATGTGGGGAATTCTGTTCCAGAGACGTGGGAAGGTGGCGTCGAAGTAGCGGTGCTATGGTGACAGG
ATTTACTTGCGCGTTTGAGTTTGTCATCCCTATCATCCCTTCAGTTTAGCTCTAGTAGTTGTTATCTCCTTCAGTTGTAAGGTCTATTTAAGTTGAGGAA
TTCAGGAAATAAAGCAAGCAAGATCAATCTACCTAAACCCTAATCTCTCTCTCTCCATCACGGCTCCGGGGCGGCGAGGCTACCGGCCTCGTCCTCCCAT
CGAGCACACGTACGCGCTCAGGAGCTGCGGACCGTCAGTCGTAGCTCCTAACAAAATTATGATACAACTCAGAGTGTTTTCTTTGAAGGAAATATGGTAA
GCACTGCAGAAGGCTAATTGAACGATTAATATTTAGAAAGACTTTAGTTGATACTCAGTAGGGCTATATTATGTTGGTGTGTTCTTTGCGAAAATGCAGT
TTAAACTTTTTATCTGTATATGGGGGGCTACATAAACAGAGCTGCACAGGATGACAGTGGCTTCAAAAGTTAAAATACAGTAAGGTCATTAGACACATTG
ATGAAGAGCCTGAATACTTGTTGAGAATATGAGTTAACAAGAGTGCATATTGCGTGGCCTCAACTATTATATTCATACTTCCCATTTTTAGAACTGACAG
AGAGGACTAACACAAAAAGGAAATCAAAAGCATGATAGGTTTTGTACTTCTAAAATGTTGTTCAACACAAACCTATACTCCCTCGGTACTCGCAAAGGAT
GTCGTTTAGGACAA
>HHZ_61848 length 1015 cvg_20.6_tip_1
TCCACCCCTAATTTAATATATGGACACAATATGATTAATTAGAGGATGGGTATCCTTGAAGTGTCGGGTGTAGGTAATAATCCGCAAGGAATATGCTAGG
GAATATACCCATAGAGTATATTCTAGCATATAAAATAAGTATGGGTAGTGTTGTTAGCGGAATGTGGCTTTTCCCTTTGACCCACATCTCGCTCTATATG
TCCATTCATGGGTGAAGCTAAAAATAAGGGACACTAATAATTTAACACAAAAGTTTAATAAATACTTGTTTTTCTCCCCTATGCATAGTAGAAAAAAACC
ATTATCAATACCATTGAGGGATGGTCATTAGTGGTCACGCATCACAAGTCACATGGTTTCCCTACGATCCAAACCCATAACTTCTCCCTAATGGCATAAC
CACCAGCTCCTTACTCCTTCCTAAATATATAATGCATATGTTGGCACCTTATATGAGTTCAAATGAAAATGCTATCAACTACTAAGTTGCAACTTTCATA
TACAGTTTGTCTCCATCTGAAATCATAAAAAAAAATTAAAACTCTATTTATTCAAGTTAATCTGATAAGTTCTAAAATATGTTTGGACATATAAATGATC
TAAATCTTGCCAATTACAAAGTTATAGACCTTGTAGAGGCCTACAATTTAAATATAAATTTTGTTTTCGCCCAAGTGCATATAAAACAGGATACATAGGA
TTAGCAGCATCATTAGTGCTGGTTTTCGTTCAGAACCAGCACATACAAGGATACACATGTACTAGTTCTTATTTAAAACTGATATATATGATGTTGCACT
CATATGTGCCAGTTTTTTAAGAATTGACACATATACGATGCCCAAATGTGATGTTTCTCAACATAATACGGCACACACGTTCCTGTTTTTTTGTAAGAAT
CATCACATTTAAAACTGGTATAAGTAGTAATAATTATGTTTAGACTTGTAATTATGTTGATAATTGTGATGAAAAAAAGTAATGATTGAACCATATTTAG
TAGTAACTCACAGTC
>HHZ_61850 length 1015 cvg_15.0_tip_1
ACAGATGGAAGGATTTGTACTAGTGATCAAACTAGCAGCGCAGTGGTTTGCAAATGCCCTTATCAATCAAATTTGAAGCATGTCGGCAGAGACCATGAAC
CTGAAAGCGCTCCCAGCTCAAATACAAGTTTTCAGACTGATCATGAGTGATTGCGGCATTTTCATTTCCTCTTTTTGAATGGATCTGCGAGCTGTCAATT
TTATTGAATAGAGAAGAAAGAAACTGTACAGAAAACAAACATATACACGCCTAGGCCACAGGCCACAGCCCTAGCGAGTAAGGACTGATTACAGCGCCAA
CCAGGTGGCAAGATTTCTTGCACCTACTAGCCCCCACGTTTTTGCTTCCTCCTTTATTTTGGATAGTAAAAATGATGCCAGCAGCTCCTTTTGTTGGAAA
GTCCTCCGATTCCTTGACTCCTTGTGTTCCAAATCACCCAGGTCACTAGCAAAGTTAGCGTGCATAGTGCCTTTTCATTTCCTGAACCCCTTGTAGATTG
GCAAAACAGTACACAACAGCTTCCCCTTGTATTGTCCAGATTGTTCTGGTCGTCCGGTATACTAAGCCTCAGTCCTCACTCTCTATGAGAATTAAGATTT
TAAAGTACTGGGATGGTTGATACCTGCGCTTTCTTCATGTTTTAGCTACCGTGTGTTTGAGAACTCAGTAAATATTCAGAAGATGGTGAAATTGAGTGAG
GGGCTAATCTTTTGAAGGTATATTTCTTGTGAAATTTGCATTTTTCTGGTATAACCACCTAAATTGATCTTAGGTTATTTTCTATGGCTCTAGTATGATG
GTTTCAAAGATACCGAATGGCAATGCCATGTACTTCCATGTCTCAATGACGACTTGAACAAAAATGGTAGCCTGAGGCGTGGACGCCAAACTGAATTGCA
GATTTTGGATATATTGCTGGGAAGATGAACACTCATTTTCCTTTTTTTTCTTCTTGTCCCAATAGGAGAGATGAGTAGTTCATATATGAAGGCCAGCTAC
TTTAGCCTGGTTTAG
>HHZ_61852 length 1015 cvg_22.1_tip_1
GAATTGCCAGCCGGGGGATACATCCCCATCCCAGCCCACCCCTATTGGTTGGAAAATTCCCCATCCCCAAACTGAGGAAACATGATTCCCATCCCTGCCC
TCTGGGGGAATTATTTATCACTCCTCGTACCCACTTAAAAATGCATGTACATCTCATATCATAAATGTAATATAACACATATCAATATATCGGCATATAA
TCACTAATTCACATGATAGGAACAAAAGATTGTCATTCATCTAGTAATCATAGCCCAGCTGGACTTCAAACACGCAAATGTACATCAAATTTGGACCCCC
AATGCTAGTTAAGCGGGTCTCCGTGGAGAATGGAGATGGAGGATAATTCTGCCCGGCTGCCCGCCAGACTCTATGGGTCGGTGTGTTTTCTCCTGTTCAA
TTTCCTTTTGAAGAACTAATTGCAACCATCTATGCTCCTAACAAAAGAATACCCCATAGCCACGAGGAAACGAGTCCAATAATAAATCTCGACCGTTTGG
TCTGAATTTTACTTGTGCAGATGGTGTCCATACAGGAACATATATGTGGTGGTTGAGTACCATCCACAGGCCACAGCTGATCTTAATATCGTGTGGGTGG
TACACGATATTTAAGTCACAAAATTCAGTGACTTGTCATAACATCAATAAGATATTTGTGGTAAGTTTTTAGGAATAGAGCTTATAATGCTGAAAATGTT
GATATGCTGGCTGACAATTTTTTTTATTGACATTGATGGTGTCATCGTGTAAAATATTGTAAGCCGGTATATTACCAATAATACAATTCAACATTTTTTT
CAGCAATATAAGCTACAATTCCTAAAAACGTACCCACAAACGTCTTATTTGGCAAGTCACTGAATTTCGTGAAAATTCATCCCAAATTACACTGTTACAA
TGTACTGGCATATCATTACATTGTTTGGGATAGAGAGAAAACTGCAGCGGTAGATTATATGACTCAACTATAGTATGTTTGGAGAAAAAAACAATCATAA
TCCCTTTTAATTCCC
>HHZ_61854 length 1015 cvg_13.0_tip_1
GTGACATTTTTTTTAGCAATTCTTTTTTTATCTTAAATGGCATATATAAGGATGGGATAGACATTTAGCGCTTACCTTGCATGCGGGATGAGGATTACAT
GGCATACGAAGTGGTGCTCCCGATGAGTCCAAGGAATATATTGTGCCGCATAAAAAAATATAGCATTACTTTGCACAATATGAAACAACAAGAATATTTA
TGGGACGCGCTAAGTACCATGAAAAATGACTATATATGAAATATATAGATAGTAGATTTAATTAGATCCATGCCTTTGCAAAGTCTATGGTTAATTTGAA
AATCTACTGACACTATTGATTCATTTGTAACTATATATGCCATTACAATATATTTAAAACTAGATCCATGCCACTTTGTACATCTCGACTATGATTTGAA
TTGTTTTTTTGTCACCGTATTTTCATGTGGATCGAAGTGCCCATGCCCCCGATACTGTGGGACTCACATATATGCGCGTGGCATGGTGCAGCGGCGTGCG
GCAGCAAGGGTGAGGCTCCCGTCATGTGCGAGCATGACCGACGTGACAACCCCACCTGCTGTTGATGGAAGATATGGTGCAGGAAGGACGATCGGGGAGT
ATTCACAGTGTTAGGCCGGTTGTCGATCTCCAGGGCATGTACAACCAAAGCCATCCTTAGAGTGCCATCACTAACTGAGCGTACTCTCTGAAAAACATAT
TCATCCCTTAATGGAGGATACCCTAGGTTGGAGGATACCCTAGGTGGGTTCTTCAAAATCTAAGGCCATTTGATGAAGATAAGTCAGCACAATGGGTGTC
CTGGCCCATGGTAGCCCCAGAGTAAAAATACCATCGATACCCCTCCGTCAACCCATCCCCTTCTCTCTCTGCCCGCTCCTCCCCAGTCCTCTTCTTTTTC
TGCCCGCTCGTCTCTCCATCTCATCACCTCCGCCCGCTCCTCTCTCTGTCTCCGACCGTGGCGAAGAAGGCGATTGTGGTCACGTCGAGCGCAAGGGGTA
CCGCCGGCGGTTCCC
>HHZ_61856 length 1016 cvg_18.0_tip_1
AGATTAGTCGGTTGCTAAATTAAGTTGTTAAATGTTAATGCATATAATCATTTTTTTTTGCTGCTGGTCCGAAGTGACACGTCATTCTTTTGCTGCCAGA
GCTTCTCGTGTGGGATTCTCCATCCGGTTTCTCCGGTTCCTGGCTACGCACAGGTTGTTTTTTTTTTTCTCTCCTTGCGTGTTCACTTGATCTGCCTGCT
GGTTGGCAAGCGTGCTGTGTGTGGTGACGTCTATTTTCGTTTCTTTTTTTTCTCCTTCAGTACGTTTACAACACACGTCAATGGTACACTCCTCCTCTTG
TTTCTTTTGGTTGCTACACGCGTCAATGCATGGTATAGTTTTCCTCTTTTTTCTATTGGTTGCATGCTGCCGGATGTAATGATGCATGTATTCTTGTCTC
CAAGCGTGTCAGCTTCCTGCATGGTTCTCTTCTCTTTTTCTGTTTGTTTCTTTCTCATGCATGCAATGCTTGCTGACAGCTGTTTCTTTGCATGTCGAAC
GGCTGCCACTCGGTGATATCGGATTACATACACATCTATTCGGTTTCTAATTTATGGTAGGTCTCTTCTGTCTCCAAGCATACAAGACCTCGCAACAACC
ATGCAAACGAGAAAGACCTATATCTGTTTAGCCTGCTAAAATCCACCCAACAGGCCCCTTAAGAATGTTCTATATATATGCTTAGGAAACGACCTGTAAA
TTTTGTCATCATGTTCAGCAATCAAACCATGTAATACGCTGTCCCCGATACTTTACTGAATAAAAATCTAAATCAAGCTCCACTCATGCATCATCGTGCC
TAACAAACCTCTTGCGTTAATACATACATTTTTAATAAGCAAATAAATAAAATCTTTATACTTGTCTAAACATATTTGCCAGTTAGAACGCTGCGCGGCG
TGCCGCCATGCTAATCTATATCTAGTTAGATTTAATCAACGTATCATAGTTACCCCCCCACAACAAATTTACTTTTAATATCGTGACAAGTTACTTTCTT
TTTATTTTAAGGTACT
>HHZ_61858 length 1016 cvg_21.3_tip_1
AAGCTGGGATGCCTTGTTGAGCAAACAATGGACGAATATATTGTCCGGATTATCCAAAGGGAAGGAGAGGGATTTAGGAAGGGATTACTTGGTCTACCGT
CTTTTGCTCTAGCCTCACGTCGCTTGGCTGCTCAGTTGAAAGAAATTGAAGTGGAGCTGGAGCATCTCTCCAAAATGAAAAAGCGTTGGGTTCAGGTGGA
CAAGGAAACTTCATTACCAATTAATTATCCTTGTGCCACCAGAGAAGGTACTGAGCGATATGTATATGAAGAAAAGAAGGAAAAACTGATTGAACTGCTA
AATAGTGGAGGTACAGCTCTTTCTGTGATAGCAGTTTGTGGTCAGGGTGGATCAGGTAAAACCCATCTTGTCAGGGATGTTTATGATAGTGTGAAGAAGT
ATTTCGATATTGCCGCATGGACTTCCTTAGCTCAATGTCCCAACAGTGATATTGCTGTTCTGAGAAAAACGATGGAAGAACTACAAATTAAAGTTGATGT
TTCCCCCGAGAGTAACCCTGTTTTGAGAAACACGATGGAAGAACAACAAATTGAAGCTGATGTTTCCCCCGAGAGTAACCCTGTCAAAATGTATATAAAG
TTACTGATGGAACATCTGCAGAAAAAGAAATTCCTCTTTGTGTTTGATGATGTACGGGTTCCAGATGCAGTTCGCAAGGCACGGCATGCATCTTTTGACA
ATAAAATGGGTAGCCGGATAATCATAATTACTCGGATGCCAGGGGTTGCTTCTGTAAGTGAATGTAATGTGGACGCAGAGGTCCAGACAAGAGCTAGTTC
GTCTGAACCTGCAGGGTCCTTTGTTAATAAAGGCAAAGCAAGAGCTAGTTCGTCTGAACCTGCAGGGTCCTTTGTTAATAAAGGCAAAGCATTAAAAACT
GATGATGAGACTTCATGTTGGTTGGCAGCCTCCAGACAAGGGAAAAAACCTACTCTCTCTGTCCACAAACGTAAGGGCTTTTGCCCGAATGTGACATATT
CTAATACAATGAATCT
>HHZ_61860 length 1017 cvg_9.0_tip_1
TAATCATGTGCTAATGAGTCGTTTTGTTTTGTGATAGAGAGGGATTAGTTCCCAACTTCAAGTAAAAACACAACCTAAGCTTAGTTCCAGACTATATTAT
GCAATAAAGGGATTGCAGTCATATTATTTATATGATGATACATCTATAAATTCATGGAACATGCCCAAAGAGCTCCATGAGGACTAGAACACAATAAAAA
CACTCAACTAAATTAACATAGGAAGTTTCAAAATATTCATTATTCCTTGGTGGCACAAAATTAATAGACAAATTACACGACTTGAATGCAATTTCGTATA
TTTATTATGAAAAATGTATCGAAAGAAAAATTGTTTATATAAACAACTCAAGCAAATGTACCAGTTGAGCACTTGGGTGGCAAAGTAATATTTCCATGCA
AATTTGCAGAAAAATCCATTGTAATTTCCTGAAAATAATTTTCATGAAATCTAAGTTAGAGTAGAGATGGAAATAATGAATTAAAAAATACCTCAAATCT
CGAATAAAAAAGTACCTCAAATTAACCAACATTTTTTATTATTATTCCTCAATAAATACCAAACAAGTACATGACAATCTAAATACTGCCTCTTCAATAT
CTTTTACATGTAATTATGTTCTCTAGTTGTATGTTGGCAAAAAAAAAAAAGCTTTAAATCAATATATGCAAAATAATTCATGATAGTGATAGCAGGCAAA
TTGAAATAAAAACGAAAAGTGTCTTCTGCAAAATAATTCATGTTAGTGAAAGCTAGGCAAATTAGAAAGATGGTCTTTTGCAACTATAACCATGAAACAC
GTGATATTTTGAAAAGATGTATTTTGCCTAGATATCACTATGACAAGTCAGATCATTTCATATGTTCTGCATGCATGGATGATGTGATCTGCAGAGAAAC
TTAAACCATGTTATTCTTTTGGTCTAGGTCTCTTTACATAAACAGTTTTCTGAAGGAGTTTGAAGTACCTATTTTAGTGTGGACATGGTTGATTGGTAAA
AGTATACACAGTAGATC
>HHZ_61862 length 1018 cvg_28.0_tip_1
AATCGAGAACATGAAATCACCTATAGAGCTCAAGGAGGTATAGAAATTAATCGGGTGCATGACTGCCCTTAGTCGGTTCATGGCCAAGATGGGAGAAAAA
GGTTTGCCCTTGAAGAAGCACGGTAAGTTTGAGTGGACAAAGGAAGCCGAGGACGCATTCCTCGACCTCAAAACATATCTTTGAAACCCTTCCTTCCTTG
CCACCCCAAAACTGCACGAAGAACTCTTCATGTACATTGCAGCCACTCCATACTCGGTCAGCATTGTCCTATTTATTGAGCGCAACAAAATACAATGACT
GATCTATTACGTCAGTCAAGTCCTTCACGACGCAAAAGACAAGATACCCTCAAATTCAGAAGTTGTTCTACGTTGTGGTCATGACATCCTGAAAACAACG
CCAGTGCTTCCAAGCCTACAAAAACCATGATCGTCTCCTCATATCCTCTTGAGAAAGTCTTCTGAAGTAAGGATGTGGCTAGATCTATAGCCAAGTGGGT
CATCAAGCTCAACCAATTCGATGTCACTATCGCTCCTCAGAGCACCAACAAGTCCCAACTCCTTGAGGATTCCGTTGCCGACAGGACCATCCTGGTGAAC
AGCATGGTCGACAACATGGCTAAAGAAATATGGATAGTGACATTCGACGAAGTGTTCAATAGCCAAGGAGTAGGATTAGGAGTCATCCTCACTTCATCAA
TAGGCGATCAACTCAAATATGTTATACAACTTGAATTTTGCGCGACAAAAAACACAACCGAGTATGAAGGTTTACTTGTCGGATTATGAGCAGCCACGAC
ACTTGGAATAAAACGATTGGTAATCAAAGGGGACGCAGACGGCAGAACTAGTCACCAACCAAGTACACGAGAATTAGAAGTGCTCTTATCCCAAATTAAC
CAAATACTTAGTCGAGGTGCGCAAACTGGAGCGTAGGTTCGACGGGTTCGAAGTACGCCACATATACCGTAGGGGCAACTTGGAGCCGACAACTGTTGGT
ATTTCTTACGATCACAGA
>HHZ_61864 length 1018 cvg_5.0_tip_1
ATGAAGCAGAGAAGATTGTTGGGGTGGCAAGAATAATGGAAAATGACGCCCATATACCAAATGTTACTTCTAATTATATCCAGAAACCCACTACTGCTTT
GCATCAAAACAAAAAAACCACTACTTCAAATCCACCACTAAAGGTAACAGGCCGAGATATGCATCGTGAGCAGCTAAAAAGTATGCTTCGTGCTATAGAA
CATGATGATACATGTTATTCTGTAATTGGTATTCATGGCATCGCAGGGTCTGGAAAGACAACTCTCGCACAGTATGTCTGCAAGGCAGAGAAAAATGATA
CCTACTTTGATCTAGTTATGTGGATTCATGTTACTCAGAATTTTAGTGTGGATACCATTTATAGGGAGATGTTTGAAGCAGCTTCAGAGAATAAGAAACC
ATGCCCTGCATATAATAGCCTTGATGTCCTGCAAATAGAATTGATGGGGGTACTACATGGAAAACGATTTCTCTTGGTATTAGATGATGTATGGTACAAT
GAGTATGATCATAAGGATCAGGAGCTACAACAGGTACTTTCTCCATTGGAAGTTGGGAAGAGAGGAAGCAAGATCCTGCTGACAAGTCGAAGAGCATTAC
CAGGTATAGGTGACGTGAGTTGTACTCCTTATCCATTACCTGAAATGGATAGTGAGGACTTCTTTCAATTGTTCATGTATTATGCACTTGGAGGTACAAC
TATAGATGCCAGAGATGCACGCAAACTGATTGGAAAACAAATTGCAAAAAAACTGAAAGGGTCACCTCTTGCAGCGACCATTGTGGGGCAGCGGTTACGT
ACTCACAAAGATGTTAAGTATTGGATAGAGTTTAATGCTCGAGAACATTTAGATGATGTGATGGACTTCTTATGGTGGAGTTACCAACACTTTGATGAAG
AGGTCAGACGATGCTTTGCGTATTGTAGTATTTTCCCGAGAAGATATAAACTGAAACGTGATGAGATAGTCAAACTATGGGTGATACAGGGGTTCATAAA
TGCACCCAAAGGAGAGGA
>HHZ_61866 length 1018 cvg_20.0_tip_1
CCTGCTAATTTACTTTCACAAATTTCTGGTAAACTATCCCCTCCATTCTAAAATGTAGCTACGTTTTAGAACCACGTTTGGAAATTCGCACTACTAAGGT
AGCTATATTTTCGGATACATGGAGTATTTTTCATGACCTAATTCGTTGTAGTAGGCATGTTTAACAACTTAACCCCAGATGAATATATCTTAGAGCAGTC
AACACTCTCTCAAAATCAATCAGAAAAATACTTTTTTTGAGAAACAGAAACATACTTTTTAAAAGAGGAAAAAAAACATATTATTATGTTATACAATAGT
AATATTGCAAATCAACCTTCTAAAAGAAATAAAAATAATATTGGTATACAAAAGGTGTCTGTCATCATTATTTTGGGAAGATCAAGCATTGTTGGGACTG
TATTAATGAAATGAAGGTAGAGATAGGTTCGCATATCAATTAAAGCATTGTTCTTAACAGAAGTAGGAGTATATCAGAAGAGAAACCATCTGGTAACAGC
AACCTAAAGGGCAAATAAAAGGCTGAGAGAAGTGCAGATATATCTTATTTTTTTGTTCGACAGCTCCCTATGGAGAGATCTCTGATCTCCTACTTCCACC
CTCCACACCTTTAAGATATACAGGACGATGCTGTTATAAGAGTATGAGACCAATCACGAGAATGATACAGGAGTGTTAGGACAAGCCAAATCTAGGGTTA
GGAGACATCAGGAATGATGTTTGCATTGCTTCTTCTAACAATGGACAGTGGGAATGAACTGGAAGAGCTGAAGACTACAATATAGGGATGCAAATCCTCT
GCATTAATACTAGTTGTGAAGCACTTACGTGCACTGCATAGTTCTTTCAGTTTAAAATAAATCACAATTTATCCCTTTCTTTCTCTCTTCTTTTGGGTTG
TGGAAAATTGGGAAGAAGAATCAACAGTTGGGAGTTGTCTTTCCCGTCCATTCTTGGATGAGTGGCTCAAATCTGATAAAATACACATAAGGAATTCTCT
GCAATAGTAATGACCAAG
>HHZ_61868 length 1019 cvg_43.3_tip_1
ATTGTTATGCATATTATAGACTCATATATTGGGAATTCACTACATATAATACGCTAGAATTAATTAGGAAAAGGTGAAAACGATGAGAGCTACTATATAT
ATAGATATAGAAATCTGACTAGTATTAGTATTAGTGCATTGGAAAAATATTCTATAAAGATTACGAAGAGAAATTTCCGCTCCCTGTCGTCCACGTGGGC
GCAGGGAGCGAACCCTAGTCCCAACCGACACCATCCTCCCTTCCTCTCCCCTGCCTCACCGCCGCTAGAAACCGCGCGGCCGCTAGGATGGCAGCGATAG
GGCTGAAACCCCAGCGGTGGCCCATTCTTCGGCGTGAGGAGGCGGCACGCGCGGCGGATCCACCGCCGCGGGATGTAGCCCCCTCCCCCTGCCCCCGCGG
ATGGATCTGGTGCTCCTACCGCCAGATCTGACCGGAGTGCACTAGCGACGACGTGGACGATGGCGGAGGGACGACGACTGGAGGCGCTAGCAATGGGAGG
CCGCGAGGTTATTGGCTTGCTATGGCTGGTAGGAGGCACAGGAGATGGCGGGAGGAGCAGGTGACGACTCCAGCTGCCCAACGGGAGGCGCCGACGACAA
CAGTGGTCGGCTGATGGGAGGCGTGGGCAACAGCAGCGGTTCACAGGAGGGAGGTGCGACTGGTGCCAGCGGACGATGGCGCGACACAACGAGGAGCGGC
TGGAGGCGGTGGTGGAGCTCCTGGTATCAGCGCATGCGAGTGGCAGTGGTGGTTGCACTCTCGGTAGTTGTTGGGGGTGGTTGCGGTCGGTGAAGCGATG
GCCGATGTAGGTCGCACCGGGGGCTATGAGGCCAACCCGGCAACGGGCTAACCGCTGGTGCGCAGCGGTGGAGAGGCTGCCGTGATGGGAGGACGGAGGC
GACGGTGATGCGACTAGGCAGCTGGTTGTGAACACGGGCAGCCTGGTCGAGGCGGCGACAACGGTAGCGCCATGAGGGGTATGTTGAAGCCTGCAACGAG
CTTCCTTTCCAATCGTTTG
>HHZ_61870 length 1019 cvg_33.5_tip_1
AGAGAGGTACAATTGTATTCTTGTAGTTGTGGACAAGTTTTCCAAGTATGCCCATTTTGTGCCTTTAACACATCCATTCACAGCTGAGTCAGTAGCCACT
GCATTCATGAAAAACATCTATAAACTCCATGGCATGCCAAAAGTTATCATCTCTGATAGGGATAAGATATTTACTAGTCAGTTTTGGGAGTACTTGTTCA
CTAAATCAGGCACAAATCTGCACTTAAGTTCCTCTTATCACCCCCAGTCCGATGGACAAACTGAAAGGGTCAACTAATGCTTGGAAATCTTCTTGAGGTG
TTTTGTGCATTCTACACCTTCTAAATGGGCTGCTTGGCTTCATCTGGCAGAGTTCTGGTATAATAGTTCATTCCATTCAGCTATTCAGAAAACTCCATTT
GAAGTGATATATGGGTATCAACCATCTCATTTTGGAATTAGCATGGATGACTGTGCAATTGCAGATCTGGGCATATGGCTCAGAGATAGAAAATTTATGC
ATCAGTTAATTCAACAACAGTTGCATCGGGCACAACAACAGATGAAGGCTTATGCCGATAAGAACCGAAGTTTTTGGGAATTTCAGGTTGGTGACTGGGT
TTACTTGAAACTCCAGCCGTATGTACAGACTTCTGTTGCTAGGAGAGCAAATCATAAATTGTCATTTAAGTACTATGGGCCATATCAAGTAATCAGCAAG
GTGGGATCAGTGGCCTACAAGCTGCAATTACCCAGTGACTGCCATATCCATCCTGTGGTACACGTCTCGCAGTTGCGTGCTGCTACTGGGTATAATATTA
TTCCGCAGAAACAATTGCCTTCACCATTGGGATCCCTGCAGATTCCTGAAGCATTTTAGGACAGACGCATCGCTCGCAAAGGTAATCATGTTGTTACTCA
GTTGCTTACTCATTGGTCAGGCTCTGCTGTAGAAGATTCTACTTGGGAGGACTTGGAGGAGTTGAGGAGATGTTTTCCGCAAGCGCTGGCTTGGGGGCAA
GCCATCTCTCAAGGAAGGG
>HHZ_61872 length 1019 cvg_33.9_tip_1
ATTACGACATGCAGCTTTTATTAACTTTGTATTATAATTGCCGTCTAAAAGCTTTGTTGTTTTGAAGCGCTGAAGAAACCACTTGATTTCTTCATCTCTC
GACATGCGAGCACCGTAAGAAATTTAATTAATTCGTTAGGTAAAAGTAATGCATGTTCAGCTTTTTTTTGTTCACCAGCTCATCAAAAAAATTTCTATGT
GATTTCTCGCTTCTCCTTTTTATATTAACCATACATATTCCGATCGCAGCCCCTTAAAAACTGCCGAGGCCTTCTTGTTTTTGATTGCCATCGGTCCATC
GATCGTATGTTGTGGTACCTTGTTTTCATTTTGCCATACCTCAGCTACTTGCTTAAAACAAAACCGTCTTGTGGCATCTATCTCAGCTCAAATACTGATG
GTTGCCATGAAAAGAAACGCTTCTTGAAACAAGTAATAAGGGCGAGGTGATAAATCTCTACGACTGGACGGTGGCAGTAGGGTATTTCTATTCCCACTCA
GTGCTAAACAATTAATATTCTGTCTACATCTCACATGTAAGAACTTCTATAGAATTGGCCCATGTGAATTGTCAACTTGATAACTGGAGTACTCCAGTTG
TCTAAGACTTAAGCTTTCAATCACCACAAAAACGGCACATCGACAAAAACCTATTGTTTGTTTTTTCTAAGGGTTTCTTAAGTATTAAAAATCACCCCTA
TCATGGGCAAAGTTACACATGCATGCACCGGCCCCTAGCTAATTTTCTCAGCCAGACTAACAGAAAGAAATTATATATAAGACCAACTTACAAATATTAT
TATCGGGTGGTACTATACATAATTAAAAGACTAACTATGCTGTTTGTCAAGTCAAGGAAGCAAAGCTTTTTCCAGCATAAAATATGGAGGGCCTAAACCC
TCTCTTTTTGTCCTTTAAATTCTCTTGCATTCGTACGTACCGGCCACAATTAAGCTAGACATACTGCATTAATCACTTACAGGCAGAGGGGTTGACAGGA
TTAGAGACACAATTAGATC
>HHZ_61874 length 1020 cvg_16.0_tip_1
ACACTTGTGTGTCGAGGTTCATAGTCAGGATTGGTCTTTTTTTGGATGGAGGGGTAGTAAGAAAAGAGTATATACAAAAAAATAAATTATCACTGCTGCT
TGTGCAGTCATGCCTGGGCCTTGCGACGATCGATCTCTCAAATTCAATGCCATATGCTCCATTCCCATCAATCGAACTCATGGAGAATCTTGCCCTAATT
TAAAGAAAAAACAAATTAAAGATTGAATCTTTAGTACTCTCGCTGCACACAAGAGAAGGACTACAGAAAAGAAAAAGAAATCCTCCGCGCTGCACGTGGC
ACTTCTGCACGCCCACATCAAGCCCCTTCTACTGCTATTACCAGGAGTTTATTAGTGCCAACCGCGCAAATGCTAATTCGGTCACATGAAGATTCGTATG
TACAATTCACATGAAGACAATTAGCTGTTGAAGAACATGAAAAAAAAAATCGAGATGCAATCTGAAGGGAAAATTTGAGATAAAAGAGCTACATGCGGTG
ACAGCAGATAAACCAGCACATCATATTTACCCATTCAAAATCACATATAGCAACATACTTGGTTTCTATGAAAGGCAAGAATAAAATCTATTCGATTTCT
GCGTTGGCAATCAAATTGCAGTGCAAGCAATGTACCTGTTCCTAGGCTTGTATGAATGTGACGATGGATAGACATCGATGCAAAAGCAGCTAAACAGTGG
GATGGAGAGGCAGCCAGCCCACAGGCTAGCCCGCTTACGTCGACAACGACAAGGCAGTACTGCGTGGGGGACGGAGGGGCAACACACGCCGACGGCGGCA
GCCGACCGCGAGCCCGCCTCACCATCCTCTCCCTCGCGGAGCCAGCAGGGAAGGGCCGGCGGGCTAGGGCGCGCGTTGGAGGCTGTGGCTGCGGCGACCT
AGGGCGAGAGCAGGAGAAGGGCGGCCAAGCTACGGCGCGGTGGTGTGGGGAGGGACATGAAGATGGCGGTGTGGGGGAGGGCGGCGCGACGTGGGGATGG
TGGAGGGCGGAGGTTAGATG
>HHZ_61876 length 1020 cvg_30.7_tip_1
CGTCGTCGTCGCCGCCGCCGCCGCCGGCGTCGGCGAAGACCACGACACCGCAGACGATCGTGACCACGCCGTCGACGGCGTAGAGCGGCTCGAGGTCGCT
CCGCCTCACGAGGTGCCGGAACGCGCCGCCGTAGCCGCGGGGGTGGCCGGGGACACTCATCGGGAAGGCCCTGTCCGAGCAGATGATCGACGGCGCGCCG
ACGCCGCCGTCGCGGCGCATCAGGAAGGTGTGGAAGATGGCCCTGACGGTGTTCGATCTCGCCGGCACGCCGATGCGCAGGGAGACGTACTCGCCATTGT
CCTCCTCGCGGTAGCCGCGCGGGTAGCATCTGATGACCCACGACTGCTCCCCGTCGCCGACGCGCTTGTCGAAGCCGTCGCCGACGGCGAAGCTGTTCGT
CGTCGTCGTCGTCCCTGGGTACTCGAGCTTCAACTCGGCGAAGCTGGATGATATCATCATCGTATTTTTGGTGTATTATTAATTAATTGCAAAAATATGC
CGCCAAACGGACAAATTAATAAAGTTTATATATATCGAAAATCTCACGGACACGCTCTGCGTATCATGACGTGAACTAGAGTAGTTCATGACGTGAACCA
GAGTACGTTGTAGGAATTTATTTTCGGCAAGATAAATGATTCCTTTTTTATGTACGCATTTGAGTCATATTTTGATTGGTAGGAGATAATAAGTACTTGT
TGTTTTATGTTTATGCTAAACTAAACATGTCTATCTTTAACTATTAATTTTTAAGAAAATGTATGGTTTAACATAATAAGATGTTATGTTTTTAGATTCA
CCATAAAATATATTTTTGTAATATAGATATATTTACATGTTGTCAAACTATATGATTTTTTTTATTGTTTGACTTCAGATACAACAATGAATTTGTCAAT
TTTATGGATTAGATATGTCATATAATTGGATTCGTAATCACCATAGATACCACATATATACCTAATATTATACGATAAGGTATATTGAAATATAGGAAAA
TAGCAGATAAGAACAACAAC
>HHZ_61878 length 1020 cvg_13.0_tip_1
TCGAGCCATTTATAGAGTATGTCCTTGAATAGCGCACCTGTTTTTATTTGTGTATCATATAAAATTTTAGCTCTTACATGGGAGTTGTGCACCTGTTTGT
AGGATTTACATGAAGGATTTACAAACTGCTGGCAGTCATGATGTTGAGGGGAACCTTGCTAAGGAATTTCCAGGATGGTTTAGGAAACATGTGAGTCATT
ATTTAAGTATTTTCAGTTTTGACTCTGTGATAATATATCATTATTTAAGTATTTCCAGTATATTGCAAATGAATATATCTCATACATATCTCATTTACTG
AAGTGAGAATGCAAATGAAATTTACATATGTACATGAATAAAATGCAGCTGTGCTATCATGCATCATTGCTTCTACTGTTGAAAACCTTGCTTGGCAGAA
TGAAGCACATGAGAGGAATAGAGCATCGTGTGCATTTTTTGTTTTTTTACAACAAATGATTTTATTAGCAGCATGTTTAGTTTTGAGATTAGATGACTAA
ATTAAGTGCAGCTGCCTCTTCTGCCATGATGACATTCCTGATAGCTCCCTGTATATAAGTCTGATAGGATGATTGTTGTTGCGTATTGGTGATGGAGATT
CCCAGTCCAGCGTCCTTGTTCATCTGTGGGGTGTTGTCAGGCTGTGTGGCTACATCCACATAGCATTTTGTTCCTGTCAAAAGAGCTGGTAGGGCTATGG
TGCTGTGTGGAGTTTCATGCACATGCTAGTGCAATAGTTGGAGGAAGCTGCAGTTTTCAGTGATGACCATCACACGAGGAAATACGGTATATTAAGTAGA
GAAGTCACACCATTTTTTTTCTCTAATTGTAAGAAATATCAGGTTCATGCTAGTGTTACCTGAATCATTTTGAGAAAATGTCTTTTTCTCCCTAAAAAAC
AAGTAGACCAATATGGAAGAACCTGTGCATAAAAAATGGACCTAAGGAAAAATCTATTTACAAATTTTTAGAGTTAAGTAGTCTGCTAGTACTTGCATTA
TTTCTGGTGTACCTTGCTAA
>HHZ_61880 length 1020 cvg_11.0_tip_1
GAATGATACCTTCAGGTTCGCAACTTGACACCCTCTATGATCAGCATCCTTACATGTACAATGGCAACAGCGGTCTTTGTGGGCCTCCTCTGCGAAAGAA
CTGTTCAAGCAATAGTACACCAAAGCAAGGCCGATCGGCAGTAACAACTAGACGAGGTTCCCGTATAGATCCATTTTTCTTTGGTCTTGTCCTAGGATTC
ATAGCTGGTCTTTGGTTGGTTTTTTGCGCCATGTTACTGAAGAAATCGTGGAGGATTGCTTATTTCCGTTTCTTTGACAAGCTGTGTGATAAAGTATATG
TGATTATGGTCGTTGGTTGGGGAAGATTGACTAGGAGGACACTTACAAATTAATTGAGTATTACCGAGCAGCTATTTTGCGTGTCTGTAGCTTGGACGGT
GTGCATATATATTGAGTATCGACACCCACCAGAGCTATGAAATAATTGAAGGTGATGAAGCGTGTGAAGATTCATAAATACATTACATTTTGTTAGTTTG
TATTCACATTTTAAGCTAATTAAAGGAAGTACTGTATGTATTGGTAAAATAAAGTATTCTTTATTTTTCCTTATATTGTATCTCTTATATATTTCTGGTC
CACAAAAAGGATAAATAAAACCACTATTCTTAGTTAAAATGTCCTTTCAGGATTTGTTTCCCATGTGTTTAATACTCCTTACCTTATCGAGCAATGACCT
TATTTTTCACTTCAAAACTAGCCTGTAAAGTTGTGCATTCACGCAACTATAACCATCCTATTATATTATTTGTCGTCGTTCTCAGCAATATGTGAGTCGT
CACCCTTACATTTTCTCCATACAGCAGCATGTTCGTCTTATCTTCTTTTTTTTTGTTGTGCTGTTGAAATTTATAAAGTTTTTGGAGTAAATTGAGTATG
AGTAACCGTCTTCTTCGTTGCAGCTTGAGCCACTACCTTCCCGTCATCTTTGCTGCTACACGACTCTCTTATCCTCCCCTTGGAATGAGAAAATTTCATA
TGTACCTTTGAAATTTCACC
>HHZ_61882 length 1021 cvg_30.9_tip_1
CGATTTGACAGCATGAAAATTTTTGTTTTGGAAACTTAAAAGGGCCTAAACCTTATGATCGATTCCAACGCAGAAACATTAGCAAATAGCAACGAACAGT
TTATTGCACTTGCTAGTAGTAGGTTGTAGCGGTACAGTTTACGTCACAGCAGGCATCAGTGCAAAGAGCCAAATAAACCTGCCGGAACATGTAGCCTTTG
GCAACACATCTGGAGGCGTGACGTCGGGTACGTGTCTCGATTCCTTTTTCATTTCTAGCTCATCTTTCCCCTCACATGTCCGGTGATCTGACCAGCCCTA
TCGATGGTGCCGGAAATAGACGTGCGATGAATCGTTGGGGTACCGACCGGATTATCTGCGAGGTTACATATATACGAAACAGTCTGTCAGTGAAAGAAGG
AAAACCATGTCAGCGCGGCTAAAAAACTCTGAAGGTATTCACTAAGTTTCATCTGCAATTTCAGAGTAAGCCAAGCCAATTGTGAAGTAAAAACTCACGG
TTTCCGCTACTTCCTGAGCTGCCTGCTTTGGCTGCCGTGGGGACGAGGAGGAGTGCGGTGCCGATGAAGAACACCACCAAAACCATGATTTGGACGGCCA
GAAGCCGAGCCACAGCAGAGCGGCGTGCAATCGGCGAAGACATCGGCGTTTAGCTGTTGAGGCCTGAGAGGGCACTAACAGAACCGGCCGGAGCAGTTAT
CAGCCAGTTGCGCTTGCGCGCGCCACACGGCAGTTAAATGGACCAAAGGGACTACCCCTACTCAGCATTCCACGGATTTTTAAGGCATTGGAACTTGGAG
CACTTTCAGCCACTAGATTGAACATCAACGCATTGTCCTTACCCCGCAGGCCCGCACAACATATGGCACGATGGGGTACGTGGCAGTAGGTCCAGCTGCA
CGGATTCCGTTTTCCTTTCTTCCATATTTTCCTTCTACTAGAAAAATCGACACGCCAGATAACGCGGGTGGAAATTTGTAGTCCGTGTAAATACAACTAG
CTGGGTGGCCCGTGCAATTGC
>HHZ_61884 length 1021 cvg_19.0_tip_1
TAACACAGTAGGAGCCTCTCCTACTATTTCTTGTAAAAAAATGGTTACATTTTGGCAGTTCTCTCTACATTTAAAAGGTTATCAGGTTATAGAGTTTAAC
TACTAATCCCATCATATCCCACGGTAATTACAACGTCATGTTCAATGGTCACCTATCAGGAAACTATATTCAACGTACGTGTATTCTAACGTTATAAACA
GATCAGAATGATGGTTAGTTGGCTGAGAATTATTGAGATGTAAGCAAGAACGATGTAGATGTCCTCGTTCGGTGCAATGACCATAATCCCATTTGGACGC
ATGCTTGGCACCTTATCACCATATTTGTTCTCAATTACAGCTATTTATTCGGTTTCAAGTTAAAAATGATATGAAGTTTGTACTACCTGTTGATACTTAA
TTAGCTAGCTATTCCAAAGATCCAATAGGGCAACAAGTTATAAACCGCACACAGACTCATGATGCAAGTACTATCTGTGTGCTACCGTCCTCTGCTCGGA
TCATTTCCTTGATTTTGTAAAAAAAAGGAAGAATATGCCTTGTGCCACTGGATATTAATCCCCGAGATCCCTTATTTAATTGCCGTCTAAAATTTGGCAT
TCCCTTTTGCTAATTTTCTTTGATTTCTGTTGCCAGTTTTTTTTCTCTACAAATTAGATACAATAGCATGAAATATTAATACCAAATTTTAGATGGAAGG
CATCTTGCTATTGCTTTTAAAAAGGTAGAATAGCAAGGTTTGACTGAGACTCAATTTAAGCAAGGTTTGACTGAGACTCAATTTAATCCATAATGCTTTG
CTTTACGTAATAGCTAAAAATCTGTCGATAGAAATGGGGTGCAAAAATTTTTAATTTTTCAGCCGTAATTGCTAATAGGAGAAATATATTTTTCACACTA
GGCTGGGAGCCTGGGAGTCAAACTGGCGGGCTTGCCTTGCAAGATAGTGGCGCTGCCCGCTGCCCTAGTCATGTTTTTTGTGTACTTCCAACCAAGGCTC
TGTGTTTAGTTCACGCTAAAA
>HHZ_61886 length 1021 cvg_21.0_tip_1
TGGAGTGGTTCTGTACAAACTGTTCCTTTGTGCGAACGAAGGATTCTGGGAGGACAAAGGTGAGAGAGGACTAGAATCTGGTAGTGAGAAAAGGAGTTAT
GAGAAAAGAATCACTAGGTGTGGTTGTGAGGCGAAGCTGGTTATTAAACTAGTCGATGGCGATAAGTATGTTATCACGGGATTTGAGCAAGGTCATACAC
ATGCATTCGTTTCTCCTGACAAGAGGCATCTCATACGTTCCAACAGAAAGCTTACCTTGAGTGGTAGAAACACATTGCTCACGTGCCATAAAGCTAGCAT
CGGTACATCACAAGCATACCGATACCTTCGTGTTGGTGTAGGAGGGTTTGAGAATGTTGGATTTACAAAAAGGGACTTGCAGAACTACCATAGTGCTCTA
AGAGTTTTGATAAAGTCCTCAGATGCTCTAATGTTTGTTGATCAGTTGAGTAGGAAGAGTCTTGCAAACCCAGGTTTTTATTTTGACTATGTTGTGGATG
ACAAGGGGAGGTTAATTCATGTATTTTGGGCAGATGCTATTTGCAGGAAAAATTATGCTCACTTTGGAGATCTCGTCTCTTTCGACTCTACATACAGCAC
CAATGAGTATGGCATGGTTTTTACCCCTTTCACAGGAGTGAACCACCACAAGAGCAGTGTACTTTTTGGTGCTACAATGTTATCTGACGAGACAATGGAG
TCCTATATGTGGTTGTTCCACACTTTTTTGAAAGCAATGGGAGGTGTTGCACCTAAGCTAATTATCACTGATGAAGCTGCAAGCATGAAAGCTGCAATAA
GAGAAGTTCTGACCACTACTATTCATAGACTATGCATGTGGCACATTTTGATGAAGGTTTGTGAGAAGGTTGGACCAATTCTGAAAGAGGATGAAAAATT
CAAAGCCCGACTAAGCTCTTGTGTGTGGTCTTCTGAAACACCACTCGAATTCGAGGATGAATGGAGTTGTATTATTTATGAATATGGGTTGGAAGACAAC
GAATGGTTCAGTACAAAGTTC
>HHZ_61888 length 1022 cvg_16.0_tip_1
ACTCTGAGCCCTGCTTTGATGAGCTTGGAATTTGTAGTTAGGATAGAAAATAGGAGTACTGAATTTATAAGAATTGAGTATTTGGTCACTGCAGAAGAAA
CATGTGATCTCAATAAGTGCTTGCTCGACTTAATTACCTTTGTCTTTTGGATATTTTCTTGGGGAATTATTCCCTAGTGTCACCTCAATTTTGCTGGATT
TTGCTAATATATACACCAATGGTATATCGGTATAATGTACTTAGTGTTACTCTCTCCATTTCATACTCCACACAAAGACATTTTGGGTTTGGTCTAAATT
AAATTTATTGACGTGAGACTCGAATTTTGGGTTTGATAAAGAAATAATCTGGTTACGCGAGAGGGGTCTACAGACACGGGAGAGATTTGCAAAAGTGTAG
TCGCAGCAACACGAGAGATGAGAACAAAGACTTTTGCAAAGGAGAGGGAGAGAGAGTGAGAGAGAGTGTGTGTGTCCAGTCTTGCAGAGAGTGTGTCGTC
TTGTAGGGAGCAGCTTTTGCATCTTTGCTGTCTGCACAATGCTGGGCCCCGGTGATATCTTTGCGGGCCAAGGGCTAATGTTTGGATGCTAGAATTCCGG
AGAGCTTCCCGTCCGGGCACAGACAGCAAGCACCTTGCTCAGGCCATGGAAATATGTTTCGGTTTTTTCCAAGCCCTCCATTTTTCGCTCCGTTTGAGAT
AGTACGACGATTGATGGCCAAACTATTTTTTGTGATTGCTATTTATGGATATAAACAGTGGCGAATCCAGAATATGAATTGAGGTGGTAAAAATATCAGA
TGACTAAAACAACTAGCTTTTGTCAACTCGATATTGTTCCTAAGAGACCTATACGCATGTAATGAAAAAAACATATTACTTGACATATAACAAAATTTGT
GAAAAATCGAGGTATATGGTGTACTTATTTTTCATATTTGCAACTCTGGGCACTAGCATGAAGCAGTGAGACAGCTAGCGCTCTGTATCCTTGCCATACA
ACCAGGGTTTCATTTACCGCCG
>HHZ_61890 length 1022 cvg_5.9_tip_1
CATCCATGGGCTGAGCAAGCTCGTCCATCCACGCGCTCCCTCTTCCGCTCAGGCGAGCTCCTCCGCCCCACATGCGTTCCACTGGCTGCACAAGCTCGCT
TCGCCGCTCGCGCATCCGAGGTCCGTGCTTACTCCGTCGACCGTGCACACATCTGTTCGTGCTCGAGCTCGTCCAAATCAGCGAGAGCTCGTTTAGGCAC
CCTTCAGAGCTTGCTTCACTAACCAATTAATAGGAAACCAACGAGATCGGGACGATACATTGGCAGCTCTGGCGGTTGGCAACGTCGGCCATGGTTCAAG
TCGATCGTCTTTGTCTGGGCAAGATAGTGGTCAAGGTCCAGGCGTGGGAGCTTGGATCCAAGTAGCGAAGAGGGCATTGGATTTGCTAGATTAAGTGCTA
GAGGGCTCGGCTAGACCTGCAAGCCACACCTCACCGGCGTCGTCTTGTTCCTTCCCGTGTGCTGTGGTCGTCGTCGCATAGCTCCAGATCCAAGCTGCAT
GCTCTATTTTGCCGCACTGGCTATCTCACTGCCTGCGCCAGCACGGTCACCATTGCTGCATTGAGCACAAGAGGAGAGAGATATATATAGGGATGGAGAG
AAGATAGAGGGAGAGGCAAATGACATGTGGGCCCAATTTATAAGCAACGGGAGCAAAGTCATTGACTTAAAATTCTCTCTCCAACTCAATCTAAAATAAT
ATTTTAATAGCTCACGTATCTAGCAGCAAAATACAACAATTTTAGCATGTCCTCCATTGTATTATTTTACGGCATGTAGCAAATTTTGTCATAATCAGAG
AAATGATGAATAAATAGCTATCATCTAGATGAGCCTAAACTATAATAACTTGGACTAATAGAAGAGTCCAAACTAGTTGCAACTTTCTAATTATTAACTA
CGAGCTTTCGAATTATCAAATAACAAAATACTACCATTCAGAGTCCATCATGATTACAACTTCATATTTATAGATTCCATATTTTAGAGTTACTAGCTAA
ATGCACGTGTGTTACAACAAAG
>HHZ_61892 length 1022 cvg_7.0_tip_1
TAATGCATTATATTTGTTATTACAAGCATGCTTGCTGAGTACCTTCTGTACTCATAAATGGGTTTAGATCACGATGATATGCTGTAGATGTTGGTGATTT
CTATGATTTGTTTGAAGGACCTATGGTTACGGTTTCTAGGTCACTCTATGCTCAGGCTGTTCCTATGGTTAAGTTTACTAGTTAAACTGTTTGTGAGAAT
AAGACTTATAGTTTATATTCCCATTGTGTTGTGACCTCTGTGGTTTGAATAATGTATAATTGAAGTTTGTGCTTTTATATCGTTTCATGCGTAAATGGAC
TTCCTTGGAAGTTACGTATACGTGGGGCACTTTGACCTTCTTGGGGTGTCCCCACAAGTATTCACATGTTGTTTTTTTAAAGTACTTGTCATTCTCATAT
TGTAAAGCACTTTTGCTTAAAATCTCCCTCTTCTATCCCTCATCAATATATTCACCCCTCTCATTATAATCCACGTATTTAGCAAGGAGTTAACAATAAT
AAATAAAGGTTAGCTCGGTGATTTGCCACAACTTCATATTTCGTCTGAGCTAGAATATCTTGTCAATCAGAAAATTCATCGACTCAAGGAAATCATACGG
AGACTAAAAAAATTTGTCGATTTTCAACTAGAAAATTGTCCTGCCATGAATCAAACAGAGAAACCAGCAAACAAGAATCATCGGTGCGTGTATCTTGATC
AACCAGAGACTACCGTTCATCTCGAGGCTCTCGCATAATAAGGGCTGACAACCATAACTCTCCTAGTATCTAGTATCTATCCCTGTTGGAAGTGCACATG
CTATGTTCATCCCAGTTTACTCGAGACTGATGAATTCTCAACACCTCCCATTCTTAAATTCCTATGGATAAGTAGGTGCCATCATTGGCAATTGGCAGGA
TATCACAGAAATTGCAGCGAATTTGACAAAAGCAATTGGCTAGCACGAACAAGAACATAACAAAAAGGGAGCAAGAACAAAGTCTGCAAAAGAAAAATGG
GGCAATTCCTTACATACCCCTA
>HHZ_61894 length 1023 cvg_24.2_tip_1
ACATTTATAACCACTTAGCTGTTACCCTAAAAATGTGTAGTTAATAATCATAGTTATTTGACAATAGAGTAAGTATGAAATTATTAGAACATAATAATAC
TATGTGTCTACAAATGTTATTTCAACAAAATTTTAATGGTTGTTGTTTTATTATTAATATTTTACTTCGTCTATCATTCACAACTAATTAAATAGAATAA
GCTACTGATATGGGATATAGGTTTTCCCATCTCGAGATAAACTTTCATGCGCTAAAAAACTTTTGGTGTAAAATAATGGTTTATCTTTTTGAAGAATCAA
TCGGCTCTCCATTGTTGAGAGATGTTTCCTACATGTCACAACTGCAATACCTTTGAGCTCGATCTGGTACAACTAACGTTCAATACAATTGAGTCGCCAC
TTGACAGAACCGATGGAGGAAAATTGCAACGTGCTGTTGACAACGGATGGGCATGAACGCTTGGGTTTTACACTAGGATGAAGGGTGACATTCTTCATTA
CTGGTTCAAGGATGCCGCTGCTAGTGCTAATAACAACTCTTCAATCCAAGGTAGATCAATTTGTATATGACAGTCCCTCCCTTAAGCACCAATCGCATCA
CTATTCCTCGAACAATTTTATGGGTTTCATAAAGTTAGGAACCGTGTAATGAAATGCTGCTATCAAGCAAAGAAAGTTACTTATAACAAATCTTACAGGA
ATTAAAGTTCTAATTGTTCATAAATCTGATTACTGATCATAATGCTAGCTAGTTAGTTTGTATGTGAGTGTATAATGATTGTTTTATGTGATCATCTCTT
GGCATGTTGCTCATGTATTTCCACTGAAGCTGTGATGTTACATATTGTAATATTCTAATTTTATCAACAAGTGCAGGCGATGATGGTGATGATGCAGTGG
GCATGGCTTCGTGGGTAAGGTGTGCTATTCACGAGGTGTGGCATTTTTATCTGGACCTAGTGTTGACAAAAAATCTGCGTCGGCCAATGGTGCCGGAACT
GTGTTGACGCGACTAAGTCGACG
>HHZ_61896 length 1023 cvg_10.5_tip_1
AAAAACAATACCTATAATTGTCGCGGCAACCTCGGCGATCTGTAGCAGCAACAGCAGCGGCAGGTCATCGTCCAGTTCGCCTTCAACACTTCAAGCAGCA
AACAAGTAGCAGCAGCAAATCAAAATGCCCTTTTCATCTTCATTCTCTCCAAATCTGGTGATGTTCTCTGGCACCGATCGAGTCTATGATCCTTGTCCTC
GAGCTCCTCTTTTCTTCAAACAGTAGCAGCAGTGAAGTTCCAGATGCAGCAACAAGTCTCACTGCCATTGTGAATATTCTGCTCTTCACCTAGTGGTTAT
CCTCTCCTCCTCCATGCTCATTCGCTCTCTACACTAATTTTGCATATTTATGTTGTGGCTCTGTGCTGCTACAGCCTACCATTTGATTAGGAGAGGAGTA
CATGCCGTGCCATATCATGACATAATTAGTTTGATTGCTCATCATAATCATCTTGTGCAGCTGCCTGGTCCCTCGATTGATTCCTACTTTCAGTGTAGAA
TTTGTTAAAATCGTCCCCTTAATTTATATTGATCCCTACTGTCATCATCAGTGGCTTATGCATCTATCAAGGGCAAGGCACTTCTTTCGTTGCTCATTTC
CATAGCAGTCACCAAGTTCATCGCCTGTATATATGCTCAGTATTGTGCTTGCTTGTACACTGCTGCTGTCAACCATCTAGTAGTATCTATCCTGTGTCCT
TTTGCTAGTATATCGATGTCTTCTACAAATCAATTTCCCATGTTTCCTATAAAATCCGTCAAAGTCCATTGTATTGTCCCCCGCAAAAAAAAAAGTCCAT
TGTATTGTTCAGTCCATCGAAGTCATGCACTATCTTTTCCCCAGCTCCAAGTCGGAGTTGGTCTTCATCATGATCATCATACTATCATCAACTCCATATC
GGAGTTAGTATTCGTCTTCAGTTCACCAGCTCCATGCACCACCACCATCATCAATCAGTGAAGGACTGAAGAACAGTCTATGAAGGTCCTTCACCATCAT
TATCATCATCTTTGAATAAGTGA
>HHZ_61898 length 1025 cvg_18.7_tip_1
TCGGACTGAACTTCTGGAACCAGGTCAACATTAGTAGTGCAACCATGACTTACACGTCTGAGGCTATAGTTCTTGCCACTGAAAATTCAGTATCAGTTTG
CTTGCTTGATAATGGAAAAGGATCTCCTTTCATATCATCGTTAGAAATGAGGCCAATGAAGAGTTCAAATTATCCCGCAGTTACACCAAATCATCCTCTT
TTGCTCCAGGATCGACGAAGCATGGGCAAGTAGCACAATTAGGTGATCCTTCTTTACCGACTAAAAATTTCTGCACACCCAATAATTTATATTATATTTC
TACATAAACATCGTGTAATTTCTGTCAGCAGGTATCCGGATGATCCCTATGACCGTTTGTGGTGGCCATCACAGAATACATCTGAGTGGATAAATATTTC
CACAACAAGCATGATCAGGCGCTACCCTGATGATGTATATGAGGTGCCAGCTGCAGTCCTGAAGACGGCTGCCACAACATCATCCAACTCTACCGCCCTG
AATTTCTTGTGGCTGGCTCCGGCCAGCTGGGCTGCAGCACCTGGACACTTGCTTGGCTTACACTTCACTGACTTCCAGCAGGATCAGCTGCGAGAGTTCC
ACATATACTACAATGGTGAGTCCATTGTTCCTGATGGTAAGTCATACAGCCCACCTTACCTCCTCGCAAACTACTGGAATAGCAGCAGTCCAACTGTATC
GGACAATGGCCAATCATACAAAATCTCCATCATCGCTACCAACGCATCTGTGCTGCCACCCATGCTCAACGCCATCGAAGTATACTACCAAGTCCAACAG
GATGAAAAGATAACCTCCTCAGAAGATGGTATGCATGTGCCCTTGTTTTTGTTTGAATTGAAACCACTAGACTAGTTTCTAATCATTAGCAAGGCCATGC
AGATTGTTGCAACTATAAACATACGAAATGTGCACAACTTGTGTATTAACTTAAACAATGAGCGGATACAAATACTCCCTCCTTTTCATATTTCTAAGTC
ATTTTATTTTTTTTTCTAGTCAAAC
>HHZ_61900 length 1025 cvg_8.0_tip_1
CGGGTGAGGGTAATTCGTACTTTTTCCTTTATTTTTCTCAAGATTTAAAAACATAGGGGCAATTGCGCCTATGACTCCATTTTAAAGGCTAACAACCAAT
TTAATTATTTTTTATCTTGTTTAGTGGTTGGCCCTCTTTTATCAATTTTACTCATTTGACCATTCTTTTTAAAACTGAATATATGGCCTGACCTTATTCT
ATTAAGGCAAAATTTGCTACAGGTTGAACCCACCACCGCTTGCTTCGTTTGTACGCCTAATGAGAGTGAATGGGAGTATGAGACAATCATATTGCAGTGG
AGAAGAGATTGGAGAGGAGGGAGGTTGACCGATGAAGAGCGTAAGGTGTACAATATCTGGTTTGTTAGTTTAGGAGGGTATAATCCGAACAGTATCAATA
ATTCACTGGGGTAATTCAGACTTTTTCTTTTTAGAAACAACACAGACACAAGTGGTCATATACTCACCCCTTTAAACGTATGCACAACACATCCTACCCC
TAAGACCGGATACCTCATACAACAAGCGTCTTTGCATGAAATGCCTACCACTGAAACAAAAATAGTTGTTAAGGCGAGTACGCATGCCACGTATTGAACT
TCAATCGGGATGAGTATGTTTCACTACAAGAAATAGCATTTGTAATTTTAGAACAAAATTTATTTAATTTCTTTGTATTATTATCATTTGCATTTTCTTT
AATCAGCCGAACCCTATATCCTTAAAATACCATTATCAGGTCCCTAAAGCTGGTTGATTTGTTTTTATTTTTTTTCCAAAGTATTGTTGAAACAGACAGA
TTTATCGATGAAAATCACCAGGCTGACGTAAATTCCAAATGGATTTTTTTTATAACAGGATGAGTTAAATTGGGGTTAGTAGATCACATAGGGCTAATTT
CCATATATCTTTATCGTTTGTTTTTGTAAGAAAAACTCATGATAACGTATCGTGCCCCACAAACCAGAAATCGTGCCGAAAATGTGGCGGGCACCAAAAA
TCTGGCGGGCTCTTATCCAAACCTC
>HHZ_61902 length 1026 cvg_4.0_tip_1
CTTCATATCCCTGTCTACAACACCCCCAAATTTCATCAATCTATACATAGACTTAGCAGAAAACGTTTTGTTTTTTTCATGAGGCCAAACCACAGAGTCT
GGAGAATCATTTAATTCCACCCCTTTCATCATTTCCTTCAACTGTCTTAAGAAAGCATCATCCTGATGATTCAAATTCCTTCTAAAAGACAGGGACCCAT
AAGATACCCCCAGGATCTCCTTGACAGACGAGTGTTGTTGATTGCTCACCCTATACAGGGAAGGAAACAAGGTCCTGAGTGAAACATCCCCCAACCACAC
ATCCTCCCAAAAATGTGTTTTTTGTCCATTCCCTACCACTTTAACTACTAAGTTATTCACCCAATCTTTACAGGAATGCAACCCCTTCCAAAACTGAGAA
CCCCCTTTTGCTGAACTATTAAAGAAACTGTCTCCCCCTAAATATTTATTCTTAAGAACCACACAGCTCATGTCTCGGGAATTATTTTCCAGTTCCACAA
TCCATTTACTTAGCAGACAAACATTCATAACTTTGGTATCCATGAAACCCAACCCCCCGAAATCTTTTGGTCTACACAACCCATGCCACTTGATCAAATG
GTATTTCTTCTTCTTCCCCTTTCCCTACAAATAGAATCTCCCCCTCACAGCATCTAACTTGTTATGAAACTCCTCAGGGAGCTTAAAGAAAACCATAGCA
TACAAAGGAATACTAGTTAGACAAGAATTTATTCTAATCTCCCTCCCCCCATAAGACAGGTGGCCACTGTGCCATGAATCTAGTCTTTTCTCAACCTTCT
GGCATTAGTGGTCTAAATTCCTTTCTCTGTAGCTTTCCAAAACTCATAGGAAGGCCTAGATAACTAAAAGGCCGTAGCATATCAGCAAACTTTTCTTCAG
TCTCCTTACACACCCCCATCACATAAACTTCACTTTTTTATGGATGGTGCAAAACTTACCACCTACTTTTAGGCTGCGTTCGAACCTGAAGGTTCCCAAC
TTCTCTAACTTGTTTTCCGCGTGCAC
>HHZ_61904 length 1026 cvg_44.0_tip_1
GATGAGGGTATCCGTTCTAGTGTAACGATATTCATGTACGTTGCATAATTTTTTGATAGTTGTCGACATTTTAAATAGAAATGCGTAGGGACCAAATTAT
GCCACGTAATATACAGTAGAGCCGCAGATGATTTGAAAAGTCGGAATGAAGTTCTCTACGTACGCTAGGCGGCCGGCTTGCCGAGTTGCTCGCACGCGCG
AAGACCTTGACCTAATCCTACTCGCGGGGAAGACTTATACTAGTCCAAGTATGACTTAATTATGAGTTATTATATTTCATGACTGGCATATGTGTATCAT
ATCGCACGTAACTTTAATTTAGACATCAAGCACGGGCTACTGTCGATCTACATCTCTCAAAGGGAATACACCATATATATATACAAGACTCGAGATCACT
CGAAGATAGTGCAGTTGTTGCAGCATTCGCTGATAAAGGCTAACTCGAACAGCACAAATGAGTAGTGAAACATCGCCCGTGCCATCTCCCCGCGGGATAA
CTAGAGCTCTTCTATGGCTTGCTGTGGCAACGGTGGCATGCCTGCCCGCCGTTGCATCTTCCTGCCGTAGAAGTTGCGGCGACGTAGCGATCCCTTATCC
GTTCGGGATGAAAGACGATCAGCCAGGCTGCGCCATTCCTGGCTTTGAGGTGAGCTGCAAACGGGACGGCCTGCTGCTCAAGCCGTTTCTCTCGGATGAC
GTGGAGGTGCGCGGCATCTTGCTAGCAGAATCTCAGGTTCGGATAAAGATGGATATATCCTGGTCGTGCTATAACACGATTAACAGAACAATGGACTCCA
TAAATTGGTTTCTGTCCTTCAGGGATACACCATACAGATTATCTGATACTGGCAACAAGTTCACGGTCATCGGATGCCGAACACTTGCTTACATCACCAT
CACAAAGCCGCAACAGCTGGAAAGCAGTAGTTTAACCACCGGATGCGTGGCCACATGTAATAGCCAGGGCGACCTTGCAAGTCTCTCCGATGGAACCTGC
TCTGGGATAGGCTGCTGTCAGACCAC
>HHZ_61906 length 1027 cvg_4.9_tip_1
CGAGCTAACGAGTAATAAGCTTTTCCGTCCACCCGTATATGTAACAAATGATAATACCACAACCATTTTATGATTATATTAATAATTAAGAAACATATAT
AACTTGAGTTGTGTTTTGACTTTTGAGACAATGTTTTATAGTTTATTGGTCACACAGGGCCTAACGGGGATGAAAAACAAAAAAAAAAAAACGTAGGGCA
CCCACAATACACCACATGCAGTGATCATTTGAGGTATTGAACCATTTCAATGTCTTCAGCAATAATGTGTATATAAAGTACTCACCAAGCTGGCTGGCGC
TGATTAGGAGATCCTTATCTAGAATTAGTTTTTTGGAGTATCTATTTGTAAATAAGTTTTACAAAAGGACTCGTAAAAATCCTAGCGGTATGGACGTCGT
CGTGTCGGAGTCGGGCACACGACATACGCACTACTAAAAAAAAACAACTCGGAAACGTACGGGAAAGCTCTACCATTTCTGTTTTCGGTTTTTTTTTTGG
AATCGAAAATTGAGGATACGAAAACGTACGGCCGGAAACCATTTCTGTTTTCGTATTATTTTTGGAAATCGAAAATCTCATATATGGAAACGGAATCGAA
TATTATCAAATACGAATTGGAGCGAATACGATAACAATATTTATCGAAAAATGAAAACAACTCTTACTAAGGTTCTCAAATCAACGAATAAATACAACTC
ATTATTTTTTCTAAAACAATAAATCAACATTTTTAATTTCTATCATCAATTAATAAATAGTAATATACCTAGTTGTACACTTCACTTTTCAGAACTATAA
TGAGCTACATTCATTTGTAACTATGGAATGGCATAATAAAACAGAAACAAATATTTATTAAGTAAAAAAACCAGATCAAGTACCGAACTAAAAAGAATAT
CCCCATTCAAATTCAGAGTAGAGAAGAGTAAAGTTAATCATGTGTGTATGAACAGTAATTCATCTCCGATACCGAGAAAATAAAATCTAAATTCACTTCG
AGAAATTTTCCGACGGATTTCAGTTCC
>HHZ_61908 length 1027 cvg_7.5_tip_1
AAGAAACTAATTACATGCGTGTAAATTAAGGGATGGATGAATCCTTAAGCGCGGCGGACGGTGGTGGCCATCAAGCGTATAAGTCCGGGCTCTAATCAAG
GGATGGAGGAATTACGTGCAGAGGTCACAACCCTCTCCACCCTGCACCACAAGAATATCATCACACTAGTTGGTTTGGTTACTGCAAGGTGGAGAAGGAG
AAACGGCGATCATTATTCCAGAAAAAGAACACGGTGGAGGAGGAGCACCTGCTCATCTTCGACTACATGAAGAACGGCTCACTTTCTGACCACCTGCATG
GTCCGTCGTCGTTGTCGTCCCATTACTCGCCGGTGGCAGAATCCTGGAAGATGCGTATCGAGATACTGCTAGGCGTACGTATCACGCGCCATTGACTACC
TGCACTCCTACGCTGTGCCGCCTTTCATCCACCGCAACATCAAAACGTCCAAAATCCTCCTCGACTCCAGCTGGTCACCGTGCTTGTCGGGCTTTGGGCT
CGCGATCAGCTACGACGTCGAGGTGGAAAGTGATTCCTTGCATACCTGTGTAGGTACGGCAGGATACATCGACCCGGAGTATCTGTTAACAGCCACTCCG
AAGCCAACAAGCGATGTCTATAGTTTTGGCGTGGTGATGCTAGAGGTATTAACAGGGAGGAAGCCAATTTTTCAATGGGAGGAGGAAGAGGAGGTGAAAC
AAGTAATGTTTTATAGGAAGGGGGAGCACACCAGCTTGGTTAAGTTTGCTCTGCCGTTCATCAAGGCGGGTGCGCTGTCGAAGGTGCTGGACAAGCGCCT
AGCGGCGACGCTAACGTCGAGGCAGCTCGGGGCAGCAGACCTGGTGGCAAGCACGGCAGAGCGCTGCCTGGAAGAGAAGGGGGAGGACCGGCCGGCCATG
TTGGAGGTCATGGCCAACCTAAAGTGGGCGCTTGAACTCATCCATAGCGATGATTTGATTGATTAGACTGCACCACTAAAAGAAATGTGAGATTGCAAAT
TAAACCAAGGGAGTACCTATACATCTT
>HHZ_61910 length 1027 cvg_18.0_tip_1
ACTATTAAACTTGCTCTTAGAGTACCTTGTTGTATGTAAGGTGGCGCGGCCTCCGATGCTGAATTATTGCAAACCAGAAGTTCACCAGCAAAGCGACATG
GAGCGCTGACCCACCAAGCCCAGCAAACAGCAGCATGCAAATGGCTGATGCACAGGAATGCACGCTGATGGCAGAGAAGTTAGAAATCCGATGGAGCTCT
GGTTCTTAATCTACTTCCTCTATCCCATATAAAGAAGCAACTCCTAACATTCTAATATAAAATTAAAGGAGAGAATAAAAGACCAAAATATTCCATCGTC
CTATTCTAAGATGCTGAAGCCGATAGTGATTTTAAGCCGATGATGACCATAGGGCTTACCGAATTTTGATGTTAACAGGTGTACAGATGGCTGATCCGCG
CACCCACTTATAAATCAAGATAAACAAGTTCGCAGCTTTAGCTTATAAGTTGATTTTATGGATTAGCCCCTTACACCCTTAAATACAGTAGAGCCGATGT
GAGTCTGGATCCTGCAAGTGGAAGGGAAGGCGGGGCGAGTCGCCGGGCGTTGTGTTTGGCTGGCCGTACGTCCCCTTCGACTGAGCTTGGCAGGCTGCCT
GGCTGTCCTGCCCGGTTGGGGTGGTTGTCTTTGCATGACTGGCCGGCTGGGTCCCCGGCCTTCTTAGCTGGTTGAGCACTTGAGCTACGGCTAGGGTTGG
GCCCACTAAAAACAATCACTAACTGCCTGCCAACTTGGAGCCATGCTGTGATCCAACTTGTTGTACAGAACCTCATGCATTATTGCAGGTGGTGGCCTCC
TGCATTATTGCAGACGGAACACATCATCACGGCAAAGCAAGAAGGGATAGGCTGATGGTAGAAGCTATGAATCCGATGGAGATCTGGTTCCCGGCTTGAT
CTTCCTCATCCTTCTCCGATCCTCCGCCTCTGGTTTGTTCCTCGACTGCTGCATGCCCCGGTTGCTATCTCACACACATCTCACTCAATTTCTAGTGATA
TTTTTTCAGTCATTTATTTCCAGACCA
>HHZ_61912 length 1027 cvg_23.5_tip_1
ATTAATTAAATATTAACTTAAAAAAACTTCAAAATAGATCAATAAAATTTTTAAAATAACTTTTCTATAGAAACTTTTTGCAAAGAAAAAAACACATTAT
TTAATAATAGCGTGTACGTGAAAAACGAGAGAGTGAAGTTGAGAAATTTGTCAAAAGAACACAAAAACGAAGGAGTGAAATTGGGAAAATTGTCAAAGGA
ACACATGGCGTTAACAGTTTGCCCGAGATTTCTGCCACAACCCCACCAAATACGACAATCAAACGGGAACTTTCGGTTTTTTTTTTTTGAAATATAATGA
TCAAAAGAGAACAGAGAGAATATGATGAATTAAACAGCTTACCATTATCTTAAAAAAATAGCTTATAAAACCCAATAAGTACTCAAGACTCAAGAGGCAG
TCTCAGCCTATTTTTCCTTTCCTTTCATTCAAGGATGCATTCGTAGGTACTCTCGGTTTTTCAGTTTACTAGTTGCCATCCAAATGCATTGCACTATAAA
ATTCGTGACTAAAATATAGAGGAACCTGCTCACATTTCAAAACTGGTAGCAATTAAATGCTACGTGCCTAAACAGGAAGCAAACGTCACCTCCAAATGGA
TCCAACTTTCCAACAAACTGCTATACACCTGTTGCCACCGAATAAGCATATGAACACATACATAATTCTTTGCAGCAACGCACAGTACAAAATTGCTTAT
TTCACAAAACTAAATTTCCATTACAAATAATACTTTGTGCATTTGTGACTAAAGTGCAAAAAAACACACCCGGATCTAGGTTTTATAATCCCTCCCAATT
CCCAAATCCCCACTGCACTTCACAGGTTTCACCAACTCGTTCTCATCTCTTTGCGCTGTCCTCCGGCAAAAAAGGCATTTCTTCCTCCTGTTGTCGGCGT
AGCGCCGCCACACGGGTGCTGTGACGGGACGCCGGCGGCGAGGGGCTTGCAGGGTGGTGCGGCGGCCGGCGACGGCGAGGTTCTCTGGTTGTCAAGCGCC
GGGAAGATCCATCAGTCAGGTAAAGGA
>HHZ_61914 length 1027 cvg_7.0_tip_1
CCCCCCGACCGATCTAAAGGATTTTCGGTGAATAAAAGCAAATATCCAATTTAGCACTGTACAAAATCAATTTCCATACACACAGATTCCATGCTTAGGA
GTGCTTTTCCATGATTAGCAGGGCCAAATAGCTCTCATAACTTACCCTTTTTTCAGGGTTCTGCATACGAAGTATTACATTTGTGTCCCGAAAAGACGAT
GATCAGATATGCTTATTTTACTCAATAGGACTTAATATCTTGAAATAATCTGGAAACACTTTAAACATATCATGTTGCACACTTTTTCATTGGCTGGATA
GATAAAAAAACAAGGCAGTGACATGAATCAGACATTTTTTTAATAATGGATTTTTCATTAATTCGGCACATGAATCGGACAAAAATGTTATTGAAATAAG
TATGCAAATGGATAATATGAAATACGTCTACCATTTCTCTCAATCCCTGACTCCCTATACATATTTGCACATGATCTTCTTTTGTGCTCTGATAAAAAAA
AGGATATACTTACCGCTGGATTGAAATCAATGATATTATCGACAGACAAAAAAAAATAAAAAAGCTGGGTGCAAACCTTAAATTTTAAGAAATAACCTAG
TCATTAGAGAAAGAAATCTGAATTTCTCATCAAATGAGTGTGCCCTGCAGCACAGGAACCTCAGCTTCAAATGTACTCCATTCGTCAAAGAACTTAACTA
AAGAGGTTGAAGTTTTTTTTGACGAAGGGAGTAGGTTAAGTTTTTTTAGACGAAGGAAATAGGTTGAGTTTTTTTATTAGGACGGTGGGAGTATATTTGT
GTGACGACTGAGGAGGCACAGTACAAGTCTACAAGAGGTCCTGTTGTGCGTGCAGTACCCTCGTCAAAGTAAATCTCAAACAGCTAGGAAACACTATTCA
TCCGTAAGGGGATATCCTCTCACTTTTCCATGCCACTTAAAAAGTTATCACTTTTTCTAAAAAAAATTTATAACGTATATCAATATGTGATATGTTACTT
TACAAATATATATTTAAATTCAACTTA
>HHZ_61916 length 1027 cvg_11.0_tip_1
CCTCCCCCTCCCCCTCGCGCAGCCGCCTCCGCCTCCGCCGCCGCCGCCACCGCTGTCACGTCGTCGTCTCCGAGCGCATCCGCCTGCCCCTCGCACCGTC
GCCGTCCGTCTCCCCTCCTCCCACTCGACCCACCCATCCCTCTCCCTCTCTCGCGGCCGCTGCCTCCCGCTCACGCCATCGCCATCGTCGTTCACGTCGC
CTCGCGGCGCCTCCGCCTTCTCCTCACATCACCACCTCCGCCTCGCGCCGTGGCGAGGTCATCCCGTACGCGGAGCTGCTGCGCATGCGAGGGGGTCGGC
TTCCTCCTCCGTCGCGGAGCCGACATCGCTCTACTGGTGCTATAGCTGAGGTACCTCTCGCTGTGCATCTTGACGCTGCTTCCTCCACTACATCGTCCTG
CGGCCACCAACGCCACCCGGTATGCGGCCCCTGCACCCGCCGCCACCGCCGGCTGTTTTCACGGTGCCTCGCCATGGGAGGTAAATGATTAAATCTCTTG
TTTCTCCTCTGTTCTTGTCTTACAAACTTGTGACCTTTTTCCACCTCCTCGAACTGTAGATTCACATTACCTTTCCTCTTTCGATAGGAAGCGACTAGAT
AAGCCGACGAAGAAGAAGATGGAGACGACGGCCTACAAGATTCGCCACCAAGTGTGACGCTTCACCCGCAGGCAGAGGTGAGAAATATGTGTTCTCCCAA
TTGCTGATCATGCAGATTGCAGGGGGGAAATGCCGCTTTCTCTATGGATGGATTCAGATAATTAGATGACGCATATTGTTTCCATGTATGTGTTTGATTT
TTCATATCCTTCTTTTTCTTTCTTTTTGTCAGCAACGAAAGCAAACCAGGGGACTATGGACTTTGGAGGGTGAAGCTGAGTGAGACTTTATTCATCTGTG
TTAGGACGTGCTTGTTCCCTTTGTGTCTGTTAATTTATATAGGATTTTGAATAAAAGGGACAATTTTATGTGCAGGGGTGCTTTTGGTTGTGGGGTGTCC
TTCTCAAATCCGATGGGCTGTCGGTAC
>HHZ_61918 length 1028 cvg_7.0_tip_1
ATGGTACAGATACCCACACGACATACATATCCGGCTACTAGTAGGATGTGGACCAGAACAATGACATATGTACTTGAGTAGGACTCAGTCACTATGATGC
TTTACAACCTGAGGGAGGCCATAGAGTCACAACTGTTTACTATATCATGCACAGGTTAGAAAACCGAAGCCATGTCCGGCTAGATTTTCCTTCTTATAAT
CCTACCCTCCTAACCTTTATAAGTCAGTCAAGGATCCCTCCAATAACATATTAATATACCCGGCGGACACACTCCACCAAAAGAAGATTAATGTTTTATT
TTACATTGAGAGGATCTGAACCTGTTTATACTTTCATCTCTGCGCATCCATTTATTTTCAGGTCTTAGCCTTTTATCATTGTCGATATATAAATCGACCA
AGTCACATTTGAGAAGTTTATATTGATATATAGTGTTAAAAAAGCGACCGATTGAGAGAAAAAACAGTTAGTTTAATTTATGGTAGCTGTGCCATGCACG
TGTCACCGTCTGAGTCAAGATTGATGCATATATATGCACGGAGCTATGGCAGCACATCAGCAACTAATTATTAACCAGCGAATGGTTCTGCAGCTGACTC
TTTCTCAACTTCGACGAACTAATAATTAAAAAAATGGTGAGAGTGCATGCATGATAACATGCATGCTAAGTATTAATATCTTCCATATCTACACTAACCA
AATATAGTCCAGCAAAATTCTCACATTTATAATATTATATTTAAGAACTCACTATAAAAAGTGTTTTTAAGATCACCCTATATTTTAATGCACATGGGGT
TAAGAAAAACCTGTAGTTTTAGTTCGTTAAGGGGGCACTACTTAAACATTTATTTTCGACCCTACCTTTACTTTTACATGGTGTCGTACGTTCAGGTCAT
GCCGGGACATCCATAAAATTAGTTTTTACAGACGATCCTACTACGAGGAACTGCATGAAAATAGAGCTATTTTCATCGGCACTCCTCTTAAGGAAATGAC
GGTAAAAATCCACATTTGTGCACGGAGA
>HHZ_61920 length 1028 cvg_46.0_tip_1
ATTTTCATTAAGCTATTTTAGGTGAATGAACACGAATGTGAATTTTCAAAATAGGCAAATTAAGAAACATGAAAAAAGGGACGTGACACAAAGTCAGATT
AAAAACATCTAATGTGAATAGGATAATAAGGTAAATACTAGATTTTGATCTATTTATAGAAACATGAAGCGCTACTACTTCCCTAGTAAGATCAATATGG
CGCCTCGTAAGAAATCTTACACGAGGGCCACAGGCGGTGGCGAAGATGTCGTAGTAGCGAACATCGAGGAAATTGAAGACAATGGCGTAGACAGGGCGCC
TTCCCTCAGTGTGCTTGTTGGTCACCTTGTATTCTCGCTCCCGACTCGGTGTTAGCGATCCCACCGCTGCCTCGCATCCCAACCCCTCTAATGGCACCAA
CTTTGCCATCCGTGCAGGAAGTGTTGGGATGCTTGGAAGCTTTAGCACCGTTTCCTGTGGTTCACCTTCACCAGCAGTTGATGAAGATGGCCTTTCCTTG
GCAACTCTGGAGTTGGCAACAGCGGGAGAGGCAAAGGCAGAGGCAGAGGCAGAGGCAGTGATGGAGCGGTTGCGCTGTGGATATCGGGGTGGTTTGGCTT
CATTCGGTGCCGCACTTCAATTCAAATGTTGTCGGATTTAAATATATCACTATATGTGTTTGAAACATTTGTGGGAAACATGTATATATCCTTAAAAAAT
GTGTGCTATATAAGAATACCACTTACTCTTTTTGAGATGATTTCTGGTTCCTACTAGTGGGGCCCATCTTTGCTCACGTCTTGTCCGGCTTGAGGTTGCG
TACTTCCTATCACAAGTGACGATAATCTCAATGATAAACTTATTCTCAAACATCTTCAAAAAAGAACTTATGACCAATGATAGTAAAACGAAGCAAAGAT
TTCAAATCCGAAACAAAAAGTGCGTACCTCTTGCCTGGAGAGAGGAGAGCGGTGATGAGGAAGAGAGATGGGATTAAATAGGAATAGGGAGCGGCGGCGG
GCGGGGTGGAAAAGCAACAATAACCTAG
>HHZ_61922 length 1028 cvg_9.0_tip_1
GAAACGGAGGGAGTACTGGAAATTACTCCAGCAACAATGAACAATAACCCTCATGCACACTCTACAGATATTTGCTCTTACAGTGTCATACTCCCTTCTG
ATGTGGCCATTTCAGTCATGGACATAGTTCTCCCTTGTGTCTATAAAGCTTGCCAGAAGACAGGCTGAACTGCCTAAGGACATCTTGACAATTTTCTGCA
GGCAGGATGAACTACCTAATGTGTGCATGAATTAATTCAACATCGACGATTTCACATGTATGCTCTTCAATAAATGGCAATGATCTACTCTTTGGTAGAG
ACAGCTAATTTGTAAGCAAGCTTCTCGAGTTCTCCACAGAGATTTTATTCATTAGAAAGATCAAGAATATTTGGGAAATTGAAGAATTAGTGCATCTAAT
CAACCTGCTAAAGAATATTATAGGAGAAGGAGGCGCTGGGAACTTGATCCGTACAACTGTTTTGCTTGATCCGTACAATAATGTGTTTGTTCTTTTTTTC
AAAAAAAAATTATGGACTGAGATTTAAAAGAGAGTACCATGTGGTTTTCTAACTAAAAGATACGTGAATGTAAGACATGGAATAGAACAATGCCATTGTG
TTTTTTTTATTATTTTACAAAGAGTATAAATCGTCAATACTCAATCCATTGAACTAGCAAGTAGAAGAAGAAAAAGTGCAGAGTGGTAGCTATAGCTTAG
TGGTACATTATTTTACTCCATATATACAAAAAAATATACTAATTGCTGACAATTTGTTGCAATAATAATGTTGAGTAGTACATTAGTTTGATCCAACAAC
AAAGGCTCATCCTCTTTTTCATACCCCTACTACTTGATTAAAGGGTATGTCATGAAAGAGGCAACTATAGCTTGTGTAAGCAAAAGACGGTTGATCTAGA
AAAGTCCATCTAATTTACAACTCAAGTACGCATGCACTTATATCTTGCATGTCGATCATGAAAGATTATAAAATAACCTCAAAACGTAGATTATATGTCA
CTCGACAAACATACGCAACACTAAATTC
>HHZ_61924 length 1029 cvg_11.6_tip_1
TAGGATGTAACCATCTGGATGCCCGGGTTTGAGGTCTCCTCTCACCGCTAGCTCGAGTTAGGGATGGGCACTTGGAGTGCATGAGGGTTATAGTGTCATG
CGTTGGGTGCATTACTGACTGTGAGTAAATCATACATCCACTATGTGAATAAAACAAATCTATCGAATTGCGGTGCTCGCGATTAAAGAATCTCCGAGAC
TTGTAATACTCCTGACCAGCCTTAGATATTTTAAACTTGTTTACATTAGGATTTGGAAGCTATGTGGCCTATCCACTCTTTGCATGCGGGAAGGTTGGCA
TTGGTGATGATATATGGTAAGTTGGATACGAGGGTAAAACGAACCTAGAGAAGCTTGGGAAGGTGAATGGAGCTCTCGTTGATGGTTAACAACTTGAACT
TAACGTTGTTTTCAGTTAAAACAACTAAGTCATAGATTTATGAATTAATTTGCGAAAATTAGCTTTATATAAAAAAAAAAACTAAGCCATCCTTGAATCC
CAGTATACACTGATACATCTTGTAGTGTTGTCTTGATGAGTACGTTTGTACTCACTGTTGCTCGTTTACATTTTTAGCATTGGAGCAGGTTAGAAGCGAA
GACCTTGCTAGCATGCTCGCTTGCTTAGTGGGATGATCGGAGTGGTAGTTGATACTAAGTCATGATCCCAATCAACGGTTTGTGAGCATGTTGCCTGGGT
CTAGCATTAATCTGGATTTCCATTGTTGTTTATGTGATAGGATGTGGCATTATTAGCCTTATTAAAGGTATTAAACTCTTTTAGTTTAATTTTATTTTGT
TATATGTTTCGTACTGGTTACACTTGTTTTTACCACCTAATAATTGAGGGATTGATATAGGGAAACTTAATAGGTTTCCAGTTTCCTAAACTGGGGGATA
ACAAGGCCTAGCATGAAAAAATCCGCCAATGGGCACCATTAGGCCGCATTTATATCCTTGTCCTCTTACCACCACTTGAAACTCCTTGTTTGCCTCACGC
TACCACCATAGGGGTGTCGTAGGCTCTCC
>HHZ_61926 length 1029 cvg_11.0_tip_1
AACATTGCAAATAAAAAGTCAAAGCGACGAGTAATAGGGACGGAGGTAGTATTAAATACTTATCAATCATGCGCTAATAGATCACGTAATTTTTCGTTCT
TCTCCTTCTCTTTTCCTCTTATCACAAAGTCAAATATTGTAAAATGGACTTCTTTCTAGTAACAACTCAGTTGATTACAATATTGTCAACGGTACGTGCA
AATTCATATAGTATTTCTTAGTAATAACTGAAACAGAAATTTTAAATTAATGCCAGCGTGGTACAATCACTACTTGCGCATCAAATTGAGCCTTATTAAT
TGTATGTGCGATCGGGTCTTAGCATGTACTTTTTCATTACGTTGGAAAAGAAAATGGCTGCGTAAGAGCATGGATGATATATATCCGTCGCACTGTTGTT
TCGTTTTACACAGGTCGTCGTAAGCACAAATTTACATGCCATATGACACCAGCACTGCTATGCTAGGGTTCCTATTCGCGCGCCTCGTAATGTTTGTTTG
ACGTAACTTGAATGGCTGAATGGCATGTAATTAAAGTGGAAGAGGAGAGGGGATTGGGGGGATGAATGCAGGTCGTCTACAGGGTGGTGGCGCTGATGCA
ACGCGTTGGAAAAGTACTCCTATGAAGAAAAGATTGCGACGCGCTGGATAAACTCCTGGAGAAACTGATGAAACTGATGGAGCAAAACAGAGTGAAAAAA
TGTTTCCACTCTCTAATGCATTGACTTGGAACTGTTGCAGTCCAATTACCAAAGGATGATATGATTGCACGATACGACTAGGTCCTCTCGGAAAACTTTA
TATATAATCCACGGTACTTGTACAGTTTAAGAGAGCTAATTATTAAATCCCACCTCTCCAATTCAAAGGGAGAAAAAAAAGGTGCATCCAGCAGTTGGTT
AGGAGGAACACAATCGAAAGCCATGCATAATTTCCAGAGATTGTTGCCATCCTTACTTTGGATTTGTGCTGTAGATCAGTTGGCGGTGCTGCTCGCTGTT
GGAGCTTCGTCGCACTGGTGGAGAAAGGG
>HHZ_61928 length 1029 cvg_14.3_tip_1
TTAGCAGTTTGAAAAACATGTTAACGGAAATCGAGGAAAAATATGTTTCTTTATGAAGTCAGAATGGGGCCTTAGACAAAGAACTAGATAGCGGACTAAT
TTTTCATTATGGACTTTTCTGAGGCATAAGATCAGCACTATGTTTTAATTTAATTAGCCAGCTCGACTTAATTTTAAATTGTCAGTTTGAATTAACTGAA
ACGTCTCTCAACTTTTCATTTTTAGGAATGAAGCATTTCTTGCTTTGCACCGTGGGAGATTGAATTGGACCAGAGTAGTTCAGTTTTCAGAATAGTGGAT
TGGATTGAAAGCAGTATGCTAGCTAGATTTAACTTTGCACGCTCTATGTACATCGTGCAGCACGACTGTTTCCCTCATTTGCTAAAATAGTACAATTCTG
GCAAATAATTCAAAAGCCAGCAAGCAACTGATTAACTAATTAAGGTTTATCAAAGGAGACGCTGAAGAAGCAACGCTAGGAAAAATGGAGCCCAGAGATG
ACAAATTTTATCAGACAAGGAGACTGATGCTGAGTAGAAGAGTACAACAGATTATTCGTAGAGGAAGCACGGGACAAGATGCCATAGTCAAGTGTAGTTT
ACTTGCTTTTTTTTTTTAAGGAATCAGCAGGAGACTGTGCTATTTCTTTGAATATAGAGGTTAAAGAAAATACAACCTCTGAAGGTAAAGAAAAAAACAT
ACAAAATAATAAAGGCCTATATTTAGTTAGGTAAAAACTCCTGAAACCTCCTTGCACATGCTATAGCCTATGTTTTTGCCTCCTCTTTTATTTTCGCCAT
CAGGCTAGGTAACACGGTCTCTTTGAGCCTAAAAATATATTGGTTCATTTCCTTCCAAATTTCCCAGGCGAAAAGTAGGATTAGGATTCACAGTCCTTTC
TTGGACGCTTCCTTTATGTTGGCTAGTCTTTCCCACCCGTCTTGAACACTGTGACATGGGTCCCATTGGTTCGGATTCAGTTTGTTTGAGAAACTGTCAG
TGCTTCCTCTGCAGCAAGCTTCTTGGACA
>HHZ_61930 length 1030 cvg_29.0_tip_1
AAGGTAGACAATGTATATCTTCAAATATTTATCACCAATTAATTAATCAACAATGAATGCACCTCATTATATAGTTACTACATGCATCTAGAGGGAAAAT
CACAACTAAAACTGAAAGAAGGGGAAAACGCAATTGCCCCTTTGAAATAATATTATTGTCGATGGATAGTTACAATTAGGGGTGCACGACAAGCTCATGG
CTAGTGGTTGGCTCAGCTCGTAACGTTTTTTAATGAGCTGAGCTGACATTTTAGCTCAGCTCGAATTGGCTCGCGAGCTATTCATGAGCAAAAGGAGCCA
AGAATAGCCCAGTTCACAAGCTCAAGCCTGCCACCTCATACCAGCCCAACAAGAATAAAAAAGCCCAACAAACTGTCCGGCCCCAAAAAAGGCGCACAGG
AATTCCAAATCCTAAGTCCTAGTCTCCCTTCCCTCATTCCTTACTCTACTAACCAGCCACTAGTTGTGTAGGTTCCAGGAGAAGCGCATCCCATGCCGCC
ACCCACCGGCATCTACCCCCCTTCCCTCCCCCAGTACTAGCACCGACACACCGCCAGCCCAGCCCTTGCGCCCTCGTCGTCACCACCAATTATCATCTAC
CATGCCCGTCACCAGTCGCCTCCACTGGCTACTGAGGTCGTGGAGGTCACGGTGGCCCACCTCATCGCTGCCCGCGGCAGTCATGGCTCCACCTCTACCT
CGTCTTCGTGGAGAAGACCAATGAGCAGGAGCAAAGCAAGTCCACTGCTAGTGCCATCAAGATCCAAATCATGGAGCAAATGTTAGAGCAAACCAAGGAG
CAAGTAGATCTGCCTTGTTAATTTTGGCTGGTGATTTGTTTGCTTGGTCTTCTGGTTGGTTGCAATTTAACCAGGCTTTCAGGTACAGGCAAAGCTTGGG
TGTGTTAATGTATGAAATATAACATATTCCTTGATGTGTACAAAAATTTCATTCCAAGACTGTGATTTGCGAGTTGCTATTCAATTGTAAAAATGTTTCT
GGCATAGCTGCTATAATCTTTGAGACTTTG
>HHZ_61932 length 1030 cvg_13.0_tip_1
ATTAATTCATTCATTCCGATATATCATGTTATCTCCTACTGAATGAAATGATTGTATCACGTACTATAATCATATTATAAATTTGTAATAAAGTATCCCT
TCGTATAGAGAGATATATAATCAATAAATATGTGGCTTATTCATGTACTATTTTCTGAATTATCCTTAATTATATATCATATGTGGAATAAATCATATAT
ATACAACCTGTTGTTTTTTCGTTGCACACTATTCACGAACACAATAGCCTTTTGTTGGTCACACACACACGCAAAAGTACAGCAGCACAACAAGTCTTTT
TTGGTCGATGCAAGCCACACAGCTCTCATCGTTTTCATTCATATATATATATAGACTGAAGTACATGCAACAAGATACTAGTGGCCAGTCCGATCCATGC
GTAGACTGCGCCATACTCTCCTGAAACTAATGCGACGTGTAGATGTCATGCAAGCCTATCCGTCCTATTCTCCTTCCACGAAATCTCTTCATGGCCTTGA
CCAGGACTGCATGCAGCTAGTAATCACTACTGCCGCCAAATTATTCTGTAGATGAACTCGCGATTTAGCAGCACTTGCACGTCGTAGATATTGGCACCTC
CCTTGACTGCATCGCACGGCTCACGACATGTACGTATCACGGGTGCGTTGGACTCAACTCCACCAAGTGGATTTCACCTAATGTGAACTGTCTGTCTTTT
TCTAGGGCCAAGATTAAACCATGTTAATTCTTAATTTATTAGTCAAAGTATAGTATATGAGACTATGTAAAAAAACTTTATCTATATATAGCTTATGTTT
TGAACGAAGGGTGTACGTAGGACGTAGCATACACTCATCTTATTAGGTACACTTGTGGACGTTGGGAATTAAGGCCAAAATATATGAACTGTTTATTCTT
TATGGTCGTGAATTAGAGGGAGTAAGAAAATAAATGAAACGATAAATTAATATTAATGCAAGGGAAGAAAATAAATGATCGATCCCAGTATATACATATA
TTCAACTGCCTGCATGCATGATGCAGCACT
>HHZ_61934 length 1032 cvg_8.0_tip_1
AATGACATATTTGCCGCATCTTTAAAATTCACCCAACGCTGTCGGTTGAACTTCCCCCTAACTCTAGCATCTTTATACAAAGCTTGAGCCAAATGGGTCT
TGCCCATGCCTGGCCCTCCCACGATAAGAAAAACCATCGGCAGCTCCTCTTCATTGGCTCTGTCAGCAAGCAAGACCCTTGTCATTTTGTCCACCAACTC
TGATCTCCCCTCTATTGGGTATTGCACAGAATTTCCATTGGTCTTAGCTTGTATAGCATGCTTAGTAGAATCACATCTAACCAAACTGTGAACAAATCCT
TTCTTTACATCATCTGCTATTTTTGTGAAATTCTGCAATGACTGACAGAGAGAGCGAATAGTCATACGGCAAAAGATTTTTTTCTTGAGGAAAATAGCAG
GTACCTCATGCCATGTTTCTGCTCTTATGTGGTAGCTCAGCACTATTTCAAGTTTCCCACGGAGATCAATGCTTTCTATTTTGATTCTATAAGCAACACT
CGGAGGGCTTATTTCATCCAACTCCACGGTAATGCTACGCAGCTTCTCAAGCAGACTCCTGATGCCCAGCAGCTCACCCTGCTCCTCCATGCGGGTAGTC
CTTAGCATGTCTATCACTCTTAGTAGTTCTGTTGCCATCTCTTCCCTCTCTATCTGTGTTAGTCTATGTCATGGCCTCATGAGGGTTCAATTTGTAGCAT
TTGATTGTATGCTGTTTGGAGTTAGGCATCGAGTCATTTTCTTTCTTTCTGCTTGGCTGGCTCGGTTGGTACTCGTGAGCCGAGTCTTGTGTGATGTTAC
CTATATCCTATAAGGTTTGTTTGTTTCAGATACCTAGAAAGAGAGAAAAAAAAAAGAAAAATAACTATCCACTTGATTGAAAAGAAATGAAAGAGAACAA
CTGAACAGAAAGATGTGAGGCTGTAGTATATGATGTATGAGCAGTGTGTGAATGTAAATTTTGAATTTACATATACACAGAGCACATTAAAACTGCATAC
TGTTCCTGACGCATTTCTTTCCTTAAAACCCC
>HHZ_61936 length 1032 cvg_41.0_tip_1
AAGGCTACTCATTTCTTCCCTCTCTCCTCTACCATAGCTCACCACACGCCAGATTGCAACATTGTGCACACCATTAGGGGGTTCACAGGGCAAGGTAATC
CTCGGTATGCCCTCACCACTCAACCAAAACATAAATAGAGCCAGCCTTATCCACAACACCATTGTTCCCCTACTAGGCCCATAAAGATATTTCAGCCCTT
CAAAATTTTGTCTCATCCCTTGTTATGTATTAATTTTTTTTGTTGTGGTTAGATCTTTTATAGAAAGGTCAACCCTATTTCTAGAAAAATTGTCTGATAG
AAGTTCTCTGAACCCTCATGTAATTGAAGTAATAGGAACATAGTATCTTCTTTCCCTTTCCTAGTCAATCCATTCGTGCGGTCTTGCCCGATGCAAGATG
AAGCATGGCGACTGGTGGCCTCCGTCGTCGACTACTCTACCATTCCAGCCAACCTCGCACCCAACCACTCCACCACTACCTTCTTCCTGTAGTTCCTTCT
CTGTGGCTGACTCTCCCTCCCTTTCCGCCAACTCCTCTCCTCCATCTCCTCCCCCAACCACCAGATACTAGCGACTTTGTCTCTATCTCCAGTGCAAATC
GAAGGAGCAATACGCGCGGATGGGGAAACTACTTGATGGCGGATCGAGCGAAGACCTTGAAATATCCGACCATGGATTAGGTGATGAGTTCGTGGCGGTA
GACCCCTCTTCTCTCCTCTTGCACTGTTCTCGTTCTCTTCCCCAATCCTGTTCATCACGTCACCGCTCAAAATTTGTGGGACTATTGCTGCTCGGGAGTT
GTGGGGGCATGACCTTGGCCATGGCGGCTTGTGAGTCATGCCCCGAATGCGAGTGCCCTTGGTCGTGCCGGGGCACCCGTGCCCTTTGCAGGGCATGAGG
AACCTCGCAGGGGCACATGTTTGGCCTAGTTGTACATGCCACATCAATGTTGAGAGCCGGAAACATTTGTTAGGCTATATCTGTGCACTGGGAATAACAT
TATGCTTCTCCATCCTCTGTTTATGGGATCAT
>HHZ_61938 length 1032 cvg_23.8_tip_1
AGAATCCAGATGAATCTTTGATGGACTATATACGACGATTCAATGAATGCGAGAATACGATCCCTGAAATCACTGATGCCTTTGTCATAAGCGTGTTCAA
ATCAAGCGTCCGAGATCGTTACACCACTCAGGAGTTGGCAACAAGATGGATTACTTCTGCTCAGAAGTGATTCGATATAATCGATAGATGCGCCCATGCA
GATAACACCCACAGGAGAAAAGAGGGAAAGAGCAAGGCCGGTAACAAAAAGAAACCGGCTAAAAAATATGCACTAGAGTCTAGCAAGAAGAAGAACAAAA
CGAACGAGAAGTGCAAAGCAGGGACTGAGGTTCTCATCACAAATCCAACGGATGATTTTGAGCTATTTACACTCGAATCCAGTAAGTATTACATCCAAAT
ATATATATGCAGTATAACTTTAGGAAACTAGGCAGTAATTTTAATGTATAGATTTGTTTTTTTCTGTTCTTAGAGAGTACCTCTTCGTATTTGAGTAAGA
AGTGTTATAACTCTGCGTCGTCTTGAAGAGAGGCAACGTGGGCGGCAACCCCAAACTCTACCGCCGCCACCACGTCCCCTCCTCCTCTCCGTGCCTCCAC
CACCATCAAAACAGTCCACGAGAAGCCCAATCGGTTAGTGTAGATTGCGGCAGCGGGGTCAATCCTTCTTAGGTGCTTGCGAGCAGCTAGGGTTGGGGTT
GTGATTGCTCTGGGGCAATTGATGCTGGATTCGCTCAATGGGAGACCACAGTGGCAATTATGGTGGGGCTACAGCAGATGCAAGAATTGAATTGGTAATG
CGATGGGGGCATGGCTGGATATAGGGGCTCCATGCTCGGTTTAGGCGGTTGCTGTAATAAGGTTGTGTGATGGTGACGACATCAAGATCTGATGGGTTTG
GCGTGCCTCGATTGCTCGGGACACTGGCATTCGCCACCGCCATTGGCGCCGGGAGGATGTGAAGTGGCAGGCGTACACGGAGGTTGTGGGCGGACTTAGC
TGTTTCTAGCCATGCCATGGATATCCTTCAGG
>HHZ_61940 length 1032 cvg_12.0_tip_1
CAAAGGTCTTTTCTTTCTAGTCTTTAAAAAATGAAAAAAATACAGAGTGCAATATTTAAAGCGAGAGTATAACTAAAGCATGTAAATTGGTATGCAGGGA
ATTTTGATAATTCCATTTGATCCAACTGTTTTTTAGACGTTTAGCTAAGTGTTTAGTGAACTATTACTACTTTTATTGCAAAGACAAATATTATTAAGTT
TAACATATAAAATGATTAGGAGAGAAATAACACGACTTAAATTAGAAAATAATTTGAGTGAACAGAGCGCTAGCTTAAATTAAGTTCAATTAAGATGTGT
CTAGAGAATTCGAATGAAGGCCGGGCAATTAGAAGATCGGAAGGAGCTGGTGATTGAGCACAAGGTGGCAAATTTTAGAAACACAGAAAAATATTGCATT
ACATAAATCTGAAAATGCCGAATAGGGTGATCATTTTCATAAACAGCACTTGCAGGCCAGATACTCAAAATGTAATGAATCCGGACAATCTGAGTAAAGA
ATGGCCAGGAAAACTTCCAAGTCCATTTAGCCTGAGACGACGAACAGCAGCGGAACAGATCGAGAACACTTTACATATCAAGATTAATCGCGCGCAATAT
ATGGGCGTCACTTAAGCAAGCAAATAGTAGGTATATAGGATTAATCACCGGAAGAAGATAACCGCCGCCGCCGAAGCAGCTAGCAGGCACAAGGCGCAAG
ATCAAGCTCGCTCGCGCGACGCCGGTGCCGTCTGGTAATCGACGAAGCTGGAAGTAAACCTACACTACATGTGTCACAAAAGAAAAACCGTCACTAATTG
TTGTCTTGGAAACTTCAGCAAGCGAAACACGGTTGCTTTTATAGTCGATGCGAATGCGTCATTTTCGTCGTGACCGAGACAGCGACGACCTCGATAATGG
ACAAAGGAAGCTTCGCGGAAGCTGCGGTTTTTATTATCCCCTTCATCACGCCGAATATGAAAAGACAATTTGGCGAATCTTGCCAACCGACTTTTAGCCC
ACGATGCAGACTACTGACTTTTTCCGGCACTA
>HHZ_61942 length 1032 cvg_10.0_tip_1
TTAATTCTGTTGTTTAGAAATTCCTATCATCCATAGGAAATTGAGTTAAATCTACATCTTTATATGTGTATAAATTACAACAAACTTCCCTATACATGAT
AGATTTTTAAAAAAATATTTACAGCATATATAAATATAGTTTATCAAGTTGTTTTTTATGATTGTACCGAATTGGTGGTCTCCACTGCTTGTATGTCCCT
GTAACATTGCTCCTAATTAGTTTTTCATTTTCAACAGTAGATATGATGCCATTATCATCCCATCCAATTTCAACCTAAAATCCAAAACTGTATAAAGAAA
GGCCTAAAACAGAATGGCATTATAGAGTAAAGTTATTAGCTGGTTTGAATTAGTTGGGAGGTAAAATGGACTGAAAATAGTCCAATCAGTTAAGTTCTTC
GATGAAATGTTTTAGGGAGTAATACTTTCACCAATGGGATAATGTTTGGTTCAATTATTGAATCAACAAAAGGATGTACGAGACTTCATGAGACATGCAC
ATCATAATATCTACTGTTTGCAACAGGAAAATCAGTAGAAGCCGCATTTAGTAACGGGGCATAATCTCTTATTCGTGTGATCCTGTCTAATTTATGTCTA
ACAATAACATAAGAAATGACCTAAAACAAGATTCATATTCGCTATCCATTTGCGATTTATATGTGAAACCTTCTATCAGATTAATCTACATTGATATTTA
TATTTCTCTGTCAGTGTTTCTAATATCCGGAGAAATCGGGCTAGTCAAGCTTGCTCTTCTTCTAAGGACGGCACAAGTTCAAATAAGAGGATCGAGGGAT
ATTTAGTATCACGTTTCTTGTGAGAAATTCAGTAAGTGTTGCCCCCCCTCCATTTTGGTTGAACTGTCACTGAAAATATTTGTTCAAATGTTCATCACAC
TGTTCCTTTTCACTGTAGAAATGGTATCCGTCACTCATGTCGCCGCAAGTGCATCCACGATGATGTGTCGTGCTGGCCAATGGCTTCTACCGCACCTTGC
ATATCCTTTCAAAACTGCACAAAATGTTGACA
>HHZ_61944 length 1033 cvg_56.3_tip_1
TTACGAGTACGGAGGGAGTACTAAATATCTAAGGATACTTTTGGTGTGTCAAAAAAAATAAACAAAAAGAAATTAACTAGTTATATCAATTAGTGCAATG
CTATATATCTAGCTATGGCCCATGGATGACTGGATCTCCCGGCCTTTTCTTCTTTCCACCATCAATTGGTCGCTGTCAGCAAAGTGTCCCTTTCTCCTTC
AGAAAGCGATCCACTCCTCTTCAGTTCAGGAGCTCGGCCGCCATGGCGCCACCACTCGATTAAATACACTCGAGCCGTCGAGAATTGCTTTAAGTTTTCT
ACGAAAGATGATGGCCTTACAGCTCAGATATAAAAACGACAACGGACAGCTAATCAGATGATGTTTCAGTCTCCAATTTCGTCAGTGATGACAAGAACGC
TTTTGTGCGCACAAATCTTTTTCCTACGAACACGACATGATCCGATCGCATCAGTGCGATCAACGGTTACGATTTTCCCTGTCTCTTACCTCTGGAAAGG
TAAGATCGATGGTGCACTGCCAAAAAGCTTGACGAACATAAATGCGAAAGTTTGGCACTAACAAAAACGATGCTTTTATGAGTTTTTGGTAGAGTTTTTG
CCCTCTGAAAGTCTGAAAATCTGAAATGCACGTGAACCCATTATGCACCAAAGTGCTCACAATTTGGTCTCCAATTCAGCAACTTTACGCGTGTACCTCA
CTACTTTGTGAGTGATCGATATCACTGATATTTTTGCACTCTATAAATATTGCTCTGTTGCTACGATGCTAGCAATGCAAGAACATAAAATTCGGTTCAT
CAAATCAGAAGGAATTTGTTTGTTGAAGCTGTAGAATTGTAGTGAAGAGATCGATAGATCGATCGGCGATGGATTTGGCGGCGTGGTTTGGGCCGGTGAA
TTCGGGGCTGGTGCTGCTGATACTGACAATGCTGCTGCGAAACCTGCAGAATTTCCAGCTGATGCAGACGTTCGTGGCGCGGCAGCTGAACCGGCGGGCG
CGGCGGCTGGCGGCGCTCATCGACCCCTACCTG
>HHZ_61946 length 1033 cvg_25.0_tip_1
CAAGGTCCTGAGTTCAAATCTCCATAACTAAGTTCCTATTTTTTTTAAAAAAAAACTGAATATATCCGGTTGGATATAGAAGTCGGGTAAAAAAAACTTC
TAAAAAAATGTTGAAACACTCTGATTCCTTTCTTTCCATATCTCCTAAGCAACACCATATCTCCTAAGCAACACGGACGGTGGAGACTCTTTTCTTAGTC
ATCTCTAAGGTGCTGGCCAACGTTGTCATATCTTTCTTTCCATATCTCCTAAGCAACACGGTGGAGACTCTTTTCCTAGTCATCTCTGAGGTACTAGCCA
ACATTGTCCACCAAGTATGGATCAAATATTTCCATATCTCCTAAGCAACACGGAAGAGACTCTTTTCCTAGGCATCTCTGAGGTACTGGCTAACGTTGTC
CACCAAGTATGGATCAAAGTAACGGAGTTCCAACTTATTGGCTTGATAAGTGTTGGTTTCTCGCCCTTCATGGCGTGGCCCTGGCTCTCTCTCTCTCTCT
CTCCCTTTTTTTTGGGGGGGGTGGGGAGGGGGGCTAGCCTTCGCTTGCTGGAGAAGGGTTTTATATGTTTTAGTTGTTTAATGTAAGATATATTTGAACA
ATATGCCACTGTAATTGATCAGGCTATACTTGGTCGGTTGGTCCTAACACAAATTTTATTGCGATTAGTCTCAAATGAATTGTCAAATCAAACCAACCAT
CCTTAACATAATAGGATTGCATCAAAGCAGAGAAAATCAATTGTGCACAATGCATGTCACAACCTAGTCGAAGTTTGATTCCCCAATCCCAACCATCTTA
ACATGAAAGAATTGCATCAAATTAGAGTAAATCAAATCAAATCAATCATGCCCTATTCTCATAACATAGTGGGGGTCGAAGTTTCCCCCAACACCCAACC
ATCCTTAACATGTACTCGTAGTAAATCAATCTTGTGGGGTTGGAGTTAAATTCCCTGAACCCTCAACCCATCGTCAAATACCATAGGCAATTGTAAATTT
ACCACGAATCGTTATTACAAAACTGTCACTAGA
>HHZ_61948 length 1033 cvg_14.0_tip_1
TTAGTGTCCAAACATCTCATGCGACGTCCTATATAATATCTGATGCGACCTAGCAAAACCTTTATAGATCTAAAACACCCCCTTACATTTACTCCAGATA
AGCAGCAACCTGTCGGCACCATGGATGCGCAACTTGAGCAGCAGCCAGCAAGTTGCAGACAAGTCGTTCAAAAAAAAAGCAAGTTGCAGACAGCCAGACA
GGTACCAGCTCCAGCGGAAGTGGACCTCGACAATCAATCGATCACCATGTGATTGTACTGCCATTGATTATTTGGAAGACTAATCAACGCCACGTATAAG
ATGTGTACTGAGATGACGATTGAACTGGTGTCAAGTTGACCTTATCTGGGTCGTAATTTCGACTTCATAGGACTGTTGCTTGCTTTATTAATCTCTGCTA
AAGTCCTGAGTATATTCCTGGCTTCTGCGCGCTACAAAAGTGCACACGATACACACCCACGCACTTAAAGAAAAGAAAACCAAAAGAAGCTCAAAGACTA
TATATCCGAAGACTAGATCTTTACCCATGTATCAGGATAAAGAAATTCTCTACTTTAAACATTATAATTGTGTTTTTACCCCTGTTAATACTCGTGGTAA
TCCAATATCTTCTAAATCATCCTTCATTTTCATTTATTTCACCCTATAATATACTAACTGCATCTTTTCTCTTCTATCTACCGTATAATTCACTAAACTA
CAGTCATAGAGACCTTATTCATAAAATCCGACATCCTAAATTCTTCAAAACTAACGCCTTGGATCATCCCACGTTTCCCTCTCACGCCGCCCACCTGAAA
ATCATGTTGCCTCTGCCCCTCCTCTCTCTCTCTCTCAGCAGAAAATACCCCCCCACCCTCATGCCAATCGCCCTAGAACCGTCGCTGTCACCGATCCATC
AATGCGCCATCCTTGGCTGTCGTCTCCACGCCTACTCCTGAATCCTCGTCTTCTCCTCGATCCACCGTCACTACTAGAAAAATCATTTTTCATAGTGTTA
CACTTTTATTTTCACTGGCGGGTTTAATAAAAA
>HHZ_61950 length 1034 cvg_31.0_tip_1
AGTGTCATGGGTTGGGAATGGCCTAATATGCCACATTAGAAAAAAATCATCTCCCAAATCATAGGAGTCAATTTGCACTGGTTTTCACAGCTGGAGAAAC
GTTATACCTGGTTTTACGGTATATTTGCACTGGTTTTCACAGCTGGAGAAACGTTATACCTGATTTTACAGTATATTTGCACTGGTTTTCACAATTGGGG
AGATGTTATACCTAGTTTTGCGATCTATTTGCACTTGTTTTCACAGTTGGAGAGATGTTATACCTGGTTTTGCGGTTAAGGAATACGATTTGATCAAGAT
AAGAGATGCGAGAGGCAGAATTGGGTAGAATCTGACTGTGGGCTGGCATGCAGGCCGGACCAACAGCCAGCGCCTACAATTCTCATCTGTTGAGAAAAGA
CTAAGATCACTTTAGGCCCTCAAGTGTCGTCGAGTCTGAAAGTTATCCCAGAACCACAATACAATAAAGTCCCAAGGTGGTTTGGACGGTGGTTTTGGCT
GATGTAATGCCTACATGGCACTTAAAGTCGAAAAAGAAACGGTGAGTCCCACTTTCTTTTCTTTTCTTTCCTTTCCTTCTCTTTTTCTTTATTTTTTCTC
TTTTCTTGCTTCTTCTCTCCTTCCCGGCATCCGTCGGCTGGCCACGAGCAGCGGGGAGAAGGGCGCCCGGTGGGTCGGGGTCATGGAGGGGGGAGGAGGA
CGAGCATTAGGTGTTGTGGTGGGTGGCACTGCAACGGCACCTGATGGTGGCCTGCAGAAGTAGGGGCCTGCTCAGGTTGCCCACACGCAAGGGAGGAGCG
GGACGACGCACTCTGCAAAGTCAACGTCATGAGCATAGATGTGGTCTCGCTGTAGTAGTGAGTCCTGAAGTGGAGGAAGTGCAGGTCCGTGCGCTCCATG
TCTGACGCCGGTGAGATGAGCGAGAACTGCCACCACAATCCTATCTACTTGAATGATCGAAGCCTCGGCGTGTTGATCTCGATGGCACCCTCGCAGTGGT
CCTCATCGTTGTGGTGGCTCCCATGGCCCCTGCA
>HHZ_61952 length 1034 cvg_8.7_tip_1
CAACTCATTGTCGAGTCTCAGATATATCATGTCTTCGCCAGATAATTCCATATGTGACCTGACCGACCTGCCGCTAGGTTTGGCAACGGAGCGGAGCAGG
TCCGGGTTGGACAAGAACGGCCCCGACCCCGAGCCCCGATTTCCTCACTCGTCCCCGGCCCTGAAGAAGGATGCGGGTGCAACACAGGACCCGCCCCCAA
CCCCGCAGGGAACCCGCCACCCAGCCGGGGCCCGCGCAACGGAGAGGAGCGTTGGTGACCGATCGACAAGAAGACGACAACACAGGGGCGGTGGTAGAGG
GCGACAGCGCGCGGTGTACAGGCAGCGACAGAGGATGATGACACGAGGCCCAGGGGCGGCGACATAGGGCGATAGCGTGAGGGCGGCGGGAGAGGCCGAC
GACGCACAGTGTGGGGACGGCGGGAAAGGCCGACGGCGTGCGGCTCGGGCGGGGCAGGCGTGTTGCGCTATCGCTACCCTCTCGCCTCTCGCGCTTGAGT
GAGAGGTTGGTGCCTGGCGGCGACTGGGAGGAGTTGATTTAGAGTTTTGACCTTTCCTTTTATACTATAGCAGTAATAATTGGGCCAATGTTAATGGGCT
TTCTACATAAATTGTATGGAAAATAACTAATGGACATCCTTTACCGGGCCCCCGAAGGCAAACCCGCGGGATGACCGGGGCCCCGACCCAATGGACCTGC
AGGTTGAAAATCTAACCTACCCCCGTCCACGCAGGGGACCCGGCCCCGTGGGGGAAATTGCTATACCTACCTGCCGCCGTCAGTCTACTCGCCCTTCTCA
CTTGAAAACTATCCAAACCATAGAGCCTTCTTGGCCTTCTTATGGATCTGTTCATAAGTTTCAGCAACAAACCACCGTCCGTTGTACCCGGTATAACCGT
CCAAGCTCTGCAGTTTAACCAATCCGTCGGTCTAACTACCCTACCGGTATAGTCCAAAACCATCATACACGCGCACCTCACACACCTTGTCTCGAGCCGT
ATACTCACTGCTAGGGTTGAAAACAGTAGCAGTA
>HHZ_61954 length 1035 cvg_52.0_tip_1
ACGACGGAGGCCCAGAGCACGACCCTTCCGAACGCGCGGCGGCGGCCGCCGCCGCCGCCACCGCCACGAGCTCCTCCGGTCACCCACAACACAGTCCCAA
TCTCCAACACTCCGGCGACGAAAATCCCGGCAAGCGTGAGGTAGTAGGCGATCACATGGCGCGCGAAGAGAACGCCATGGGGTGGCTTGTTCAAGATGGT
AGTCACCGAAACGAGGAGAGTGAGGAGTCCGGATCCCCGCAGCCCCTTCACCAGCGGCCCTGTGCCGGAGACGGCGGGGATGACTTCTTCGCCGCCGGGA
ACCTGGATTTCCACCGCGCCGAGCTCAAGATTATCACTGCCTGCCTGAACCTCTCCTGTCGGATTGACGGCGCCGGTGGCTGGTGCAGTTCCCACCACGC
TTATCTGCAGATTGTAGCTGCCGAACTGACGAATCGACCCCATGTACGTTATAGCTGCTTCGATACCCGAATCAATATCTACCGTAGCCTCCTAAACAGT
TTATACTGGATCTCTCTAAGGACACTCCCTATGGCAGGTGGGTGTAGGGATGAACCAACCCCCTTCTTCGCTCTCTTTGGATCGAACTTGTCAAAATTAT
CATCGAGTTTATATGCAGATGGATATACAAGCGCTACTGCGGAACTTCCATAGGGGGCCACTTTATGATCTACTTTTGCTCCTTTTACATTTCTTCCCTC
CTTTCTCCTTGTGTACTTCTTCCTTCTTCTTTGGCCAAAATGGCCTTATCTAAAGTAGAGTCTCTGCCAAAGAAAAGAAGAAATGTGAACTACTGCTCTC
CTCTTGCATTAAACTACTAGGCACTTTATTACGATGAACGTTAATTATGTGCGCAAGTATCCCCGACTCGCTGAACCGGCCCCGACTCGCTGAACCGGGA
TATCAACCTTTATTCCAATGTTAAAAAAAACCCCTTATTCTAGCATTAATATGATTTATTTCTCTTTATCTTAAGAAAAGTACAAAGATAACAATACATA
GAAGCCGCAGATATAATATATATGATATATCCTTC
>HHZ_61956 length 1036 cvg_9.4_tip_1
ATCCTCTCCTCAATCCCTCTCTCTCCCTCTGAGTGGGTGGCGACGCGCAGCGCCGCCGCCGCCATCACCATCCCAACTTGGTGCTGTCGCCAGCAACAAC
GACGAGTGGCCTCGGGCATGGCGGGCAGTAGCGGGCTTCCTCGGGTGCGGTCGGTGGCTCCTCGGGTGCGGCCGACGACGGGCTTCCTCGGCGTGGATCT
GGCGATGGGCAGCCAGCGGCTGGGCGACCTCAGCTTGGATCCGATGGTGGCTGCCCGTCCCCGCGTGGATCCGGCGCCAGGGGTCCTCCCTCGTGCGGAT
CCAGCGCCGGCGGCCCATCCCTGCGAGGATCCGGCTCTGGCGACGACGGAGGGCGGTGAGAGCGATGGTTCTGACGGCGACGACGAGCGGTGGGGCTAGG
AGCAGGGGTGCCGACAACGGCGGGTGGCGGATCGGGGCAGCAGCATATCTCCACACGGAACTCGCATCCTTCGCCGGCTGTGGCCTCCGACAGCAAAGCC
GTTGCACCTGCACCGGTGGGACTCCGTAAGCGACGCCCTTGCCTCCTTCGCCATGGCAGCAGCTGCCATCGCTAGCCCCGCTGGTGACCTCGCCCCTAAC
CTTTGCCTTCCCACCCACGGACCGGTAGCTAGCAAGCACAACTCCACAGCTGAGACTCACGTGGAGGGCACCGACCCCATGGGCTCGTGGCCCCACAGGT
CAGTCGATGGTGGGGTGAGACACAAACACCGCCACCACCACAAGCAACATTTTAAAGGGTATAGAAATCATCCTATCGTACGATTTCTATCAATGATTTT
AAACTCGTCAGTATCGGCTCTAGACATGAGGACTGAGACGTACTCCTTCCATTAAAAAAAAGTCAACCTAGACGAGGATATAATACCAACTAGAACAATA
AATTTGAACATTCATTCAAATTTGTTATGTTAGATGGTATCATATCCTCACTAAGTTAGTTTTTTTAGACGAAGAAAATAATCTCTTTAGATGGGAACAT
ATCCTCTGGCATGGCAATTAGAATGACAGAGAGATA
>HHZ_61958 length 1037 cvg_15.0_tip_1
ATTTTGACAAATTTGACTTAATTTTTAAAGAATTGACATAGCGTTTGTCCTATTTTGTCCATCCCAAATTACATACAATGAAACAAAAACACGGTAGCGG
TCAAAGAGATGATATCAATGATGGGTCAGGATGCGACCCAGCGCCGCCGTGATGCAGTCAAGCGCAGCAACAGCCGCCGATGCCGCTCCCTTCCTCTGCT
CCGAGCGCAGCAGCAGCCGTCGCTCCCTCCATCCGCTCTGAGCACGATAGCAGCTGACGCCGCTCCCTTCCTCCTCTCCGAACGCAGCAACCGCCGTCGC
CGCTCCGTCCCTATGCGCGCCGATGCCACCACTCCCTTCCTCCACACACCGTCGTCGCCACCACCTCTCCCTCCCTCGGCACACGGCCACTGCCACCACT
CCCTCGACCCTGGCTAACCTCCGCCGCCAGCGATGGGAGTCGGGAATGTATGAGGTGGGCCGTGGGGGTTGGGACGGGGATAGGGTTGACTAGTAATGGA
GTATTTTAGTCACATCAGGGTAGTGATTTTTTTTTACTTTTTCTAAATGATGTCTTAGGGTCAGACGATCTAATGGAGGATCTAATAGTGGAGTGAAAAC
AGGGTCAGACGAAAACTTCGATTTTAAAATATAGGGTCAAATAAACAAACTAAAAATGAAAATAAAATTGATAGTTATGCTTCATCAAATAAGCAATTGT
ACATAGAGAAAATTATCGGGCACAGGAATCCCTAACAAAGTCCAAAATTTTATCAACAAAAATCGGCCGTATCAGATCGGCTAATTGCGTAGCCCATCGG
ATACGGGTAGATTGAAGTCATCGAACGGGTGACGCAACCACCGAATAGGTCGGTTTGACGCAATCTCATGGACGAGTAGACGACCACGGGCTCTCGTTTG
GGTGCACCAAATGATATATGGCTCCTGCCTGCTTGACTCGTATTCTGTCTTGCGCCCCTGCCGCGTCTGCTTGGTCCAATTTCCTCTCCGTCACGGATGA
GATTTTCATTTTGTACAATTATATTAGGCCCTGTTTA
>HHZ_61960 length 1037 cvg_12.0_tip_1
CTTGTAACCTGAAATAGGGTGGGGCAGTATTTTTTTTTCGATGTAAAGGACGGCTTCCTCCAAAAACACCACTTGAAATAATTTGCCACCAATCGAAATC
GTATTGGTCTGCTACTTTGTGTTGCAGAAGAGTTTGCTAGCTAACAGTTACTGATTAAATACTGAAATCATATTTGATCATATTTTCAAATAGATATGTT
CATATTTTTTATTCTTTAAGATAATAGAAACTTCGTCCTAATATCTAAACATGCACAAAGCTATAACGCTGTTTACATGATCGTATCATTTTGCTGACAT
GTAAAATAAAAAAATAAAGGAGCCCAGGCTGAGAAACAACTGAAGAGTTGATGGGTTTAGACCACTCCACTGGATTGTTGTCATAAAAGTTTGGCCAAGG
AGGCAGCGGGAGATTTCCTGTTATAAACAAGCCACATGCTAATAAAGTTTTTTGGTCACCATTTCTCAAGCTAGCCGATTAACTACAATGTTTCTTTTTT
TTATTTATCTTTAACTACATGTTTCTGAGTCTTCCAGGAGTTGGATTACATTATTTTAGATGTAATTGATCCCCGAGCAATGGTGGATCATTGTACCATA
GTTCACCTCGTCGTGTAAGTTCTTCTCTTATCATGACCGAACCGGAGACGACTCTTGTCTGCTCTGAAACTTGTTGGCACAAAACCGGAAAAAAGCCTTT
GCTATACCTCGAGAAGTGAGAGACTCCCCTCACTTTTAAATGGTTCAACTTCCCCTAAATAAATAATATAAAACTATTCCCAACAATCTCACCCGTCAAA
CCACTACTTAAAAAAGGCTATAGGTGCCACTTAGGAAACCCCTATGGGTTCCGGTTTCCCAACTGACACCCATTAGTGGGCATCTTTGAGATGCCCTTAA
AGGTGCTGGTTTATGAACTGGCCACTTTGAGGTGTGCCGGATGCAAAAAGAATAAAAGGGTCAGCTTGATGCATCCAGCACAAGTTCCCCCTGCTTTGCC
CCCAAAATCACCCCAAAACCAATACAAAATTGTCACG
>HHZ_61962 length 1037 cvg_17.0_tip_1
TAGAAATTCCGGGCGTGACATGATACTTGTTAGTTGATGTGCATGGTGTCTACACCAACTAACAATGGCTTGGTCGACGTAGCGTACGTTCTCCATGAAT
TCAAGGTGAGTTTGGCTGTGTATCCACTTGTGGGTATAGAGGTCAGATTTATATCCATTATAAAAAAAAGAATTTGAGGAGAGGCAGTGTGAGCTGGAGC
CGATGAGACAGATTTGGACGAGATCAAAGAACCCACCGGAGGAAGGCAAGTTTGGCGAGTATATACGAAACTTTGTACGACGAAGAAATGATGTTGTTTG
TGATGAGAGAAGTGGAAGGTGGCGTCGCGGATGCCTGTGTATGATGTGGAGAATAAAAGGTTTGGGTTCAAAAGAACAAACATTTAGCGAGAAGAAGAAT
AGGTGGTTTGATTTGGCCCATAGAGAACATATTATGCGCACATAGCCTCTTTTCGTGTACACACAAACTAATAAATTTCATAAAAAAAATGTGCAGTTGC
CATCAGTGATACATACTAATACCCCGGGGCAAGTCCATTTCTATGTGATGGAGTGTTACGTACATGCTGTCAGTAACACAAGTGAAAACTATCACACAAG
AAGTAAACCAAATAAAGTCACTATTAGGAGCACAATTCACACCGATTCCAGTTTCGTTTACAAATATCCAACAAGTGAATCAAATAAAAGTCACTATTAT
GAGCACATTCGCACCGATTCCAGTTTTGTTGACAAATATCCAACAAGTGAACCAACTTTGTTTACAAATATCCATCCAAATGCAGCCATAGTTCTTTGAT
ACCATCATATAAAATGAAGCCTTTGTCTCAATCAACTCACTGTATTCCCATTTTCCCATTACTTGATCTTCAGCAGCTTGATTCCATTGGTCATACTGCT
GCTTGTATGCACCCATGGAATCCACTTAAGCAGCGTTAGAGCTATATGGAACAGCTTTAGGTCGAAGGAAAAGTTTTTGCATGAAATACACCTTTTAGAA
TTCAAAAACGTGCTAACGAAAACCAAGATAAAATCTA
>HHZ_61964 length 1038 cvg_53.0_tip_1
TTCAGGATGAATTTATCAGGACGTGACATACTCCCCCAACACTAGCCCCTCGAGGGCCTCCGTCCGCCCCGCAGACGGAGGGCCTCGCTCTCATCAAGGG
ATGATGAACATTGTGCCCCCTTGCTCCCGGTGACCGTTTGACTCGAACGGTCGAACGCCTTCTCGACTGTTGCGCCCCTGCTGATGTGACACGTACTGGG
GCTAGCCACTACCCTCACTGGGGAAGTTGATGGACACGTGCCACGCTAAGATACGTCGGGATGCGATCGGGCGGTTGAGGACGGATCGGCAACGTGGGAC
GTATCTCGCCATCGAGTGAGCGTGGGAGTTGGTTGGTGCAGATGCTTCTCGCCTCGCGATGAACGGCCTAGATGCGGGGTGCAGCCCTATAAGAGCTCGA
CCCGGAACCAGCTGTCGCACACTCACCGCACCCGCTCCACCTATTCATCTTCAACCATTGTCCTCTTTGCTCTAGCACTAGATAGCGCACGGTGACAGCC
GCCCTTCTCACCTTTGCGGCGGCGACCCAGGGGCTACGAGCGACGCCTTGGTGCCGCCTGGCGGTGCGTCCTCTGGAGGCGACTTCAACCAGTTGGTCGG
CGAGGCGGGCCACCGCAAGCTGTTGGCACTTGACGACGATGCGGGGGTGACTGCCTGTCCGGCTGCCGCCGGCGCCAGTGATGGCAACTACTTGCTGGGG
ACGACGCCGATGAGGTCATGTAGGACGCCGCCGCCGCCATCGCCGGCGACGACGACGAGGCCGACAGCGGCTCCGGGATGCGGTACATCGAAGCCAGCCG
CAAATACCCAGAGCAATCGCGCCTCATCGGCGCCTTAATGGTGGCGGCGAGGGACATCAGCGAACTGGTTGCCGCCGGCAAGATTCCGGCGGCCGGTCGG
GTCAGGCGGCCTCCGACCGACAGGGTGACCCCGCACTCGGAGCCAAACGAGGCCGTTGTTTTTGGTGCCTTTTTCGCCGCAGGCCTTGGACTTCCGGTTA
CTCCACTCATCGCGGGGGTGTTGGAGTACTACGGTCTC
>HHZ_61966 length 1038 cvg_5.0_tip_1
GCATCCCGGCATCCCACTTCTAGGAAAGCAGATGGCAAGCCCACCGCCCCACTGCAGCGTGGGGCATATCCCCCCTAGGTTGGGAGGCTGTGACCACCTT
GTCGGGGCACTGGTCGTGTGCCGCGCAACGAAACAACAAGGCCCGCGCTGCAGGAGTTGTCGTTGCCGGGGCGCATAATGAATTGGCCATCGTGTGGCCG
GCAGGATCTGTCCTAGCATTCCTCCCACAGCCGCAGGTGAGACCCTACTATCACACCGGAGCCGCAGGTTCACAGCGTATGCCTTTGGGGCAGCACTGCC
TGGGTACCGTCGGCGCCATCGGCATACTGGGAATGGGGGCCGAAGCCCTCATTGCCCATCTTGATCAAAAGATGACTTCCCGCCATCAGATGTCAGCCAA
ATTGGCGCAAATGCAGTAGATTTCAAAAAGATCAAGAGGGATGTTCGTACGAAGAACTTACAAGAATCACGAAAAAATCCCCCCTACCTGGCGCGCTAGC
TATCGAGGTGTGGATCCCTCGACCGCGGGGAGGTCCAGGCCACACTATTGGAGAAAGAGGATTCGACCAAGGGGTTGATTCACGTGATCACAAGTGAACC
CACGCTCAAGACCCGGGTCCCCCACTTGTAAGCAAAGAAAGTGTACAAAAGGATTTATACAGGTTCGGGCCCCCCAGAGGTGTATTACCCTACTCCTGTT
GAGTTGGTTGATTTTGGCTTGGTGGATCACAATACAAGACTTCGTATCTTTCTTTTGGATCAGGAAAAAGATCCTCTATCTAGTGGCATGTCCCCTTCCT
TTTATAGTCTAAAGTGGGGCTCACAGTGCCATTTTATCCATACTACTCTAACTATTTTGTTGCTGTCTTGTCACTGCCCGCTTGTTCCATTCGAAATCTC
CGAGAAATCTACCCTAACAGTAGTTGTCGGCCAGCCTTGAGCTCTCCGGGCACTGCCTTGGGCCAGTCGGGCTTTTCCCCTATCCACCACGTGTCTCTTG
GTGGACCCAGAGACATCCAACTTACCCAAGAGAGCGCC
>HHZ_61968 length 1038 cvg_31.0_tip_1
GCCTCCCGCTTCTCCAGAGCCTCCAGGAACCGCCTCTGCATATCCTCCTGCCTCTCCATCACTTGCTTCATGAAGCCCTCCAACAAAGCGTTGCTGCCGC
CATCATCTCGCTTGCGCTTACCCACGCTGAACGGGATCCCGCCGCCAACCTCCGGCTTGACCATCCTGTCTTCTTCGATCTCGTCACCCATCTCCACCTC
TGGATCCGACATGTCCTGCTTCCCAGCGCAGCCATCCTTGCTGCTGCGTTTGTACCTCTGGACCTCTTCATACTTCTCCTTGCACATTTGGGCGCTCCTC
ACGTAGCCCATATCTGAAAGTTTACTGCAAGACGGAGCACAAAACACTAAAGAGAAGGGAAAAAAAAAAAAGAACGAAAAGGGTCCAAACATAAACCTTT
ACTCTCCTTAGTGTGAACAAATACACATCCACCATATTGGTTTTATGCTACCTGGAGATCTCCTCCCAAAGGGTGGCGTCGCGGAAGGAGCCGTCCATTT
CCGACCGGATCTGCAGGAGTGCCAGGGTCTCCTGCCGAGGCCACCGCTTGCTGAGCGAGCCCGACCACCTGCCGGTCTCGCCCAGCACTTTATCATCCGT
GAGGACATCAGCGGCCACCGGGGAGAGATACTCCTCCTCCTGCTTCGTCGGCGGCTGTACGCCGGCCAAGTAAAACGACTCCATCGACACCTTCGCAGGC
ACAGGAGCAAGTCAACGAAGGGAAAACTTGAGCTCAACTGCCAAGTTGTGACTTGTCGTGAAGCTGCCATGGTTTGTATTCGACGGGAATTCCCTGCTGA
CAAGTGGGCCTCACATCCGTACCTGGTGCCATGTACTAATATTTTTCCCTATGTGTGGAGCCACAATTAGTAAAAAAATAATACAACCGAATTATGAGCG
CCCAGCAACACCATCCCACATTCCCACTACAACTACCACCACCACCAAAAAAAAAAAAAGTTAATTCGATACATGCCATTATAAATATGCCTGATTAGAT
AAACTAGCATGATGGCTCGTGTAAATTGCACGGCTAGC
>HHZ_61970 length 1039 cvg_29.1_tip_1
TACGTTAATCACATGTAGTAGAACGATACACTACTAAAAATGATTTTTTTTGCTGATGGTCAAAATGGGTTTTCGCTGGCGGCTGACGGTAGCAACCAAA
GGCCAGTGAAATAATACATTTGGTCTGACGGACAGCCAGCCGTGCGCCAGCGAAAACGGGTTTTCTCTAGCGGAAAGCTAAGACAGCCACCGGCGAAAAT
CAGTTTTCGCTAGCGGTGATGCTACGAGACCCGCCAGCGAAATCTTTTTTTGAGCAACAAATTGAAAATCCAAATCCAAAAAGTTTCACAAATTTTGAAT
CATTGTCCCAAATCCACAATCGCAATCCCAAATCATTGTCCCAAATCTACAATCACAATCCCAAATCAAAGTAGTTGTCGTCAGTTGCCATTGATGAGGG
AGGCAGATACCGAAGCTCCCCTCGTCGTCCATGGTCACTGCCCGCCCGCACCCAAGCGCCACCAAAGCTTGTTCAACCACTGGCTGTTGAATCCACCGCT
GGAGCCCGGCCGTGTTGGAGCCCTTGCCGAAGCCCGCGCGAACCCGCTGCCAGAGCCCCCTGTGCCGGAACTCTCCCCCAGCCCACCCGTGTCGGCGCGA
CGGCAGATGGTTTGTCACCCCACCATTGGATCTTGGTGTTTGGTGCAGGGCATAGGCGATGGCCCCACCGCCATCCCTCCCCTTTGCCGCCGTCACTGGT
CGGGAGGAAGGAGGAGGCGCCAGATCTGCCTCTCTGCATCCCCCCCTGCCGCCCTCCTGAGCACCACCGCCAGAGCCGCTGCCGCCCGTGGCCCTCTAGT
GGCCGGATCCGCCGCCCGCGCCTCTCCCATAGCCAGATCCACCACCCGCGCACCTCGGGTCGCCAAGCCGCCCCTTCCCCCATGCCGCTATGGCCGAGCA
CCGCCACCCTGTGTCGCTGCCCACCGAATTGCGTGAGAGAGAGAGAAGTTATGGATCTAGAGCGAGAGAGGGGGGAGAGGATAGAGATACCTCGGTAAAA
TCGCTAGTAAAAAAGTCGCCACGGGTGGGTGGTGGGCCA
>HHZ_61972 length 1039 cvg_32.0_tip_1
CAAAACCATAAGTGACTAAAGTTCAACCCCTCTCTCCCAAACACCCCCTTAAGTAAATGTGTTGATGTCCTTGTCAAGATGAGCTAAGAGAGTTGAGACT
TGAGAGTAATGGGCAGGAGGTATGGGGGGGATCTTGGCTAAGTGAGAATATGGTATAGGGCCAAACTTCGGTTTGATAATCCCAGGGAGAAATAATATCT
TCCCATTAAATAAAATGACAAGGAGGCCAAATTTTCGTGCCACTGTTCAAGAATAACATTTACAGATATATAATAAATATACATATTTTAATAGTGAACA
TTACAGAGCCACATAAATTTCAGAAAAACTTTCCTCTTCCACTGTAGTTAGCTTGTAGGCAAACAAATGGATACATATGCACATGAAATTTCCACAGATC
AACACAACGGCAGAGTCACATTCTTCATAATATCCAGCCTCAGCACGCAACATGATCACATTTCTTGCTGCATAATACAATGTAGGCAACTTCAATCATC
TCATGTGAGCAAACAGAAAGATAGAAAAACACAAAAATGCTTTTCTTTACAGAACAGCATCACAGCCTGGTTGCATTTCTGTCAGGAATCTCCCAACCTC
CATATATGATTCCAGGAGAACTTTAGATCCTCTTTAATCAAACAAAAAAATGTAGGTAAAATATATACGTATAAACTTTGTAAAGAGCAACACAACAATG
GAATCACATTTTCCTATACACACAATATACTTACACACTACGCCATCCAGTCATCCAAAGGATATAGTGTCACACCTCACAACTTCTTTTGAATACTTCC
TAGAAAAGTTTTCATCCTAAGACGCTAACGCAAAGAGAAGCAAATCACTTCTGTCAAAAGGGCAAAATGCCACAATGATCTTATTTCTTCCACGGTTCAG
GCTCATCAAAGAACATGGTCAAATCTCCTGTCTTGCTGTTGCATACTGCCAGAAAACTTTCTATCCTTCCATGTAGAGAACAAAAAACACAAGACCTTTT
GTGAGCAAAGGTAACAAGAGTCACATTCCCTCTGGGACA
>HHZ_61974 length 1039 cvg_5.0_tip_1
TATAGAGTACAGAGTTGTGACACAAAATTAGTATATCGAAATATTGGGAGTTCATATAAGGCAAATCAAATTTTCTGATGGGGAAAACAGAAGTCAGTCA
GGTTATATCAGACAAGCATTTAGAGTATGAACTTGAAGCAACTAAGTGAATCACAAACAACGGAGAACATCATATACTAAGACACCATTCGTATGTTGTA
ACGCAAAAGCACCCAAGAGTTGGATGACCGAAAGAAACCGCATGAGTACAGAAAGAAAGTTCAGATACTGCATAGGAAATTAGCAGCTTGAGGAAGCAAG
AGCCATCACCTTTGGAGGAGTTCAAGACCTAGACGAACTCCATGTCTCTATTTCCGGGTTGCAAGTCCAGGACGACGGGGAACAGCCCCAGCGGGCGGCG
GGGCACCTTATCTGGTGGCAGATGACGAAGGCGAAAGAGCCTTCTTCACAACTTCCCCCTAAAGACAAAGAATGAGGCTGGAGAAGCACCTAATATTAGT
CTTTGATTAAAGAAATCCATGAAGAACCTGTTGGATTTAATCCCTTGTTGGATGAAGGTTATTCAGTGAGCTTCTCCCCAATCTCCGGTCGCCGTTACAG
AAATCGATGCCCCATCCAACGACGGCGAGGAGGAAACGACGGCTCGACGGCGCGTGGGAGGAGAGGGCATTGCCGTGCTCTCACCGCGGACGTGGAGGGA
GTCACGCCGAGGCGGCGGGGATGGAGAGGAGCGGCGACGGCGGGGGCATGGAAGAGGAGGCGGCGGCTTCAGCATGGAGGAGAAGGAGAGGAGAGGTGGG
GGGTGGAGGTGGAGCTCGTCGCCGCCACCTAGTGCACCGGCGAGAGGGGAGAAAGGGATGGGCCGGCAAGAAATTTTTTACAAATAAACCCTCAAAACTT
CGCATATTACAATGAGGTCCACCGCATCAATTGTTAACCGTCGATCTGTGATCTAACGGCTGTGGCAGGGGGACGAACGCTAGAACGGTATGGTGCCACG
TGGATGAGCTATTTGCGCGCGAATCCGCACAAAATTCGA
>HHZ_61976 length 1040 cvg_44.0_tip_1
AGAACAGCAAACGGATAGAACTAGCTAGCTCGAGAGTTTTATCTATGGATCAAAGTAGCTCCGGTAGAAGATAAGGTGGGTCCTGTAATCTAACCCGGGG
GTTAACAAAAATGTCATGGTTTATGTATCCACAAAGAACACATACAGAGAATCCACTGTGGTATGGAGAACCACAGAGGCTGAGAGAGAGCACAATGCAG
AAAGCTATCAGCAATCTCAACTTGCAAAGTGCAAACAACCATCATAAAACTGGCTAAAACAAAAAACCGTAAAAAACCCATCAAAAGATTGGAGAGACCA
CTCTCATTTTTATTAACGATCTTAATTATACAAGCAGGGTTAGTATTCACAGCAGCACTCCCATTACACAAGCAAGCGTTCTTCTCTCAGGCAAAAAGCG
GCAACTAAAAAGGGCTTAAGAAAGAGCGAAAAAAACACAGAGGCTAGCGACCTCCTCCTCCTCACCACTCCTGGTTGGATGTATACAGTGTTACTACTCT
CCACTCTCTACTTCTTCTACCAATGCATCTTCCTCTCTCGTAGGCGTACTCGCATTTACAAAGGCGTATACACAAGAAGCCGTATTATTTGGAAATCTGA
TACGGATTCTTCAGGTCGGCTGCACATCGCGTGCTCCTCCTCCGCTCACGATCCACGGGTGCCCTGCATTATGCAATCCAAAACAAGATTTAGTAAAATT
ATAGGCAGACAGAGACAACTAAGTCCAGAGAAATAATCATGCGTTTTGGAGAAAGAATTTATCAGGTGTTAATGTACAAGGTGAAGAAGAGAAATCTGTT
TTGATGGTGTGACGCTTACTCAGGACTTGCTCGGCGGAGAACCTCCTGTAGACGTCGCGGCACATCATCCGCCGCATCAGGTCCTTGGCAGCCGGCGACA
CGCCGGAGAACAGCCTCGGCGGGAACCTCAGGTTGCCCCGCAGGACGGCGGCGAACACGTCGGAGGCCGTCTCGCCGCCGAACGGGAGCGCGCCGCCGGT
GAGGAGCACGTACATGACCACCCCCGCGCTCCACACGTCG
>HHZ_61978 length 1040 cvg_34.0_tip_1
CACCATGCAAGTTCATGTACCATGAACACAATTTACTAATCGTTTTGAATTTGAAATCGACCTTCAAGCTTCAGCGCATAGTGCAGTAGTCATGCTAAAT
TAAGATTAGCTGAAATAATCATAGTCTGAACTTCCACATTGCATATTCTGCTTGCACTGCTATCATGGTAAACGAGTTAATGTTAATGCAAGCTCTAATT
AGTGATTTACCAAGACCTTTCTCGGACTGTAGGAATATATGGAAGAACTTGAAAGAGAGAACGAAATGCAGACGACGGTCGAAAAGTCGTGATCAGGTGC
TGTAGACCCAAGCTGTCCATGCTGCTATACCAGTGTAGCATCTTGTCTCCTCAACCATAATGTGTACTAGTTCCCACTTCCAGAGATGCTCCAGCTGCTG
CAATCCATCATCACTAAACTGTGTGACATGTGAACCTAAGGCTGTTCAGCTTTGGTTCCTAATGACTTCCATTCCTATTGGAAAGAAATCAAAGTTAGTC
GGATGGTAGCCATGCTTGATGGAATATATGGTGACATGGTGTATATGCACTACATATCTCCTTCAACTTCACCTCAGCACCGGTGATCTCTCCTCTAGTC
AATGCACATGATCAGTGAGATACATTAGCTGAGCTGATCGATGATCACTTCTGCATTGCACATTGTTGGAGGTATGTCATGAGGGCATCCAGCCAACCCA
CCCAAGCCATCTAGGCTATCGGAACATCGGCCAAGTCCTATGTGCGAAGCCGAAGGACGAAGACCAAGGGATTCACCATCGAGCACTAGGCGAAGCCTGA
TCAAGAGGTTCGCCACAAAGCCCAACAACCGGACAAAGGCTCACCAAGGGCGAAGGACGTCAAGCATTCCATGAAGCCGAAGCCCCGAATGAAGAAGGCC
TTCGGTCATAGGGCTCGAGGAGCTCGGTGGTCCATGGGGGGCCCTTCGCCACCTAATAGGCCGGCCCAGGAAGACCATCTCCGGGCCCACGAATGTAAAA
CAAGACCTTGTATACCCACTGTAATGTCCCTATCATAAGG
>HHZ_61980 length 1040 cvg_18.0_tip_1
TCCTCGTCCCCCCGCGTGCATCGGTGACGTCACGTGCGCCAGCGCCTTGGCGACGTAGTAACAAACAGAACTCTAAAGCAAATTGGTACTAAGTCTTAAT
GTATTGCTACAACTAGAACTCTTGAAGAATCAGAGGACCAAAGTCGTCCTTCCCATTTCCAGTAGAAAAAAGGAGTATAGGACTTCATTTCAGCTGAAAG
AGAACAGCAAAAGTGGAGATCAGTAGCAAATCTGAGCCGTATGTTCACCATGCGCCGGTGCAGCTAGTTCAGTTCCTTCGCCTTGACAACAGAATCGTCC
AGGCATCGGACAACTCCTGAGCAACGGCTTCCTGAGCGCAGCGCACCTCATTCGTTGCCATAGTGGCCTCGAGGGCAGCGACTGCCGTGAATTTTTCGGC
CTCCGATGCCCACACATCCCACTGCGGGCACCCGTAGGCAACGCTACCCATGATGACGAGGGCGACCTTGCCCGCCTCGGCGTTTGACACCGTATCGATC
ACCCTCTTCAGCGCCTTGCTGATGTGGTCGACGGCTTCCTGGTGGTGGACGTCCCAGCTGCGGTACGCCGGGTCATCCTGCTGGGCGCCGAGGTGCGCGA
CGTAGCGAGCGAGGACGTGCCTTGTCTTCGCGTGGAGAACGGTGCTCTGCGAGATCTCGCGGCGGGCGTCCTCAAGGGCCACGGTGGGGCAGATTCCCTC
GGGATCCAGCTGGTAGGCAGAATTTCCTTCGACGGGGACGGCCGCCGCCGGCGTCTCCTGGCGTAAGTTCACGCGCAGCATAGCGACGCGTTCCTGGAGC
TTGCCATGGGCATCTCGGATCAACCTGAGCGCTTTCAGCCCGCCGGTGGCGACGAGCAGGAAGGCTCCAGGGAGTGTCCTCTCAATCTCTTGCCACCACT
TGTCCACCGCCGCCGGTGGAGCTCTTCCGCGACGCAGAATCGCTACGGCGTCGAAGAACTCGAGAGCAACAGATTGGCGCGCCCGGAGCACCTCGTCCAG
CGCCAGGGTGGCCTCCAAAGCGGCCTGGTCCACGAGCTTC
>HHZ_61982 length 1041 cvg_12.3_tip_1
AGCTTGGAAAAATCTCTTGGTGCGCTACGTCGGGTCCTGTTGTGACATACCTCAAGCTACTGTTCTGTCAGAGCTGTGATGACTCATGAGGTATCGTGCA
GAGAAGAATTTCTACGTACATTAGGAATTAATCTTGTCTAGATCACCTGCCATGGAGGTATGTGGGGCTTATAATCCATTATTATGATTATGGAGGTTTT
ATATCTATCAATGAAGAACCATGTAGATCTCGTTAAAGAGATAATTAATACTAACACATCTATTAGTTTAATAGACGGTCATCGACAAATGTAAGGCTAA
TCAGGGTACATTTTGGAACCACCTACTTGGACTAGCAGACCCTACGATGGGCATAATAAGAATAGATATCCATTAAGAGGGAGGCAGGGTATGGCTCATG
CAAATGATCAGATGACTAACATAAGATTGATTAAGGTATGATTAGGGTATAGTATGGTCTCATGTGTCATCCATATTTTTAGCAGTTAATATATCACAGT
AGGTAGTAACTAATTAACTAGACAGAAAGAAATGATCCATCTCTCATTCCTATTGTTTACCAGTTGCCTCTAATCCATATCAACTCATGTCTGGCCCGGA
ATATCCATATCTTGAGTATGCAATTAGTGACTGAACCCTCCATCTCCAGCGTGTGGCTAGCATATTCACTGGTGGTTCCGTTCAGCCCCACAGATGTTAA
TCGGCAAAAGTGAGCTACTAACAGCCGCATCGAATTAATGCCTAATGACAGCTTCGGTTCAAAGAGTAGGTATAGGTTAGCTGCCTGGGTATATACATAA
TACCATCGTTTATGAAATTGAAGTGATTTCCATCCTGGGTTTTGTGTAGTTCTACTAGTTAACTCCTATACTCAAAGTCTCGTAAGTATGCCGCTTGCTC
TGGTTTACTGCCCAGTCTAGCAACTAAAATAGCCCTAGCAACCACTTATTGATCGAATGGCTATATTTTAACATGTAATTCCTTGTCGTTCACAAGGTTC
TTTTCTCTTCTCCACCATAATAAACAGAAAAATAAAGGGGC
>HHZ_61984 length 1041 cvg_4.0_tip_1
ACATGGTGAGGATGTCAGTGATGTTCTTCATGGAGAATGGGATGTGCTTTGAATTGTTCCGGTGTAGAAAAATGGAGCTTTGTCTCGCGGACAGAATACG
AGTGATGAGAACTGATCCAGGTGCTAGATTGTCCTCGAAGAAGTACAAATCTTTTGCTCCTTCCGGAAAATGAACATGACCATGTCCGTGGCTGTGAATA
TACTTATGCTCCTCTCCTAAGCAATTTGTGTTGAGGTAAAAATTAGTTAATTATAATGAAGTCAACAATAGCTGGTATAAAATTTAGATTGCTATAACCC
ATTGCCTTCGTACAACAACAATAACCACTACCAAACTTTAGAGTTATCCTGAGGTTGGTTATATTTTATATTAGTCTAGCAAGCGAACTACAGAAAAATG
TATTTTTTATGGGTTTACTTAAAATAAAAAAAAAATCATGGATGGGCCATAAATCTATCATATAGAACTCCCAAAGCTAAGCTCTAAACCCTAATTTCCC
CTCCCTCTCACATCCACCCACGAAAATACTTTTTTGACAGTCAAATTTATTTTCCTAACCTTTTTGCACCCACTGTTAGCTCTCAAGTTTGGTAGTGAAC
ATATAAGTTTGTTATTAATGTGTAAACTACCAGGATTATGAATATACATACTCACCTATCTTATGGTCATCCTCACCGTTGGTTTGGTCTTTGTTGTACA
AGTAAAACTCCCCCTTTTTTCATCATTCCAATCATTGGCTTAGTTTTTGTTATACAAGTAAAACCTGTCCATCCTACGGTCAACCTCATCGTTGGCCTGG
CCTTTCTTGTATAAATAAAATTTTTCTATATTTTGGTCATCCCTGTAATTGGCCTTGCCTTCATGATACAAGTAAAACTTCTCCATCTTTTGGTCATCCC
AATCATTGGCTTGGTCTTTATTGTATAAGTAATTTTTTTCCATCTTTTGGTCATCCTCGTCTTTAGCTTGGCCTTTGTTATACAAGTAAAACTTTTCCAT
TGTTTGATCATCCTCTTCATTGGCATGGCCTTTGTTATACA
>HHZ_61986 length 1041 cvg_9.0_tip_1
TACAAGAGCAGAGGGAAGAAAGGAAACTGTAAAAAGAAGTAATTAGACAAGGAGAAACCAAAAAATAATTAGTGGAGAAGAATCCACCTCAACACCTGTA
CAAAGTATCCACAAATCCAGCCCCAGGCCAGGAGGGATCGCGCGCGGCAGCACGGGGATGGGACGCAGGCCAGCACAGATCAAGGCAGGGCGATGGGAAG
CTGCTCGCAAGAATCCGGCGGGCTGTGGTCTACCACTCTACCTCGAGATCTTGCAGGTGAAAAGCTAGCGCCTGGCGGTGATGGAACATGGAAGAGACGA
GGGGAATTTTCCGGCGGACGAACGGGTGATGGGTAAGTCCGTGTGAAGAAAAAAAAAAACAAGTTTGTTTAATGCGAACAATTTCTTTAAAGAAATAAAA
GAACAGTGATAAAACGCCATTGACCAAATGAGATATTTTTTTTAAAAAAAAATCATTTCATAGAATATAGTCGATTCGATTTACGGAGTATTAGTGGTGG
AGCTAGTGGCGTCGTCAAGCCTGAACAACTAATAGTGTTTTCGATTATCGATTAGTTTTTTTTATAGATGTCGACTTCTATGGATAGTGGCAACCTGTCT
TAGAGGTGGCTCTGCCACTATAGATTATAGATTATATAGATTTTGGCACGACACAATTCTCCCAACAATTTAAATGTTTGTTATAATATATTCGTAAAAA
CCAATAAATAGTTTTTGAACCACATCTCTAAGTAATACAATTTTCATCCATCAATTCTTTTTTGATCTTTTATCCATCATAAATGGAAACAATGGTGACG
ACGAGGACGACGGCAACCACGATCGGCTGCACAACGACGGCGATGACGACGGGAGCAGCGGCGGCGCAACGATGGTGACGACAAGGATGACGGTGACCAC
GAGCGGCTGCGCGGCGACGATGACGGGAGCGGTGGCAGTGCAATGACAGCGACGACAACGGGAGCAGCGGTGGCGAGACGACAGCGGCGACGAGGACGAC
GGTGTAACACTCCAGGTAGCCACCTACCTAGAGTGCCACAC
>HHZ_61988 length 1042 cvg_20.0_tip_1
CATCTCCCCAATATCGCGTCCAGCGCCGCCACTGCAGCAAAACCAGAAACCTTTAGGAGTTAGTGCTTAAAACTTTAAAAAGAGGTGTAAAAAATGTGCA
GACATGTACCTTCTTTTGGATCTGTCCTGGCCTGCGTCACCTGCTGCTGCTGCTGAGCTCGAGCAGCCAGCAAGAGGAGCAGCAGCATCTGAAGCAGCAC
AGCACCATTCATCCTTCTTGCGTTTGTTGTTTCTCCTTTCTCTGTCTCCAATTTCACTGGTGTGTGCATGGATGACTACAAATGGAGATGCAGAGAATGA
GATACACCATCTTGCATGTTTAATGCCATTGCATCTGAACCATCTCCATTGACGCGACGACTTGCAAGTTGCTACTGGCGTAAGTCGTCGACACAGCACT
GCAGAAAGAGGTGTAACACTCTCCTGTCACAACTCTCACAAGTAAAGTCATGCTTAGGACAGAGACAGGTTTTCCAAATAAAATTTTTACCACCGATATC
TATGGTAATACATCAGTAAAAGCCACTAAGTTGTGTATTACAAAATGTACTTCTAGACAACTCTGCTTAATCTTGCATGATAAGAATATTATTACTAGAT
ATCGACAGCTGAAGATTGTACATATTTGGGGACCAAATTAAAATGTCAGTTATATTTGATCAGAGGGAAACTGAAGTAAGTCAGGAGGCAAATGAACTGA
ACATTAACAAGCAAGTTGTTGTCACGCTTTCTAGTCCTACTAAAACTACACATTGTCTTTGTGGGCTCTACGTGCTCTTGTAAGGTGAGCTGTCTCAATC
AGAGAAGAAAAATGTTTTGAAAGAAAAATCAGAGAAATTAAGCAGTGATAGAAACTATAGACCAGGTACATAATCATTGGCTGAAACAAACTGTGCGGCT
AGCGGAGTAGAGCGAACCTAAAAGATTTCATCAAGGCCTGTGCCAAGTATATATCTACCGACCCAAAATTGAGATTTGAGAATAGAAGAACAACTGGTCG
CCCGTCGGTAGGGCTGTCAAAAAAAAGCTCGAGACTCGCGAG
>HHZ_61990 length 1043 cvg_14.0_tip_1
TCATCCGGGTCAGGGATAAAAGGAAATCCCTCCTTCATGAGAATTTCTACCACAACAAAATTAACTTCCTGCTCAACTGGGTGGTGGATATATGATTTAA
GCAGTGATGGCTCGAAAAACTCCGCCTACATGCAGTACAGTAGCTATCTCTCCAGTGAAGCTGATTAAAATTTGTATTGACCAAGCTCTGTACCAGTTGC
CAACTTCGGCCACGCTGTATCACCGCTACCTAAACAAACAAAGCGCTGCACTGAGGCAAAAAAAATCTTGGAAACGCAGTACAAAACCCAGTGCTCCACT
GAGACCGGATTTCTTAGTATGACATGACTTAAAGTTCAATGAAGAAATTGCACACAAAAATCAGAACACAAGAATTATCTAAAGTCCATCCAAGCCTTGT
TTTACCAACAATGTTGGGGAGTGATTAAAGAAGACCTGCTAAAGGCCTTGAGGAAATTCACTGAAGGCAATTCCCAAAACCTTGAGATGCTTAATTCAGC
GGTCATTACACTTATTCCTAAGACAGAAGCCCCCCACGATGATGAAGGCAGGCCGATCAGTCTGATACACAGCTTCTCTAAGCTGGCTTCCAAGATTATG
GCGCAAAGAATTGTGCCAAGAATGGATGAGCTAGTGCCATACACCCAAACAGCGTTTATCAAGGGGAGGTGCATCCATGAGAACTTTATTTTTGTCAAGG
GCTTGTCGCAGCAATTCCACCGCCAGCGCAAGGAGATGATTTTTCTTAAGCTGGACATTTCAAAAGCATTTGACACGGTATCGTGGTGCTTTCTCCTGGA
CATGTTGAAATACAGAGGTTTTGGCCCTCGGTGGAGATCCTGGCTAGCTGCACTTTTCTTAACTGCTGAAACAAGTATACTAATCAATGGGATGGAATCT
GCTCCAATCAAGCCAGCAAGAGGGTTGAGACAAGGCGATCCACTATCGCCATTGCTATTTGTTCTGGTTATGGACACAATGCAAGTAATGATGTTAAAGG
CAAGGTCAGTTGGCTTGTTGTCAGAGCTAAATGCAAGAAGGAA
>HHZ_61992 length 1043 cvg_15.4_tip_1
TGCAGCTGCTACAGCCCCTGCTATCTTGGAGCTAGTCCAGCCGAACAGCCCTAAGAAGCAAAAAGAGTGTGTCGAGAGTCGAACACGGTTTGTTGGGACT
TGGGAGCACAATGACAGCCCTACCCACTCAAACATATATAAATTTGACGATAACTAGTATTTGTACCAAACAAAGTTACTCGAATGAGAAAACTGGAACA
GAGCTCAACCAATCAAACGAAAGTGACAACATGCTGGTACAGCAGCTAGGATCATACTAGTGACTTGAGCAAATGCACATTCCATCTCCTCCCTTTGTAC
CTTAATTTCTTCTTCAGATGATTTGCAGTTTAAATTACCTTGTTCTCGGTTTTGTCGATATATAGGTCATCTCTCCTGTGGCAGTCTAATTAACCCTGGT
TTGTTGTTCAATTGTGCAGGGATAGGCAAAATACTTGATAGGGCTTTCTGGCTGTTTGGCATTTGTCAGACGCCCTGTGTGTGGTAACATCTCGATCAAA
TTGGAGGTCGAAATTAAATATATCCGGTGAGAAGAGATCACGAGATCGATCGCTACCTATATATCACAGATAGAAATCAGAGTCCTATCGATATTTTCGC
CGAGCATATATAAGTAGTGCTGTCGATGGCGAGCCCAATTCGTGCTTTATAAAAACAGAACAAAAAAAAAAGAATATGAGTTTGTGTGCGTATCATTTTT
TCTGGGTTACTTGTATTTTGATCAATCAGCATGTACCTGTAAAATGAGGTCGTGTAGATCATGTGCTACCGTACTGTGTCCTGTTTTTAGTTTTTCCTTT
TTTTCTTCTTCCACTGTTTACATTTCTACTTGTCTGCGTCTAGTCACTGTGTGCTGTTCACCCAGCACAAAGTGAGCAAGCATGACACTGTACCCCTCTT
TTTTTTTCATTCTTGAACCCTAATAAGCACCGGACACACATATTTGCTTGTACCACAGTATTGCTAGCAAGATAGATTTGCCAAATAGCCAATGTACCTT
GTGCACACCCTTTGTGTAAATAAGGAATAATTAACTATTTGCC
>HHZ_61994 length 1044 cvg_7.0_tip_1
AAAACCACTATCCAAAACACCTTATGAGATAATATGAACACTATTGCAATTTTCAGAGGGTTGGATGTCTTGTTGTAAAGTTCAGTGTGCCAAATGGACT
TTTATCTAGTTTAGAGGGGTAATTGGACTTTTTCCTAGTATAAATGGATATTTTTCATTGGATTAGAAAAGTTAAATAGATATGAGTTCTACCAACAGAT
CGGCCGACAAGCAAGCACCCTGTTACAACTCTATCAGACTAAGAGCACGTACGTGAAACACATTCCAGATAGACAGAAGAAATTAAGAAGTAAATCAAAA
GTCTTGAGACATGATAGTCATGAACTCGAGGGCGTCACAAAATCATCCTACTCCAGTTCTTGGGGGCGTTAGGGACTAGGTAGCTGTGAGAATTTTCTTC
ACCATCTTCTTAGCATGGCCTTCTTCTTCTTTGTGCATCAGCTTACTCCACTGCCAAAGTTAAAGCATAACACAAAAGGCAAAGGTGTAGACAAGATCTT
TTGAACGTTATGTCATTTCTAGACCATAACACCCAAGATACTACACCCAGCAACATCAAGCCCCTACCGTTGGTTTTCTAGCTTGGTTGGTCAATAACTT
CCTCAAAGAATTGTTTAAAAGAGGATGGGCTATGTCCAGCCAAATGCATCTCAAAACATAGTATAGGAAGTTAACCATACGACAGGAGAACACAATGTGA
TCGACATCTTCTATCTTAGAACGAATTGCACTTATATTATCTAGAGATTGTCTAATGATCCATTAAAAGAAATTCGGACTGTGGTGATGAAGTCAAAACG
TCAAGCAATGTCCAATTTTTGTCATAAAAACATATTTTGAGATGAAATTCGAGCGTCCTAAGGCTCGTCATGGATGAGGCATCGCTAAAAGTACGTTGTG
ACGATATTTATGTGAATCCATAAAAATACCAAAATCATGATGAATTGACGATCGTCATTGGTATTTAGATTCTATGACACAAAAGCTTTGTCATACATTA
TCCACATATTTTGTCATTATCGAGCTGTCCACATGCTTCATTAA
>HHZ_61996 length 1044 cvg_3.0_tip_1
ATATATTGTCATAAATTCCACCACTGTAGGAGGTAGTCAAGACAGGCCTCCTAATTAATCATTTGCCTTCCTAATTAATCATTAGGAAACTGAAAGCTTT
TGTAAATTCTGTCATGTAGGGACCTGCGCTGCCACGTATAATTTCAGGCAGCGGGCACGCGCCTCCGATGGGAGCAATGGGAGTGTCAGGAGGGGTAAGA
GAAAGAATGGTGTGGAACATGATATGGAGCATACTTATATCGATTATCTCCCATATTGTTCTGTTTGTTCTCACTGAAAAATTTGGAGAAGATATGTGTG
GGCACCACAAAGAAGAGATCTTGAAAAAATGGCTGAAGTGGGCACTACTCAATTTACTTGCTCCAGTGGCTCTGTTATTTTTGCTACTTTGGGTACAACA
AAATCTCATCCAACGAGAAGAAATCCCAGATCAACAAAGGGTGAAGCGTAACGCGACAGTAAATCTGTTAATGCACTCACTGTCAAAGATATTCTTTCTT
GCAATAAAAGAGTCACCCGCCCCAACCATCTTCGTGAGACATCTGTTGGCGCATGCAATATCTGTCCTGGTCGATACGCTTGCTGCCGTTATCCTATGTT
GGAATCAGGGTTCCTATGAGCTAGAACACGCTGCATAGTTGGCACCACAACAGGGAAAACCATTCATAAATAATTAAAGAACTGTGATTTTCGGGAGGAA
GCTGTGACTTGTATGGCCAAAATTAGTATTTATTTGTGCAAGATCAAACTTAAAGATGTTGAAATAATACTTGTGTCAGCTCCTTTTTTTAGTTAGTTTG
TTGGGTCTTTTTCTCCATTTTACCTTGGTTATGTTGGAGTCAAGCGTATGACTGCACATTGGGCGGTCGTGCGATGTGGAGAGCTCGACGTGCGCGATTA
GTTCGTGGGAACGCGTTTCGCGCGGCCACGATTCTGACGCTTGGGATGGCATTCGCCATGAAGGGATCGTGACCGCGTGCCTGCGTGCCCATGTTCCTGT
ATTGAGTCTGACAATAAAAACATAAAAGCTGCAACGTTTTATAC
>HHZ_61998 length 1044 cvg_8.0_tip_1
TAGGTAAAAACTTTTGTATATGTGTTTTGAATGACTTAAAAGCTAATATAAAAAAAATATGTATGAACATGGCTTCGAGTTTGATGAAACATCCCCAAAA
GATGGATGAATGGCTCGATCAACAAGCTGCCTTGCTGCAATTAGATACTCCTATATATGTATGAACATGCAATTGCATGGTTAGAGTTAGAGCTATGCCT
TGTTGAAGGATGCAACCACGATGGAGGTGAAGCGATCAGGATGGGCTCGGTTAGGCAGCAAGGTGAATGTATAGAAGAAAACACTCGACTGATGTAGGCC
ATATGGCACATTTACATCCTGAGTAGCAATGACCTTTATTACTCTCGATGCGTTGATCATGCAAATACCGAAGACTTTGTCTTTCAAGTATAAGTTTTTT
GGCCTTGTCAACCTTTTGGAACCTTAGTGGCCGAATTAGTGTCTTCTCTTTATGTGTCATATATTATTCAGAAAAAAACGACTTCGGTGCTCTTGTCAAT
TTTTAGCTAGGATCTTTGTTTTAGACTGGTCACTAAGGGGGATAGCTTCCCCATCTGAATTTCATAGATTAAAGCGTAAAGGTACAAAGATCAATTTGTT
ACATTAGAATGGAGAGAGGAGGATATAATCTTTCCAGGATTCAACTATTATCCCGTCGGCACAACTTAGGCGTTCACTCTCAGCCCAAAGGGTCGCTGAC
TTTTGGAGACTAGTTTGTCTGCAGAAGGAGCTTGGTTGCGAAAGACCACGTCATGGCGATGGTTCCATAATCCCCTGAAGCAAAGAAGGAAGAAAAACCT
GGAAATGCTTGGCTGGGATTCAGCTGGGTCGACGCAGGCTGTGGAGGTCCTGCATAGAGATGTTCGGTTGGATCCGGACTGAGTTTCAGAAAGCGGCCGC
GAAGGGGTACGGAATGCAGAAGTGAAGTGCTGTTTCATTCACTTTCTTCTTAAGGAGGTTCAGCTTGGTGGGTAGCCGTTCTTTGGAAAGCAGCCAAACA
ATTTAGCTAGGATCTTATAGACCGAATTTTTTTTATCTGAACAC
>HHZ_62000 length 1044 cvg_8.0_tip_1
GAGAGGGAGGGAATTGAAATTCCTATTGACTTGAATGATAAACTAGGGATGGTACTGCCTCCTGAAGTAAGGGCTGGTGGTAATATCCCTCTAGCTGATG
TGCTGCGCAGAAAGGCAGCTATCCGTGCTCGTCCAGTGCATACTCAACTTAAAAATGATTTAGTTGAGCACATTTGGCATCGTTTTGGAAATAACCACCA
CAATTAAACATGGTAGGTTTCTGCAAATATGCATTTTTTACCTAACTGTTTAGCCATTTTATTCATCTTTTGCCTATTTAATTTCAGGTGGATGCTTTGT
TATAGATGGTAGCTCATGTTATATTACTCTCAGGTATGAATTGTTGATTATTTGAGTGTAGTCAGTTCATTGTAAGCTTTGATATAGACCTTGAATGACA
CAAAAAGGCTAAATGGCGTATTTACTGTGATGATTTCATACTATATCATCACGTGCACGTGTTATTGTTTTGCTAGAATGTGCTCCAGATTACAAGTATT
GTGCAGTTTTTGTATGCCCATCTGTAGCTTAATGCTTGTTATACGATGGAAACTAATATTGTTGCTGCTCGGTTCTAATTATTTTATTATTACTTAATAC
AGAGATAATATTTAGTACATAATCAAGTGAATATCTCCATCCCTTCCTGTTGCAGAGTACTCAGAGATTGGTAACTTCAAAGAGAGATGCCAGCTGATGC
AGTGGATTTTGGTGTGGCTGGAATAAAATGGCAGAGGCTTTTGGTGTTTTTTAGTCTTAATGTTGCTCTATTGTCATCTAGATCAAGAACTTCTTTATCA
CTTGTTGCAGAACTTATTTAGTTCTACTTTTGCTTAATGCCGTCTTGCCATGGTTGATCAATTGTCATATAGATCAAGAACTTCTTTATCACTTGTTGCA
TAACTTATTTAGTTGTACTTTTATTTAATGTCATCTTGCCATGGTCATTAGTTATGGATCAATGTAAGCGTTTGATTTATCCAATTCTATCTGTGGCTCG
TTTTATTGGAAACATTCAAGTTATTGTGCACCACATAGTGCCAC
>HHZ_62002 length 1045 cvg_51.2_tip_1
ATACAATTCCTTGAATTTTAAACTTTTAACTAACTCTCAAAGCTTATCAAACTGTTCTCATAAATGTAATGTTTCCACTATCCTCACAGGTGGTTTTTAT
TTGAATAATTTGATGCTGGCATGCTGCTGCATATGTGGCTATGCTCTTTTTTAAGTTGTTAGCAATCTCTTTATTTTCATGTTGAGCATGACTAGTAGTA
TATGCGTCATGTGGGGCAGTCCTGCCGGCTGCCGGTGTCACCAAAGGGGACCTGATAGTGCTCCAGCACACATGCCAGATGTGGAACAGTAGCTCTCTCA
TCTTCTCTTTCCTTCATTTCTCTCCTTATTTCCTCTCTTTCTTGAATCCTGATCTAGAGGAGATGGAGCAGCGAGGGTAGGAGCAGCACTGGGTTAATCA
GTAGGAGAAGTGACAAAGAAGATGATAGCAGGGATGTCAATTAATACTTACAGTTGCTACTCCTCATTGTGTGAAAGGAAATTAAAGTGACAGGTGGATG
GCTATTCCAATCATCCAATGCAGCGTATATTAATTTGTGGCACTTTAAGCTAGGTGTATGGTATCTTATTTAAGTAATGCATTCCGTACACTGGCATGCT
GTCTAGATGCCATGGAATATGTGAAAGCAACTCTTCTAGCGATTGTGCAAATGGCCAAACCTTGAATTTGTGGACCATCCAAGTTGGAGTGCCTTAAAAG
ATTTTGCTTGAGGCCAAGAGCTATATGCTTGCACGGACTAAGCCACAAGTCCATGCGTGAATGTGAGTATCTGTTGTTTGTATGTGACCTACTGGGGCTA
AATTTGGAATTTTCAATTTCTCTTTTTTTGGTGGTTAAAGAAGTTAATTTCAATTTCTATCATTCGTCCAAATTATTGAGTTTTGATACAAATACTCCCT
TTGTTCCACATTGCAAGTCATTTTAGTTTTGTCCCAAGTCAAAACTTCTTTAACTTTGACTGAGTTCATAGAAAAATGCACCAGTATCGAAAATAACAAA
TAAATGCACTGTCATGGTGGTTTTAATGAAACTAATTTGATATTG
>HHZ_62004 length 1045 cvg_4.0_tip_1
CGGCTAGAATAAAAACATTCATAACTTAACCTGCACAATCGAACAAAATAATTAAAATTGCAACCAGTGGCATATGTTTAGGATTTTGCTTTATTTATGC
CATAAGCAAGACGATTTTGGTCTCATCCTCTCTGTCTTTATACGAATTGAGTGACACTTACTACTGTAATAAAACCCCTTCCATGTTGAATGTCATTTGA
GAGGTAAAAAAATTTTGCTGACGGCTAGCTACCTTATTAGCTTTGCTAACGGTAAAATTTGGTGACTGCCATCAATTAAGGCTGGTCAGGGAGATAGATT
ACGCTGTGACTCCAGCAGGTGTAGTTGGAAGTGTACCATATAAAGTTTTGTTTTGGAATTGTTTTTTTTTCGGCATAAAGGCAAGTCTATTATTTTCTTT
CTTTAAAGGCGATAGTCATAAACCGATCAAATCGTGTAAAAATCAGACTCGTTTTAACCCAAGGTATAAGGCTGAGTTCGTTGCTTGAAGTTCCTAGCTC
TCCCCCGCCCCCCTCTTTTTTCGCATGCATGATTTTCAAACTACTAAACGGTACATTTTTTGAAAAAAAAATTCTACAAAAAAAGTTTAAAAAACATATT
AATCCATTTTAAAACAAAATTATTTAATGCTTAATTAATCATGCGCAATTGAGTTGCTTTGTTTTGCACGCACGAGAGATTAGTTCCCACCTCCAACAAA
AAAACTCATTCTAAATATATGTGTGCCCAATTAGTTCTTTCATTACAACTTTCATTACACAGTCACCCTAGTTTTAGTTCTCGGTGAGTTTTTGTTTCAA
GTTGGGCTTGTTTCCATCTACAGCGAGATTAAGTTTCACCAACTTCGCTTGTGTCGATGTAATTAGTACTTCGTCTGTTTTCTCGATCGGTTAAGTTCGA
TATTCTAATTAAGCTCTCGGTTGTGTTGCTTATATGATATATCGGCTCTTCTTGGATTGTTTCTACTATCTTGGTTATATTCAATATGTCGATCACTTTA
TATAGAGTTTACCATCTTGTTTAGATCTATCAAACTTATTATCAA
>HHZ_62006 length 1046 cvg_46.3_tip_1
TTTGATCTGCTTGATGAGCAGGGCGGTGAAATGCTCGCAAAATGCTTCAGTTCGGCTGCTGAAAAGTTCTATGGCCTAATTGAAGTTGATAAGGTCTACT
TGATATCCAGAGGATTAGTGAAACCTGCACAGGAGCCTTTCAACAGTGATTATGAATTAGCTCTGGATGCCTCAGCATCAGTAGAGGTCTGTTCCAGTGA
TGTTATATAATGGATCATCTCGTTCAGTTGGCAATAATGCAGGGCTCGTCTCCAGTCCATGCTGCTTCAGGTGCAAATCAAAGGCTGTCCAGGGCTATGT
CTGCTCACTAATAATAATGCTCTTAGTGATACAGTAGGCAGGGTACTGCTAATTAAAGGGCACTTAGCGAGATGCATCCAGCTACTTTGTTAAATGTTGA
ATGCTAGTTATGTAAGAACTCTGTCATTACCATTATATTTCTGTTGATGTGTTGAATATCCCATCGTTCGAGTTATGTCTGATAAGTCATGGAAAAATGA
ACGAAGCAACGAAAGATAATGTGTGCAAAATTTTGTATCTATGTTATTAGCGACTAAAAACCAATACTGAAAAAGAGACCGATAAGAAATAAAATTCTAA
AATCAACTCTAAAACTAAAATCTGAAATTCAAAAATTAGATGCATTTGCTAAGATAATCTAACAACCAGACGATGATGGTGCAATAGGATAGCAGGGAAA
TGTGCATGATCTTCTGTTTGGTCCTTCGGTTTTGCCTCAAGTGTGGACTACTAAATAATGCAGGAAATGCTGCTCTTGTTGCTGTATCAGACATTTGATT
TTGCGGTATGTTTAGCAAGTTTCTTTGTCACGCAAACGAATATAATCTAAAGAAAATTTGAACAATACCATTGGAGAAATACGTGAGTTGTAAAATACCA
TTGTAGTGAGAATGACATGAGAGATCTAGATCCACATGTCAATGACACTACTTATTTTGCTGACATGTTAATTGAAACACGACGCTGTCAACCTGAAATG
CTTGCTTCTTGATACAAAATCACGTTTTGGTAACGCTGCCATACAA
>HHZ_62008 length 1046 cvg_8.0_tip_1
AGTGAGAGAGAGAGAGAGTAGTGCCTAGAAGAAAGGAGGGCGAAGGCGAAGTGGAGATGGCCAGCAAAGAACCAGCGAGGACCGAAGCAGAGGTGGAGCT
GCCAAGAGGCGAAGGGGTGGAGAGCAAGAAGGAGCCGAAGCCACGACCCAAGCGACGACTTCAACCATCTTTACCTCAACCCAGCTCATCTCGACTCAAG
TAAGCTCACAAGCCGAAGCATCTGTGACACAAAGGGCATAGATGGAGGTTGCAGGTATGATGAGGTTGCAAAACACGCTTCGCCAAATGCAAGAATAGCA
TCAAACGTATGAAGTAGGCCAGTAGGCCAAGTCAACCTCTTCGGGACCAATAACGGCCACGACCGTTGTCCAAGCTTCGGCTGTGCAAGCAACTCAACCT
TTGGCTCATCTGGTGCAGCTGACCTCGGTTGTGCAAGCAATTCAAGCTTTGACTCAAATGGCGCAACCGACTTCGGCCAGACAGGTGTGCCCCATTGCTC
AAGCAACAATGGCGCCAGTATGCCCGACAGTTGCTCCAATCCCACTGGTGAGGCCAAACCGAGCCCCAACACCTCAAGCTTTGGCGAAAGTTGCTTCAGC
TCTTCAGGCATAATTCTAGGCCTTTCTTCAACAACTGGGTCATTCTCACACAATTCTAAGTGTAACCCCTTTGGTTCAGGCTGCTGGGGGAACAAGCCAA
GGTGCAATGACATGGGAGCCGCTGTACCAGCACGACGTCCGTTTCCCAGCACATGCTGCTTCGATGAATCCTCAAGGCGTGTTGGCTAGTCCAGATGCGG
TTCACAAGTTGTCTAGCTGAATGTCTTGGCTCCAACTCACGGGCAGGCAATGGCTTCGTCGTTTGCACAACCATACCCGGGCCTTTCACCACAGTACCAA
CAAGGTGCGGCATTAAGCGCAGGGGGCGAAAAGAAGTTACCTTTGAGCTAGGGGCTGAAAACTAATCCCATCCCCCCCCACCATGGTATTCGGGCGAGAC
CGATCAAAGTGAGTTCCTGTCGATCTATGAATCGGCGATCGAAGCA
>HHZ_62010 length 1046 cvg_51.7_tip_1
ACTGTTCAAAGCGCACTAGTAGCAGCTCGCAGCAGCATGCAGCAGGCCAGCAGCTACTAGGATGGATATGATGCAGATCTCTGAAGTCTACAAACCTGAT
CTCCGAGAGCATTCACCGTGTGTAACAGTGGCATTTAACTATTTATCACTTTTAAGATACTATGATAATAGATTTGCCACTTGTTATCTGACATGTAGAC
CCTTATATGTGTCTATGATATATTAAACCGGTGACAAATCTGTTATCACAATTTATAAGAGTGGCAAATAGTTAGTTATTCCTATGTAATACGGTAATAA
GATAAGATCCATCTACTATGCATAAAGCAATAGAGAGATCTGTGTAATATATAGAACACATCAACTCTATAATGGGATACATACCTATGAGTATCAAGAT
GGACTCATGCCATACTTATAATAAAATATTATTTTTTTATTTAAAGTACGTACCTGGTCTTAAGGGAAGAGCACTTTTGCTATGTTAGTGCTTGAGACCT
GTGTTTGCAATGTGTAGAACCTTTGCTACATTGAAAAGATTCTCTCAGTTACAATGTATAATAAAGGTTAATTTATAATGTGGGAATTAGCTAGACATGT
GCTTGAGACCTGTATTTGCAATGTATGGAGGCTTTGACGGCACCGAAGAGGGAGGGTTCGACAGTCGCACTGATGGGCCAATATGTGGCTGCTGCAGCAG
CTTCCAGAGCCAGCACGTTGGTGAGAAGGGAAGCAAAATCCCCGAGCACGGCTAGGACGACCTCCATGAGCAAGCGCTAGCTACTCCTACCACTCCACCG
CTGCAAAATCCTCCCCCTTCTCAAGGAGCAACCTGAGCATGGCTAGGACGTCCTCCACAACCGCCACCTCCAGAGCACCGCTTGTTGCCTCGGGCACTAG
AAGATCTTGCCACGGCTGTTGTAGTGGTGCGAGGGGAATTCTTGGTGGTGTCGGCATTGAGGCTGGTAATGGTGGGAGGTATGACGATAGGTGTGGCAAT
TTCCTCGATGAGGATGGGGACTGTTATGAACGACGTATAGAAATAT
>HHZ_62012 length 1046 cvg_11.0_tip_1
TCAAAGTCTTAATACAATGATGTGCAATTTTTTTTGCATATTCTCGAAAAAAGAAGTTTTGGATGGTGGCGGCTGCAAGAGTGATGGTGACCTGAGCTCT
TGATCTTTTACAAATTACTGCGGCAGTAGGTACTATAGGTTGCAAAATTCAGTATAAGATGACTACACAACTTCCCTTCTATTCCATTTTTTCTGTCGGT
CAGCTCCTTGCTTTGGCTTGTATAGCTGTGTTGAATTTAAACTTGTTTTTTCCTACTCATACAAAGATATTAAAATCTTTTGCACATTCCTAAAAGAGAA
ATTTTATGGGCCCTGAGAGGTACCGAATTCGTAGCGTTAATTTCTGGATCTCCTATTACCTGAAATTTAGGTACTAAGAGATTTCAAGTTTTACAGCAGA
AAAAATATGATACGCACTGAAGAACTAAAAATCACTCTCTCAATAAAGGACAGTACGTTGCATTTGTGATGATACTATAATCAGGCCTGGTGTTGCCTTA
ACCTAGGAAACTGGAGCTGGGGCCAGACTGGATGGATTGAATTGTGAGGCTACAAACTAATGAATTTGCACAGATCCTTCTTCATTGGGTTGGACCAGCC
AAATTTTTGTTAAGAAGAAGAGACTGCAAAGAAGCATAATGAACAACAAAGGTTCTTGACCTGGACATAACATCCAGGTATGCATTATCTGCATAACTTC
AACTCATCGCAGTTGAAATACAAAGTTAACAAGTAGTGATATGTTTCACAATGAACTTTTCTATTTCTCATCAGATTGTTCTGTCCTTGATCATACATTT
GGGCTCACTGAGATTTCTGTTGTATTGGCCCCTTTGGACAATTAAGTTCACATTATTACTGTTTGGGGCTTATTGATATTTTGGCCGATACCAAGTCCTT
TAAAATTGATTATGGTTTTCGATGTGACGCCATAGAATTTGATATTCTTTTTACCTATTTTGCACCAACTCCCTCCTTTTAAAAATATATGGCTATTCAT
CTTATTAAAATAACTAAAAACGAGTGTTGTGACTTGTTTTATCATC
>HHZ_62014 length 1047 cvg_26.0_tip_1
ATTCCGGGCGTGACACTGAAGCAGTAGCCACTAGGGCGTGCCTGTACATCCACATTATCCTCTCCCATAACTACAAGTGGCGGCGGAATAACAAGTGCAG
GATCATGATCAAGGTGGCCATTATATATATCCAACAATTAGATGAGGGTTCCGTCGAAAAGCAAATGATCTTCGGGCCTTGTAATAAGCACAACACATGA
TAACCAGTTTGACAAACACAATACCGCGCGCACAACAAAGGAGGCCCATACCATGGGAGTGCCCTCAGATACCACAGCCGGAATTCTTGTTCTTCACCTA
GAGCTGTCCCCATGGTGTAGATGACCAGGTAGCATGTCCAGATGGCTTGAACAAGTAGAACCACGGGGGGAGCAATGTTTCGCCCCAATTCCCTAGCATC
TGCGGCCACCACCGGAGTGATGGTGACGCCCACGATGAGAACAAGGAGCGTCAATTTCAGGACGTCGAAGGCGTGCAGGGGCATGATGCAATCCGCCGTT
ATCGTCAATTTGTCGTTGAAGGTGAAGGAGATGGATGACTGGTCATTGGTAGCAGACACCACGTAGGAGATGATCGGCATGAACAGCGCCGTGGCGCCAT
GGAAGAGGAAGCGAGTCAGTGCATGGTAGCGGAGGCGTGGGGCGTAGGCTCCTACCCCGACCAGCACTCCGCCGATTAACACGCTCACCATCAGCAGAGC
ATCCACTCGCCATAGCTTCCATCTCACATACTCCCTGAAGCTATCATACCCTTCAGGACTCTCCCGGCACATACTATCATGTTATTCATTAATTAAACTG
TGTTAGTACTTATATTAGTACCTGCTAATTAATTAATTACCTCAACATGTCAGCTCGTGTTGAGGGCAGACTCGGACAGCACCACTAACATCATTGAAAT
TAGTATAGATGTTTGTTTAGTTTTGTGTCGAAAATGTTGCTACATTTCTTTCTATAAATTCAAACTTAAATAAGTTTCGCTTAGAAAAAAAAGTCAAAAA
TGACCTATAATATGAGAGAATTGCTCCGATAAAAAAAAGTACCTCGA
>HHZ_62016 length 1048 cvg_8.3_tip_1
TGCCATCGGCGTCTATGCCAACCCCCACCTGCAGGAAGCACCGGCATCACAGGTACAGATGACAGAAAGGACCGGGCCCGACGACCCGACTCACGGCACA
GGGTTTGGTTCAGACCAGGCATGGCCCAGGTCGACTGGTGTCCGGAATCTCATGCCGGCCCGATCCGATTGTTAGGCCGTACCTAGGCCTTTGTCTCGGC
ACGCTATAGCGGCCCGGCATGGTTTAATGATCAGTGAGATAAAATAGATAAGGAAAACAAAATAGACTTATTTTAGCCTTATATAAGGCACGTCCCGAAG
AGATGAGAGATACAATAATAGACTTACTCTAGACATATAAGACACGGTTCAAAGAGATGAGGGAGAAAATAGATTTATACCATGAAGGAGCACTGTAGTC
TTTTGTGCCTTCGTACCGGCCCGGTACAGGCCGAGTCTTATTGGGTCATGCGTGAGCCGTTGGTGGGTCTAGACCGACGTTTAGATCGGATCGTGCTGGC
CCAACTGATCTTGGGTCTAAGCCTGGTCGGCATAGGCTGGGCCGGGCCAGACGGCCTATTTGGCTATCTATAACAAGAAGTACAGGCATAGCTAGCACTC
CAATTTAACATTCTGAACATAGCTAATTTTACCATTATTCTTCAAAAAAAATAGCAGGAGGTGTCACATTTTTCCGTATAAAACTTAATATATCAATGTG
ATACCTCGAGATATAAGTAGCGTAAAATTTTGTTGTTCCTATCTATCTCATCACTTCGTGCTCACGCACTAATCCTTCGTTTTTCTTCATTTTCAGTAAA
TTAGACTGGGCTTACCATGATTGGGCCATGGGGCGGAAGTGGAGGTGAGTCCCACTACGTTGGTGCACCGGAGCCACATCGTCTAGTGAGCGTGACAGTC
CGCTGTGGTGTCGTCATCGATTCTATTGAGTTCTCATACGCCGACCATAACGGAAATGAGCATGTTGTTGGTCCATGGGGTGCTCCCGGTGGCAATGCGT
ATAAGGTTAGTGGATGAATATATATATTTTTTCAATTGGTTTGTCATC
>HHZ_62018 length 1048 cvg_13.6_tip_1
AAGAGAAATAGAAATAACTTAGTATTTTGTTAAGTGTAAAATATAGATTGCAAAATAGATTAAAAAATAGGAATGATTGTTTGAGTAGACCACACAAAAA
CCCACGAGTCGGATGATAGATATTCAAATGAAATTTCTATGAGGTTGAAGTTTTTTTGCTAACTTTTCTTCAATATCTTTATAGTATTTTTATTTCATAG
GAATTTCAAATAAAATGGTGGGAGTTAATGCTTTGTTCAAAGGCCTTTCTTGGAAATTTTCATGTAGGATCAAGATCCTCCAATATTTCAATGTTTGTCG
TACAAATCAAAGAGGGGATAAATTTCTTATGTTTTTCCTCTTGAATTGCAAGGAAAAGTTCCTATGTTTCTCGTTTGCTCATTCATACGAGTCAAAGACA
TCAACACTCAACAGTGTTATTTCCTATAAGATTAAAATTCCTTTTTTTTCCCTTTGCTTTTCCTTCATTTTAAAGAGGCCCTATAGTATGTCTGGTAATT
GGTGAAGTTATAAAGGAATAAGGGATAAAAATGGCTATGCTCCCTTTCAAACGCAGGAATAGTAAAATATAGGAATATAAAAAAATGGAATCTCCGTAGG
GATGTATATGAAAACAGAACTACAAAACACAGAAACAAAGATATGTTTGGAACGCTGAAAAACAAAACACAAAAATACAAAAAAAAAAAGGAATGCGGAT
GTACGTACAACAAATGAGTAGAAAAGCACATGAAGAAGAATAGATAGTTGGGTGTTTGGAATACATGATTTTTCTCTCTCCCGCTCCTCTCACTTTTCAG
CATAGGAAGAGAAAACATTGGTTTTCCCCGTTTTGGGTGCAAACTGCAAAGGTACAGATTACAGGAAACTTCTCCTATATTCTGCCTTCCTCTGTTCCTT
AGTTCCAAACGAGCGATTGACGTGAACCGTTATCACGTGATTATCACGTGCAGTACCTTTTTAGTTTTTAAAACTATAGTATACGTCGCGATAATCGTCA
AATCTGGTTGTGTTCTTAGGTCCTCCGACACGAAAAACGGAGCAATGG
>HHZ_62020 length 1048 cvg_46.0_tip_1
TAGACACGGCCGGCCACAAACTAATTAACGTGCTTACCGGCCGTCTTAATTATATATCATGTGTAAACATATGACATCCTGTTCGATCGATCTAATTACC
TACTATATATTAGGCTGTAATTAATATTAGTCTTAACTTGGGGAAGTTAATTATATTCTCAAGTTAATTAAAACACCTGCATGCATATATAAAGGGCCTA
CTTCAAATATGAACTAACAAAATTGGAAAATCTCAGGGGTTTTCTCCGATCAATTTGAGAAGCAACTAGTAGTAGCCAGTTGGTGAGAATATAAAAAGAA
AACTGAGTTTTGTAGCTTTTGGTTATTTCTTAATAATTTTCTGTATTCTATATATAGCTATATATTCTTAGAATCTAGGTGGGAATCAATCTGGATTGTT
CAACGTAATTAGTGATTTTAGAAGAAGTTGCAGCTACTAAAAGTTAACTTCTATAAACATGACCTTAATATACAACTCTATCTATTTAAAAGAATAGCTA
TTTTTAACTTTGAATCTAAACAAGAAATAGCTTTACATTCTTGTACATAGGGAGTACTATACAGCAAAAAGCACCGCTCACAAATAAACTCCTCACTGGT
TTGTTCGCCATATAGGCTTCTCTTCAGAAAGCCTATATAACATGATAAAGGCCCATCAATCCGGACAAGGCCCAAGCTAGGGATTTTCATAGGCATTTTC
ATATGACATCATCAGTTTGCAAAAACGTACTACGTACTACTGAGCGTTTGTATGCGTGTACGTACGTATAATTAAACGCGCGCGACAGCTAGGGACGTGG
AAAATCGCTGTGGAAACCTGCTACACACGCAACTCAAGTACTGCATCACTCTCTCTTCTGCAATAAGCTAAGCTAGCTAGTGTCTATCCATTAGTATTGT
GGTGTTGCTAAGAATAATCCAACACCTATAAGAGATTGTGTAGTGAAGTAGTACTGTAAGTTAGCTTTGCTAAGCTATCCCAATATATATACTTCCTCCG
TTTTAAAATGTATGACACCATTGAATTTCACATAACGTTTGGCGGTGA
>HHZ_62022 length 1048 cvg_7.0_tip_1
AGATTCAATCTTCTATTCTGGTCCTCGACATTGATTGTTGATCCATGCGCGTGGTCAGATGTGCACTGATGGATCTAGCTTCTACATGGAGGATTAATAC
TGAAATTACTACGATGATTAGTGGAAATAATATCAAGTTTATGTCTTTCTGGGTTCAGCACATGGCTGAACTTGATTGTTTGTGATTGTTTTGAAGTTTG
TTTCTTCAAGTAATTTCGTGAAATTGAGATTGTACTACTACTGTACTGTGCCTAATTGCACAGGTCTGGCTTTGTTTTGTGATGTGATGTCATTGTGAGT
GGTTGTTTTTTTGGTTGCTGAGTGCATTTTGGTGCAGAAGACGTGCTTTCATTAGCTTAATGAAATCTCAATTATCCAAAAACGTACATGCACACTGTTA
CTTATCCATCTGTTTATTCAAGCATGAAATGCCATATTGCTATCTGCAGTGCAGTATGCGTGATCAATCTTATTAGGAAGTATACAATAAGAAATCGAAC
ATACAATATGACAGCTTTATAAAAAAAATCTTAATCATCATATCTTCCACTTCTTGCTCCTTAGGAACACAACGGTCTTAGTAGAATTTCCACAGGATCA
ATTTAGTTTATTCGTCTAAAATTCTTTCAAAACTACTTTGTTTTGAAGGAGATTGAACTTGTGATGTTTCCATGTTGGTGCAACATAGTGTAACCACTAG
GAAACAGTGGTCAATGTCGAATAAAGATTAGGTGAATAAAACATAATTATTGTATATACTCCGATGAGAGTCAAATCTAACACATACAAGACCAAATAGA
AGAAAACGCACAGGAGTACGCTGCTAATAAACAAAGGAGCATTCTCTTAGGTTATCTCAATAATTAATTAAGATGATATACTAATGGGAAGGGCCTATGT
TTTATTGGTTTTAACAATCTGCTGCGTGCAAGGTTTGAATATCATGACGTCCACAACATTCTCATCCAATATTTCAATAGACAAATAGATTAGAGATAAT
AGTAGTATCACTCACCCACAGGCCACAGTAGGAATGTAGCACTAGAAG
>HHZ_62024 length 1048 cvg_49.3_tip_1
AGAGATAAGGCCATAAGAAGTTTTGTGTCTGCTTTTGAAGTAATATTATAACCTGTTCATCCGTTGTCAAAAAAAAAATATTTTGGTCGTCTCATGAGTA
TTCACAGCGGTTACGAAAAGGTGATCTTAATGTAACGCAATCATGAGAAACAGGAACCAATTCTCCGACCCTCAGTGCTATCCAAATTTAATTTCATTTT
TTTCCTGTCCGCCAAAACATTGATAGTCAACTCCATGACAAGATCTTTTTGGAGATGATATCATCTCCACTGGAATCTAAAGGTTCAGATGTCCAAAATA
ACTCCACGTAGATAACAAAACATAACCATTACAAAGAGAAATTGTCAAGTCAATCTTGCCTTCAGGTTCGACAAGTGAGTGGTGAATTCAATTTCACCAG
TAAATGTTGGTGCTCCTGGATTCCCAACCCACAGAAATCTGTGCTTTAATAGGCTACTACAGAATACTAATGTACTCCACTTTATTTACTGCAGCATTGA
CATGCATAAGTCATCGCTCCCTCCAAGAGGAGAAATCCAGAGTTCAGACAGAGCCTCCAAGAAGCTTGAAAATGTTTAACTTCCAGCAATATCTAAATGT
TCCAGTGCCAGCTTGATCGTAGGGAACGCATGCACCATCGCGCAAAGCCCCAAACTCACACGAAGAACCAAAGCTTGACAACAAAAACAGCAGCAGCAAA
GACAAAAAGACACAAAATCAGCGATAAAAAGTGACGAGACGGAAAGATTTACCTACCAGGATCACCACACCATTCCATTCCATGCCATGCCATGCCAAGA
GTTTTAATTGCGGATAGGGGAACCTGAGCTGCTGCTACTACGGCTGTAGCTAGAGGCACTTCTTCCTCTTAAAGGCCTACCACCATTGAAAAGAAACCAT
ATGATGCTTCAATGTTCTATTTTTACGATGCCACACATTTAAGCTGCTTGAGAAGGGAAAGGCACATAAGGATTACTACCTTCTAGGACTGCGACTTCTG
AGCACCCTTCTTGGTCCCTGCACAAGAGAAAAATGTTTGTCTTGGTAC
>HHZ_62026 length 1048 cvg_31.0_tip_1
TGGGGATGACCGCGTGAGGAAGACGGCGGCACAGAACCTCCGGCGCAAGTTTGATTTGGTGACGTTCAACGACGGCGAGGCCGTCGAGGACTTTGTGCTT
CGTCTCAACGGCATGGCCGCAACTCTGGCTACCTTGGGCGTAAAGTTGGAGTAGAGCGAGATCGTCGACAAGATCATCCGTAGCGTGCCGAAGCATCTCA
AGCTGATCGTGGTTGCGATCACGACTTTGCTCGATGTGTCGACGCTCACCGTCGAGGGCCTTACCGGGCGGCTCCGGGCGGCGGAGGATGCGGACGAGGA
GCCACCGGCATCGCTGCAGCACGAGGGCAAGCTGTACCTCACGGAGGAGGAATAGGGCGTGCGACACAAGAAGCGGGAGGCGGAGAACCACTCTGGCAAT
GGCTCCAGCGCGAGCACAGGGCATGGTAGAGGAGGAAAACACGGTCGCGGGCGCGGGCGTGGCAATAGGAAAGGTTCATCGTCGAGTGGGCCGTCCAACT
CCAGCAAGCCCACAGACAACGAATTTAGGCGGTGTGGTAAAATGGGCCATTGGGCCCGTGAGTGCCGCTCAAAGCCCAAGAAAGAGCAAGCCCACATCGT
CCAGGAGGAGGAGGAGGCTTCTCTGCTTCTCGTGAAGATGTCGCCCACCTTATCCCCTCCAGCGCCACCGCTAGCCATGAACGTGTCGCCTCTCCAACCT
TCCCCACAAATCTCGCCAGTGATTCCGCTCCCACAGGCCGAACCAGCGCCATGGAGGGCGGAGCAGGAGCATGGCGGGGGCAGACCAGAGGCGGGGACGG
CTGGTGGCAGCACACTTGAGGTGGCGACGGCAACGGCTGGAGCTGGCGTGGCAGGGGCGGCAACGGCGGGGTCCGGTGCCCCGGTTCTGCTCCGGGAAGA
GAAAGTGCTCACCCACCTGGACAAGGAGCAGGAGCGTGACGCGGAGACATGGGTCCTAGACACCGGCGCCACCAACCACATGTCGGGATCCCGGGCGGCG
TTCGTGAAGCTGGACACAGCGGTGCTCGGGACGGTGCGCTTCGGCGAC
>HHZ_62028 length 1049 cvg_31.0_tip_1
AATAAGTTTTTGAAAAGAGCCAATTCGTCAAAAAAAAAAGAAGTATTTAGGACACACTCCCACACCCACCATATATCCTCTATAAATGCCAATGTTGGCA
AGGCAATGGGCAGAGGGAACACATAAGCTTTGCACTAAATTAATCATTACTATGGCGATGCTCCACGAGCTGATAGCTGAAGTGAGCCCCGAGGAATTGC
TGGGCGCCATTGGTGAGCTCTACCACCATGTGCTGGGCTACGTCAGGTCGATGGCGCTCAAGTGCGCCGTCGATCTAGGCATCCCCGACGCTGTCAACCG
CCGCGGCGGCGCTGCCACCGTCGCCGACATCGCGACCGACACCGGCGTGCATCCAGCCAAGGTCGCCGACCTCCGGCGCATGATGGAGCTGCTCAGCACG
ACGGGCATGATCTTCGACAGCTCCACGGCCGGTGACGGCGGCGCCGCCGGCGGTGACGTCGTGTACAGGCTCACCACGGTCGGCCGCTTCATCGCCGGCC
CAAGCAACTTTTCCCCGGTGGTGCAGTTCGCGGTTAGCCCCCTCATCGTATCGTCATTCTTCAGCTTGCCGGACTGGTTCAGGAGCGAGCCAGGGGCGTC
CAGGTCGCTGTTCGACATGGCGCATGGCTGCTCCATGTGGGAGATGGCGAGCAAGAACCCGGCACAGAACAGCGTCATCAACAACGCCATGGTTGCCAAT
TGCCAGACCTACCTTGAGCTCGTTGTGTGGCGGTCCAGGGCCATGTGTTCGACGGGCTGAGTTCGCTGGTCGATGTTGGTGGCGGCCATGGCACGAGCAT
GGAGGTCATCTCGCGGGAGTTCCCGCATATCAAGTGCAGCGTTCTTGACCTTCCTCATGTCATCAGCCAGGCACCAGCCGGCAACGGCAAGGTGCAGTTC
ATCGCCGGCGACATGTTTAAGTCCATTCCACCTGCAGATGCTGTCGTACTCAAGGTATCACTCGGATTCAATAATAAATATTGCAGAAATAAAATATCAC
GATTCCGAAATCTTGGGAAAATAATGAACGCCCTAGAAAATTCTGTAAA
>HHZ_62030 length 1049 cvg_4.0_tip_1
ACCTGTCTAAACCTTTGTCCCGACTAACCCATCGTGTTTGGCGCTTGACTGCTACCCCCAAATTCTATTGCCGAAACCAAGTTTCGACAATTTGTTTCAA
AAGATTTCATAGGAATTTTTTTATAAGATTCAAATCTTTCAAAATTTTTATGTTTTTCTTACAATTAAAAGGGGCCCTTAGAGTGTGTTCATTTTGTTGC
CAATTAAAGACAAAACTTAACAAACTTTGGTGATGCCAAATTTTAGATAAAATACCAAATTTTGATAAGGGAAAATAAGGTTTAGTGGTCTTGATAGGAA
GATCCCACGAATGGGGACTAAGCACGAGCACAATACGTATTGACAGCTACTAGCAGTAGCAACTAAATACAAGAGAAAACTAGCAGGAAAACAGGTAGGC
TAACAGGTAAAAGGAAAGGTCTTAACCACTGCGATTTTGCTCAAAGTCCATTATATTTGGATCGAGAGAACATAGAGAATCAAATACCCTGATCAGCAAC
GAATTTTTTACCTCTTAAGAATCGAGGCAAAGTGTGCCTGTTTTCTAGAATCCAGGCAAAGTGACTTGTCGCCTTGCAGGCCTGGATATGGGAGAACAAA
TTCCATTTCATGATTTATAGAATTGGACCATGCACTAGCTTTCGTATAAATTCCTCTTCTTTGTGTAGGCTGTACCTACCTAACTTACGGGAATATCTTG
CAATGAAACACTGTTAATTATCCCAAGCAGGTACATGGATTTTTTTTTTCCTGGTGGACATATATATACTCTTCATTTGCCTAATATATTAACCTGTGAA
ATTTGCATTACCAAGCTTATCCATTCACACCTGGTCTCGACTTGCACAAACAAGATACTCCAGTAAATTAAGAAGATTAAAGATCAGTTCCCTCTTGATG
CACAATATGCAATATGTTTAGATATATTCGTTATGGCTAGCTAGTTACATGACCAGATACATGCTTCCTAGGCTACACATTCTATTCGTATTACGTAAGA
AGAAATGATAGGCTTTCTTTCTCACATCTCTTTAAATGTGCTGCAAGCC
>HHZ_62032 length 1049 cvg_8.0_tip_1
ATATACATACATACATACATACTTCAAAGTACTTAGTATATATATCGTACACATAATTGAAGCACACACCTCAAGATCTAACAATGTCACCATTTTCAAC
AAGGTCTTCATGATATGGCACACGTGGAACCCACATGTCTCCCAAACTTGTCGTCATGGGAAGTTTTTTTTTATGAGTGAGATTGGATTTTCCTTCCTTA
TGCCTTCTGCCTTTTCGAACATATTGGCTCCACGCTTCATTTACTTTTTACTTTACTTAAACCATATTACCATAATACTATCTCATTCTCCTGGTTTGAT
TGGTAACTGGGCTGTGCTGCTTTATTGAAATGTTTATTTTCTTTTGATTGAAATGCTTGATTCAAGTATTAACTCTTTGACTAGATAATGGCTTTGTTTA
AAAGTCACAATTTCACAATAGTTTAGGAGCATTCTTCCATATGACTATTGACTATCTTTTATCTGTATTAACTATGTTTCCCTTGGAGTAGCATTTGGGA
AGCCCCAGCATTGGTTGGATGGGCGACGACACTGGTGAGATGGGTCGGTCATGGTGACAGTGGCCTGTGCAGACCACAATGAGGGAAAGGAGAAGGTTAC
CATGGCTTGAGATTGACTACTCTGATGTTATTGAAATTGATTAAATTTGTCCTCCCATGTTTCTCCCAAAACAGAAGATTTATAAATTATTCATGCGATC
AACTGAACTCTGAAATTTGCAGGGACATATGGAATTTTTCTCGAGGAAAAGAGCATGCATAAATTGCAATTTTGTGTCATATGGTTCCATCAACCAAATT
GATTCTAAACTGAAGTCGTGCAAGAATAGCTCTGAGCAGGTTTAATTCTGGTCAGGTGTTTAATACAGACCAAAATTATAGTAGCAAGAAGTAAGGAGTC
TTTTGATTGGATTTATTTGTTAAATTAAATACCACAGATGTTAACGTAAGCTCAGGAAGGCTACATTCTTGGACTGGGTTTATCAATATTCGATCATAGT
GTGGAGTAAAATCAGAGTTGTGTTGGTCACTCTAGAGGTGGTGTTTGGA
>HHZ_62034 length 1050 cvg_8.0_tip_1
CCGTGGGTAAAATATTACACCCATGCCCGTGTCCATCGGGCTGGATATTTGCACATACCCAGACCCGTTGGCAAAACGGCGATCCCTACTCTAGGTAAAG
GAGAGTACATACCGAGAAGGGCATGACGGGTCCTAGGTCCCAGAATAGGGCATGCCCCAGGCTTCTCACGGCCTGCAAATTCAAGGATATAGATCTTATA
GGTCTCGACACTCTTCTCAAAGAGGAATGTCAGATCTACAAAGGTAAGGAGGGCCCTTGGACCTCGTCTAGGTTAGGTTCCTGGCTCCCCCCGACATGTT
ATCTTAAGATGTAGATCTTGTATCTCTCTACACTCCTCTCAAGTAGGGATGTGTTGCTTAGATGGGCAAGGCTAGGAGAGCCCTGTGACCCAGTCTAGAT
CAGGTCTCAGGCTTCCCTTGACTTGTTACCTCAAGAAGTAGATCTTGTACATCTCTACACTCCTCTCAAGCAGGAATGTATGACCTAGAAGGCGGAGGAG
GGCCCTAGGACCCGGTTTAGATCAGGTCTCGGGCTCCCCCCGACTTGTTACCCTAAGATATAAATCTTCTAAGTATCTACACTTCTCTTAAGGAAGGATG
TGTAACCTAGAAGGGCAAGGAGAGTCCTCGGACCCAGTCTATATCAGCCTCCCGAGCACCCCTGGCTTGTTATCTTAAGATGTAGATCTTGTAAGTCTCT
AAGCTCCTCTTAAGGAGAAATTTTGTGATCTAAAAGGCGAATGAGGGCCCTGGGCTCGGGCTCTCTGACTTGCTAATTTATATATCTAAATCTTAAGTAC
AGATTTTGCACGTCTCGATCGACACTCCGCCGCTAAAGAGAGGGATGTATAACGTAGATGGGCACAGGAGGCCCCGGACCCAAAGTAGGGTTGGTCATGA
GCCCCGTACTCTAACACACGGTTATCTTTAATTACGGTTAAACAAGATCTTTCTTCTATGAAATAAGAATGTAAGCCCGGGTCCCGGAGAAAGGGTTACC
CTAGTTCTCATTTTACCAATAGGAGTACACGTGAGGTTTCACTGGTGGAG
>HHZ_62036 length 1051 cvg_31.4_tip_1
ATGCATCATTGGTGGTAGCAAGAGCACACCCAGTAGTGCTGCAGTTGGCGCGCAATGGGTCAGCAGGGAAGGCAGTATCATTCCAAGAAGATGAATCATC
GGACCATTTCCAAGCAAAAGCCGAGGCAGTGTTGTTGCGATGACCTCCGACCCAGCATCCAGAGGGGGAAGGTCCACAGAGAGACTTTGCAAGATTGAGG
TCTTGAAGTGATGATAGGGCAGCCAAATGAGCGGTGAAGTTGTTGCGGCAGAGAGCCTCGGATCTGTCCCAAGAAAGGGGTGTAGGTATGTAGATGAAAC
ACTTGTCGAGAGCAGGAGTGATTTGCCAACCATCAGGGCATGATGCTGCAGAGAAATGGGTGGCAGTTAATAATAATAATAATAAGGTAGTAAGTATGAA
TAATGAGAACCCTGGCATCTGATACAAGGACGACAGTAGAGTATAGTGAAGTTAAAGAAGAAGGTGTGACAGACATGAGGATGAACACAACACAGGTCGT
AAATTAATTATTAATAATATACTACTAGTATCCCCATTACATTTACATGGTCGTGCGGAGAAAGTGTAGCCGAAGAAAGGGTGTAGGTGGCGGGGAAAAA
AAAGAAATCTTGTTTTATATATAAATTTGTGTGCGAGTGTAGAAGAAGAAGAAGAAGATGTAAGAGAGGAATTCGTTGCTTGTTTGTGACAGACAGATTG
ATGTGGAAGAGTAGTTATTAGGAGGGAGGAAGCAAGGGCAAAAGGAGAGTAGAAAGAAGAAATAGAAGAGAGATGCACGCAGGTTGAGGTTGGCGAGAGA
GATAGGGAAAGAAGTGATGGATGCAGCGCCCCTAGTACTAACTGGAGTAGTAGGGATCTAGTCAAGTGTAGTAGAAGCAGTAGAGAAAGAAAGTAGTACT
CCTATGAGGCAGGCGAGGCGAGGAGGGAATACATACAGGTGGAGGTGGAGGCGGTGGCGGTGAGGGAGGCGGGCAGGATGAAGAAGAAGAAGAAGAAGAC
GCGGAGGATGGCCGCCGCCATGGCCGCCGATCCGTGTCTTCCCTTGCGGCC
>HHZ_62038 length 1052 cvg_56.0_tip_1
AAGAGCAACAATTTCATAGGCCAAACATGTTAAAAGAAGCTTGCTAGCAATGAGAATCATGGCGGTGCCACTAACAACCAACAATGCCACTACAAACATA
AAATTCAGAAACTAATTTGCTCCCACTATGCAGAGATTTTTGTTCTGTAATGTCGAACTGATACCCATAATTCGATCTGGAAATGCAATGCAATGCCAGG
GGCCTGTTTCACCTACTGGCAGTAATTAAACCGTCAACATCAAGATCCAGTCGCTGTGGCCCTTTATGCCCTCGCAATGTCGGGCCGAGCAGGTCGTGTG
TATCTACCGATACTAAATGTGATGATGTATCCGGCTACTTTCCGCTCGGAATCGATCGACAATGCCCCTCATAGTGTGATGTCACAGCCGCCCACAACAA
CCAGTGCTCGAACCACTCCACCGAAAAGGAAGCATTTTTAGCGCTGCAAACAACCAATCCTCCTCACCCCCAAATTTAATGCGAACCTGACAGTCGCTGA
AGCTTTGAACAACGTGGGAAAGTGCAAACATGGTGGGATTACAGAACCACCCGTACTACCACGATCAATTCGTTTGTACTAAGATTTCTCGGAGCAGATG
GGTCAAGAAATGGAGCGATTTGGGAACGGAGTGGAGATAAAAGGCGAAGGTGGCGAGCGTCGCGGCGTGAGCAGAAGCAAAAGCAGTCAGTTGGATGGGC
TAGGCGAGATGCCGACAGGGTAGAGTAGCTGCGAGGGATGGACATGGACTGACCTCCGGGCGGAGTTGCAGGGGTGGGGGCGGCGGAGGCGGAGGCGGGT
GGTGGTGGCGCCAGGGGGAGAGGGCGCCGCCGCCGAACAGGTCGACGGCCTGGCGCACGGACTCGAACGGGGACGACGTGTCCACCTCGCCGCGGCCCGG
CATTGCGCGCGCGGCGACGGCGTGGCCGTGCTGCGTCGCCGCTACTTCCGCCATGGCACACGGCGGGCGGCGTGAGGGCGAGGAGGCGCCGTGATGGGGG
TGGGAGAGGGTGCAGTGGGGGCGGCGGCCCGTGAACCCCCTGCGGTTTTCGG
>HHZ_62040 length 1052 cvg_5.0_tip_1
AATCAAACCTCCTAGTTTGACTGTCTGAAATCTGAAATACTACATGACAGTGCACCATTGAGTCATCTTTTAAAATTGCCTAGACTTTTGTGGTTTGATT
ACCCTTAAATCAGAGTAACAGAGTAAGACACTGACAGTGGCAAACTTCTGGGTGATCTCTATGGATTATGGAACAAGCTATGCAAAATGTCAGCGAAATA
TGTGCCAGTAATACCAGAAAGATGATGGGCTGACAGTATAGACAAAACAGAATAACAGTTGCTAATTTCAATGGGTTTCTACCAAGTTGTTTGTTCAAGC
ATTACAAGAAGCAATCAAGTTATACAAACCCCATACAGCTACGCATCCGAAACCACATCTCCTGGTAAAATTATTTCTTTGGGACAAATCATATTGTAAA
ACTGTTTTCTTTGTGAACAAAAAAATGTAAAATTATTTTCTTTCTCATTGAAAAATCTTGTAAAATTATTAACCTGCACATGATTAACAAATTAAGGGAG
TCCTATCATTGTAGATGCACCTGCAATGAGCACAAGGCTTTTGCACAACATTGAACATAACATGATGGAACTCGGTCAATCGATGCGACGGCGCAGACAA
AGCAGCTCACCTGCAGTCACGGCAGATGTAGGTCTTCTTCAACACAGCACCAAAATGCATCATGATCCTTACTGCAGCGGCACTGCTCAACCGTGCCGCT
GGCGTCAGCAGCCACCACGGCGTGCATATTGATCAACCAAACCAATATACAAGGTTAGATAAAAGAAAACATTAACATATTTGTTGCCCAAATAAAATAG
ATTTATCTGGTTCGGTTTTCGATAGCCACCTCTTGTAAAGAGAATTGAAGTAACTTATGTTGCTGAAGTAAACCCACATAAGCAATGTAGCAGTTCCCTT
TTCCAAATGAAGGCTGTTCTATTAAAGTTTGTCCTAACGGCTAGTAATCAAATTAATGATTTTGCAGGCAATTGACAGGCAAACAAGTGATTCCAAGATA
TAAGAGCAGCAAAACAATTTGATATACCTATGTGATGAAAGCAAGTTCCTGA
>HHZ_62042 length 1052 cvg_9.0_tip_1
CCTTCTGAGGCGATCAATCCTTTTGTAAAGCCATTTGTTCTGCTGCAGAACCGTGAGATGGTAAATTGGCGTTGATGATAAAGTTGATTTAACCAAGATT
TTCCTTCCCGCTGAGGTGAAGAAGCGGCCCTTCCAGCCAGGGATACGAGCACCAACCTTGTCAATCAGCGGTTGGAGATCAACTCTTCTGAGCTTTTTAG
TGTGTAGCGGGATTCCAAGGTATGTACAGGGGAAGCTTTTCTTAAGGCCAGGGAAGTGTGTTAGTGCCAGATCAAGGTTAACATTATCACAGCTGATCGG
GTAAATTTCAGTCTTTTGCAGGTTCACATGAAGACCACTACAATTTCCAAAAGCGTTAAGGATTTTCTTAAGTGCCTGCAGTTCCAACTGGTCTGGCTTG
ATAAAAATAGCCACATCATCAGCATATAGAGAAGACCTGAATCGCCGTCGACCCTGTAATAGAGGAGAGAAAATCCCAGCTTCGTCTGCTTTTTGGATCA
GCTGTTGAAGAGGTTCCATGGCAAGAACCCGATCGATCAGCTGTCTCCCAAGGCAAAAGAACCATGTCGTAAATCGACGGCGCGTACGATCGATCTGATG
CTTGTTCCTCCCAACCAGTGATCTTCCCAGAAAAGGGGTTGAGGCTGCAACCAGATCTTTTTCACGTTGAGAGACCGCCATTGGCAGATCCAGCGAGCGC
GCAGAGCGCAGCCCATCAGATCGAGGTCGTTGTGCACCCTAGTCCCAGCGATGTCAGCTTTGTCAGTGTGCTGTAAAACGATCGAAGACATATTTTCATT
GCAACTCATCTGGGAAAAAAAAAAGGGGATGCTCCATACACTTGTAAGCATCCCGATAGTGGTGCGGGATGTTTCTTTTCTTCTTGAAGGACAATTTGAT
TGTGATGTTGGAAGAAGACAAAAATTGGATGCTCCATGCTCAGTGTTACTTAAGCTTTCGTGGTAGTTGCTGGTATGAACTTTGGATGTGTTCTTCCCCA
TTATTTCCCGACTCACCTTTCTCTTTTTCCACATGCACGTTTTTCAAACTAC
>HHZ_62044 length 1053 cvg_31.0_tip_1
ATAATAGATAGAAGATAGATAGATAGATTTCTGTTCACGCTGTCAGAAATTGTAAAGTAATGGAATCCAGAAATGAAATACATTTCTATTATCTATGAAA
ACTATCAGAAACAAGCTGAGAGAATTATTGTGACATGTGGCTTAATTAATTCTGCCAGTCAATTTGGCAAACTGTTATTTTCTAAAAACTGAAGGCCAAC
TTTTTTCTGTCCAAGTACGTTTTATGGTAGCCTCTACTTTCATTACCAGTAGAAATGATACAGAGTCATTGATCTATACAGGTATAATAGCAAGAACAAT
CATGTAGTAATGCTAGTGAAAGCTTGCCCTATGGCTGGTTCTATTACTGAGCATATTGTTACAACACAAACGGAGACCCAGCAACAGAGCACGTTCCCCT
GTTTCGATGCACTGGTGCTACGAACTAGTGCGGGGACTTTGGTCGAACAGGTTGGGAGCAAAGAACAGAGCGAGGAGGAATAGAGGAGAAGAGTTCGGTA
ATGGGAAGATAGTTGGGTTCAGGTAGATTTCAGTATTGAAATCTTTGCTCGGTTTGTAGTGCACAGGGGTACTTGTAACCTTGTACGCCCGGGCCTATCT
TACACCCATTCCGGCCCAATTACACGGGAGTTGGGCCGCTTCAGCTTGCCGTAACGGCTAGTAGCACTCTTGACTGGATTAGCCGCTGGTGATGTATCCA
TAGGAGTAGCGGTTGTATCAACCGGTTCCTGACTCATCCCATGCCAAACCAATCTCCCTATCCATATAGGAAATGAAACAGCATTGGCAGCTGATGTAAC
ACTAATTCTTGCCTCTCCAGTGAATGAACGGTGCTTGTTTTTTCACTGCATTATATTGGATGTCATAAGAGCAAGTACAGTTGTTCATGGAAGGAAACCA
GCGGAATCATTTATCGGCAAGGTAAGGTGTAGGGAATTGCTAGCTCGTGAAAAGGAGATAGATGGTCATATATGAATAACTATATATAGTCTTAAAAGAA
TTGTGCACCTGCCTGTCCCGGTGGAAATAAAAATATGAATTACTTTTATGAAG
>HHZ_62046 length 1053 cvg_12.0_tip_1
CAGGCTTTGTTTGGAATGTCTTCAATGATGACCCATCTACGTGTACGGGCCAGGCTTCGTCCTTTTCAGAGAAGACCTAAATGGGCATTACGAGAAGGCC
AGATTTAGTTATTAAATAATCTATACGCACCTGCTGTTGTCTTGATTGTATGTATCTTCTTCACTTGAAATATTTTCTTGATCTCCTTGTGTATCAGTGT
CTTTTCCTTCGATCAGTTCCAATTCCTTTTTTATCTGGTCTTTCTTTTCTGCTGTAGTACTTTCTTCCTTTTCTCGAACTACTAGTTCGACTGAATCTTT
CCGTGTGATTATACCCTGTCTTCCTGGGGACTGAAGATTATTTGTTATTTGTGGTGATACATTCTTTTCTTTGTCACCAAAAGATATTCCTTCTGTCGTC
TGTACGTTGACGATAGTGGTGTTTGGATTCTTGCTAACCGCAGCATCCAGGGCAGTCTTTGCATTCCTTATTCTGGAAGAACTGGGGTCTCCAAATTTTA
CCGAGATCTCTTGAAGTGAAGTCAAATACTGGAAGCCAACCGATGTAAGATCGTATTGTTCAATGGTATCGGCATTGAAGCATAACTTTAGCCTTTCAAC
ATTAACCATTGCTCCTTGCACAAAGGACAAACATGCTGCAGTACATGCAAACTTGAAGTACCTGAGTGCTTGGAATCCCTCGTCAAAAACAGCTCGTTCT
GCAGGGGCAGTCTGGACAGAGAGCGAGAGAATAGTAAGACCAGTCAATCTTTTAAGAATCTCAATATTATTCCTCGATAAGTCCTTAACTGCAATCTTTA
GAATCGCCAGTTCATTAAGTTTCCCAATCCACTCCGGGAGGCTGGGAAAGATGCAAATTTGTGGCGAGAACTTAAGCTTCTGAAGATGATGTGGCGGAGA
GGGCACATTGCTCAAACCATCACAGAGAATGCCCATTGTTGAAGCACCAGCATCTAGAACTAGAGTTTTGAGTTTGCTGAATTTCTCCATGATAGATCCA
AGACTTTTCATGATAACAACCAAACGATCAGATTTTACTTTATAACAGATTAG
>HHZ_62048 length 1053 cvg_22.0_tip_1
CGAAATCTTGTTTCGACATGCCTGACAGCCCTTTCACTTTCACGCGCGGCTCCTTTCTTTCCCTGCTCCTTTTACAACTCAAAACCCAAGAGGCCATGAC
GTCGCCATGCCCTCGTCATCGCAGGGAGCGCTCGCTCCGTCATTCTTTTTCTTTTTCCTTTTTTATGCTGCTAAAATGTACTAGCTAGTTGCATTTATTT
TTTTTTTACTACGATGAAGCTAATCTCACTTTAATTAGTTAGCTTCAATTTCAAGGGAAATGATTGTCTATCATTCTGCTAGCTTTTCTCAGTGCGGTCG
ATCATGTGGGCATAGTCAAATCAATCATCTCATTCTAATCGTAAAGCATCACCAACGTTACTATCTTCGTAAAATGTAGGGTACTGGAAGGAAGAATAGT
TCTGTTAAAAACCAAACAATCGTGCAAGTGCACCATTCTGCTCGTTTCTTAACGTTTGTTGAACGAAAGAAAATTAAAGGACCATGCAAATTGTGCCCAA
CTTGCAAATTAATGGCAGCACTATATATAAAAAAGCAGTAAGTAGTGGCCTCATCTTAACGTTAAAATACATCTCGAATCATGACTTAGTACGTAGAAAC
GTTCGATCGAATCATGAGTGCTCTATCTTGCATCGTAATTAGTTGCATATATTTAATCTCGTAGCTACGTACTTACGTCGGACCTATTATTTTTAGGGTT
AATTGGATCATGTCATTGTAAATATATAGTATTAAAAAAATGCCATCACTATTCAAGAAACCTGTGCGTGCCATTGAAATTTTGAAAAATTCGAAATAAA
CCGCTCCGTCACGATTTGAGTCACGGAGATGGACTGCTCCCTCGGCCGCTTCAGGTCCCACTTTCCCGACCCCTTCGCCGGTCGCCGCCATCAGCTTAGC
AGCTTGGATCCGGTCGGACTAATACGCGAACATTCGCGATCTCATCGCCTCAAGAACGCGTTGCCATGCTTAACGTCTTTCCGTTTCGGAATATACGTAC
CGAACGTAATAGGCTGATTGTGTTTTTGTCACATCCTGATTTTCGTTTCATGA
>HHZ_62050 length 1053 cvg_45.8_tip_1
ATGGAAACTAATCCTACGCTACCATAACAATCCAGACACAATATGATCCTATCCGTACACTCTAACATCCTCTACAGACCATGCATGAGCAATGCAGACG
CTTGTACTTGAGAAGAAACCGACGATAGTGCTCAACACGGGTGATAGCCTTTTGTGTGCTGTAGTCGAGGAAGCCAAAGCGAAGGGCGTGAGGGAGCCGT
GGTTGATGCAGCTGAAGTCGGGTGCAGATGATGAGAAAGCCAACCAAGCCACAGGTCACGCAAGGGACACCAAGGAGAGGTCACGGACACATGGGTTGGC
AGTAGGCTCAAAACTAGAGGTTCAGCACATCCAGCCAAAGGTGGCGATGTGAACCAACATCGTAGGGTTGAGTTGGGGAAGCTCCAACCGAATTCTCTGC
AGGATGTAGGGGAGGAGATCATCGCAGGGAGATCGAAGCCCCGCGTCCAGGTACAAAACGGAGGAAAGTGCCCCGTATTCGCCAGGTTGTTGAACCACGG
TTGTGCCCGGCGCAATGCCTTGACCTTGGACGAGCACCCCCTTCGCCACGAGATCGGCTATTTCGGCCTCCTGGATGGACAAAGCCCCCAAATAGGACGT
TAGATTGTCTCTAACTGTCCTGGGGTCGATGCCCAAACTAGTGACCGATGAAGGTTTCCGTGGAGCCATCCTAGAGATGATGGCGAAAAGGCGAGAAGAG
CAGGAGTAGGGTGAAAATGAATCGGAGATGGGTAGAATGGCCAACCGAGGGACTTATATAGCCCCTACCACTCACACCTGCCCCGCCCATAGGGCCACGG
TGAGATCATACCACCGCAGTGGCACCCGAAAGGTCAAATCTCGCTCAATCGGACCATTGGGATCTACATGGCACATGGGCTACGCAGTAACAGGCCGAAG
AGGGGCGGAGGACCGGGAAAGAAAGGACCATGGGCTCCACGTACTGCAAGAGCAAATACAAAGCCCGCTGGTGAGTGAAGAAGCGAGGGTAACCATGGGG
CGGAAAGGCTAATTCGTGCGTACGTGTTGCCGGCACGCACGCCGGCCCACTAA
>HHZ_62052 length 1054 cvg_11.0_tip_1
AGATTAGACAGGCTGAAATCAACTTGATGGCAAGTCTAAAATGGTTGTTCCAATGTGTTATTATGTGATACTGCCTTGGTGAGCTGGTTTGTCTATGCAT
AAAGATTTTCCTTTTTGTGTCACAGTAGTATTACCACGTGTCTATGGATCACTCTGTAAATATGTCAGAATAAAACCCCACGTATACTAGCTTGGATATA
GGCATGGTTTCAATGCAGTTCCAAGAATCCACATAAGTTTTATCATCCATTTCCAAATTATTCATCCACATTTGCATTTCAAATTAATTTACAGTAACAC
AAATCAAGATCTGTGCTTAAAAAGTTATAATTGTCTTTAGTACCTCATAGCAGTTATATTACTCTCATTTCTCCTCCATTGCATTACGGAGAAATATCTT
CATTGTCATGATTTTGAACATGTCTTTATGTTTAAAATAGCATCTGTTGTATGTGCTTGTTTAATTTATACTAGCAGTGCTGTTGTACATGAATGACCAT
ATGTACATTAGAAAATACGAAGTTCTTTGTACTTAGTCCTTACCATTGGGTTCGACAATATGTTGTCTGTACAGTACCTGGCTTGTATTAACTGCAAGGC
TATGATATCCTTTATGTATTGAAATTACCATCCTACATGTTCATGGCTCCTTTTTATTTGCTTATTCCTGTTTATAAAAAAAGATGCAATTCTCTCTTTA
CATTTGTTGACTTTTGATCAATCAAATTATATAGGACGAGTTGTATACAGGAGGCGCAAAAGGGTGCGACCCAGAGCAACAACATTGTTTATGGAACAGT
TTCTATTTGCATTGTAATAAACAATCTTACATCTTCACGACTTGAAATTCTTTAGTTGATGGCCTCCAATCTAAATAGTTCTTAACATGTTACCAGTTAC
TGCTTTCTACAAAGTTATATTTCTGAATGGTGTTTTTCCCAGAATTCAGAATCTTAAAATCTGTGCTACTGGAAGAGTTATTATTTCAGTTTGTTTAATT
AAAATCAACTTCACTGCACCACATAGGCACATGCTATGAATCTACTAGAGTATG
>HHZ_62054 length 1054 cvg_32.2_tip_1
TTTTTTTCATTACACTATTTTGAAAACCTAAGGATTCGTAAAATTCCACGCTTGATCCAGTTTGGAGGTTGCTATATTTGGTAGGAGGAGGAGGTAGAGA
GATGGAAATGTGGGGGCGGTGGCAGGGTAAGGGAGGAGTAGGGTGCGGCTCGGCAGCTATGTCTTGGTGACAAAGATGGCATCCGTGTCTCCAAGATGAA
GACGACGGCAACAACAACGGCGGTGCATCAGCGGTATGTGGGGTGTGGGGAGGTGGTTGGGCAACTAGTAGTGATAGTTTCGATTGCTTGCTGCATTCTA
TAACCGGCATTGATGCTGGTTATTAATCGGTGGTTAAGGGATGTTGTGTGGTAGTAGCATGAGGCAATAGAAAAAAAATGTAATTAGGAGGGTTTGGTCT
TGAAATTGCCAATGCAAGAACTCACAGTAATGATAATGATCACCTTATTTCTTAAAATAAACATTCTAGCTTTTAAAACTAGTACACCTAACCATTCATG
TGCCTGTACTTATATGATATGTGCCATGAAGATCATGCACTATCCAATTTGTTAGTTATATATATCCATTCCCACATTGGATTTGTTTAGGTGCTTCACA
AATAAATTTTTCAATATATATTTTTTTTCTTCACAATGCTTATATATGGACTTAATTTGTAATGTGGAAATTCTAGATTATGACCATAACACATATCATC
AATGAATTATGGTTTAGTTGAATACACATTTCACCTGGCATTAGTTTGATTATTCCAAACACTACCAGTGAATTATGGTTTAGTTGAATACTCTAATGTC
GAATGTGTTGATGATTAATTGCCATAGTGTTTATCTTTAAAGTACTTCTGCTGATGGTCAACCAGCAGGAGTCCAGGACAAGTCAGAGACAAATTGAAGT
CATATACTCATCTCAAAAATAAAAGCTGTGAAAAAATATGCATTAATGTACAACATGTGATTATAATGTAAATATCAACTGAGTGTTCTGATAGTGGATC
ACTACTTAATACGCGTAATGGTGTTGGTTTAGAGGTTGAAACTACACACACACA
>HHZ_62056 length 1054 cvg_17.0_tip_1
AGCGTGCCACGCGCATTTGCTCAAGTGGTCACTACAGATTGTGAGGTGCACGATCGTGCTGTGCACAACAGCCTGAAAAAGGACTTGATGGAGCACATAT
GGGCCAACCATAGGGCTAGTACCAGTGCCAATTAGGCTAATTGAAGCAATGAATAAAATGAGTACTAGGGAAATAAGGTCTATTAGACCCGTATTAGTAG
GTTAGCAATAAGGTCAGCAATTAGGTTAGCGATTCTCAGTAGCAATAAAGGTCCACTAGGTCAGTAGATGTGACTTGCAACAATAAGGTCAGCATGACCA
TTGTGTAATTTGAAGAATAAGGTCTACATGACCATTGTGACTTGCAAAAATAAGGTCAATGTAAATAAATAATTTCTTGACCACATGTACACTTCACTTC
CCTTGCAAGTTTGCACTTCATCATCCCTAATTTAGCACATCGTCCATTAGAGCAACAACCCAAAACATCCATTTGAACAAACATCAACCAACTTCAGTGC
ATTCGGCCAACTTCAGTGCATTCATTACATCTAGTTAATATATAAGGTTCCACAACTTGCATGCATAAAATAAGTTGCCATCCTACACTCACAGTGGCAT
ATGTACAACAAAAGTCCTAGGAAATTCATTGAACTACTTGCTTCTGTCCCTGGTCAGCCAAAACCCATGCATCACATAACACTTTAGCATCCATAGCCTC
AACAACAAACTAAACTAAACATCAAACAACAACCCCTAAACTGCTCAATGCATTGCAATAATCACAACCCCCATTGCAGTATGAGCCGCCGCCGGATGTG
CCGTCGCCGGATGAGCCGCCGCCGGATGTCTCGAAGCCAGATCCGCTCCAATGGCCGGCGACGGATGCAGCTGATGTGGCCGACGGCGACCTGGGAGGAG
AAGGGGACCGATGGCTCTTACTCGCGCGGACTCCGAGCAAACCGACTCGCCTGGCGACAGCCATCGAGCTCGCCGCGCCGCCACCCATCTTGTTCGCCAT
CGCCACCCTCCCTGGGCGGGGAGCTTCGTCGACCTCCCTCTTCGGCTTCAAGAA
>HHZ_62058 length 1054 cvg_7.0_tip_1
ATACCGATCGGCTAGCCCTCACCTCACCGGTTGCCACCTAGATATGGCACTCAAAGCATGCGAAGATGAAGCCGTCTTTGACACGCTTACAAGATAAATG
CCTTGTTTGGGATGCTTCTGACAGCAATAACATTTCCTAGAATCTCTAGCTCTCTCAAACAGTCTGAATTCTTACTCAGATTTTAAGAATCAGTAGCTAT
GAAATTTAGGAAATGAACTACAACACAAAAGCTAGGAAACCCAACTTTTTCAGATTCTCACGGCTGGCTACTCTGGAGCTGCTTTCTCAGAAAATCAAGC
TCTCCCCCAAACAGCGCCGAATAGGACAATGCTAAACTTTATGCTCGAGCAAGTAGGACGATGCTGGCTGGCTGCTCCTTACCTCAACCCTGGTCACAGC
CCATACTTTACTGACCTGCTGCTACAGGATAGCCTGGGCATGCATGGACCTGTTGCAAGAGTAGCAGCCCATGACCATATCTGGGCTGATCTATTCATCA
CCAAGTTCAGAATAAGCACCAAGCTTATTTGTTCTACTTGGTCTGTTTGCTTTAATGATGTTCTCATGAATATATCCCATCTTCAAGATTTTAGGTTACA
CAATATCGCAGATCATCACACAAGATTTCAGTTGTACGTGAGGCCAAGATCCTTGTACCACTATGGATGAGAGAGGTGGCATTGGAATCATGGTGAGGTC
AGGTCGAGGGGTGTGCGGTGGGAGTCAGCATCGTTGGCGAGGACTAGATAGGCAACGGTGGCGGTAGATGAGAGAGAGGACCATAGATTAGCAAGTCCTG
AATACAATGCTTCAGCTTCTGTGAGCAGCGTCCTTGGTCCACGTCTAAGTCGATGGGCTAGGTGACGAGAGAGCTGAGATGTCTTTGAGTGAACGAACTG
CATGACGTGCTGCACCTGCAGCCTAGCGGACCGTATCGTCTGATGGTTACATTGTCCACGCAACAGTCATTTAGTGTGGGTGTGCACGGGAAGCTCTTTG
CACCTAGTATCAACCAAATTTTTAGCATTTTCGCAAATTTTCCTCATGTTTTCA
>HHZ_62060 length 1054 cvg_20.4_tip_1
CTGGTGCTGCCACCCCAAGGTCCCACCCGCCACAAAGGTTCAGCGTTCAGGCGAGGCCTCCGGCATCTCCACATCCTACCCAGAGCACTACTACATTGAT
TTGTAGGGACGCTCACAAGGGTTTGTAGGGACCGTTTGCCCAGCCGCCCCTATAAATCGATTTGTAGGGGTGGCTAGCTGAAAAACGAGCCGTTTCTACA
AATCCATTTTCCAGAAATCATAAATTTGGGCTAAAAAATAGCAAAATTTTCTCTTTCAATCCCAGGAGGCCCCATCGGGCAGCCACACGCCCGCGCCGTC
GCGGATGTCCAAATTTTGTCTATTGCAAGAAAATTAACAGGCCAAATAAAGGCCCAAATTTTCCATTGTAGTTGTTTTTCTTTACCAAAGACCTTTTAAA
TTGGTCCCGCTTTACTGAAAGCAAAGGTCAGTTCCAACTTACATGTACTACAATAGATCAGTTCCAACTTCAACCAGACACACAGCCTACGCAAAATAAA
TGGGAAAGCCCTGGACGCAGCCCGGCATTATAATTAACGCGGATATTCATATTTTACAGCGATACATTCACAGCATCCAGGGCAGGCATCTGTTGACGAC
GATGAGAAATTCAGAATGGCCTGACGTAGACACCGATGGCGCTGAGGTAGGAATCGCCGGTGCGGGCAAAGAAGCCGACGATGCTGCTGTTGTTCTTGAT
GGGAACGCTGAAGCGATCCCAGCCGGATGTGTCCACTTCTCCAAAGGGTCCATGGCGTCCGCGGTTGGTGACGAACGTGAGGTTGGCTATGCTGTTGTGG
CCGTAGTAGGATCCGTACTCCCCGTGAACTTCCGTCACGAACTCCGACGGGCCAAGATTTATCTGTGTGCGTGGCAGAGATGCATGGAGCTCGCATGGCT
ATCAACCAGACCTAGGTGGACACGGCGCAGATCGATAGAGAGATGGAGCTAGCTTAGCTTACCGTGATTTCCTGGCCGCCTCTGCCGCCCCAGGGTCCGG
CGGTGTGGGGTAGCTTCTCGCGGTCCCTGTAGGAGAAGCTAAGGCAGTCGACAA
>HHZ_62062 length 1054 cvg_4.0_tip_1
TCGTGGGCTCACGCATGACTCTCAACAACATGAGAAAGCAAAGTAGCACAAGTGTTTTTTTTTTTTTACAAGATTACTATTCTTTTGGACACCGTAGCGT
TAGCACGGATACATTATTAGTGTATAGAATTCATATTTATCCATAGGAAAGCACATGTGTTTGCTAGTTAAGGAAAAAGAGCATGGATTGCACAGCAGAA
ATATCAAGAAATTTCCTTCGAGCACACTAAAATCACTGGAAATCACCAGAGCAAGACGTGATGGCAGGTCTTGCATGAGATAGAGCACAATAGATCGGTA
GAAACAGGGAAATAATCACCTAAGCACGTAGGAGCTGCTAGTGCATCAGTGGTCTCTGAAATTTATTGTTGACTAAAAAGTCGGCCGTAAAATTTGAGGT
AAGGTGAGTTGTTATGAGCGTATAGAATTCTTGGTTGGAAACTTTCCAGCACAAAAAGATAACTTGGCCACATCCTTCTGCCGCTCCCAATCTCTTCCCC
ACAAGCCGTCTTGATTTTAACCTCGTGCTCGCGAAACACCGTGCTCACTCCATACTGCGTCCCAAGCTGGCCAACGGAAACTAGATTAACTTGCGAACCG
GGAGCAAGCAGCACGCCATCGAGCTGGATATTATTACTGTTTAAGTACCCAGTTCCTTCAACATTGATAGACGTCCCAGGGACAACACCATTGATAGACG
CTATAGGCGGCTGGGTATAATTGTGTAAATGTTGAGGATAGGGAAATAGGATATTCCCATTCCATGTCAAGTGGAAGCATGCACCCGAGTCCAGTAGAAA
CTCATCCGGACGACGATATTCATTTGCCGATGTTACAAAAGCTTTCCCTTGATCTCCGTTTTTTTCTCCTTTCCTATCATCATCTTCTTCTTTTTCTTTC
TTTTGTCCTCGTCCTCCACCTCCTAAATCCCCTCCACATATATCATTGCCACATCCTCCAGAGCCTCGCTCATTGTTGTCGACTCGACCACCACCATCAC
CACGTCCTCGTCCTCCTGCTCCTTCTCAATCATAACAATATATTTCAGAGAGAA
>HHZ_62064 length 1054 cvg_19.0_tip_1
TGAATCTAGACATTGTGTGTCTACATTTATTAATATCTATATGAATATCTAGAAAGTTTTATATTATGAAATGGAGGGAGTATTGCGCATCATGCGTCTT
TTTTTAAACCTCTACCGATCTATGTTTAACACGATGTCAAGGCCGCACACGTGGCAACCAACCAAGCAATAGAGTCATAAGCAACGTATTATTTAACGGT
GCGAGTACTTAAATAATATAATCTCACTTGAATCAGTGTGATGAATTATTAGTAAGTTGATCTTGATCTGGTGCTCGCGTGCAGTTGGGAAGAAGAAGCA
AGAGGAAGAAAGAAGAGGGGTATGTTGTGATGACTAATGGTAGAGTTGACGGAATGCTAAAAACACTAACAGAGAAAGTTTTGGATGCAATTAAAGTGAA
CAAAGAATTTTCGGTGCTATATGTCTAAAATGGTGAACTTTCCATGCTATAGAACTAATTTTCACTAATATATAATAACTAGCTACTTAATGCCAGATTG
AGGACAGCTTATGTAGTGCCTTATTAAAAACCCCTTCGCGATGTACTTGTATTAAGGAGAAGGAAACACACGGTACAAATAGCCTTTATGGCTAGTAATT
ACATGTAAAAAGAAAGGGGAAGGATAAGGACCATGAGGGTAGTGGACGGAGAGCGGGACGTCAAGCTTGCCCCATTTCTTCAAGGTGTTATGTTACATAT
TACTATCTATGTGCCGCCTTATTCATCTGGCATGAAGGACTTGATGCCTTTCGTGCTGCCTGCGCACCAAAACCAAATGTCATCGGTCACCCTTTCAATG
ATTTGTTGCAGCGGCATCTCTTTGTTCATGAATACTTGATTGTTCCTCTCCTTTCATATTTCCTATAAGACTAGAACAAGAATCGACTTAGACGCATCCT
TTTTTTTCCATGGTTGTCACTTTGACGACACTGTTGGGTCCATCATTCCTTGATGCATATTCTGTAGAACTAATTGTGCGGTTTTAGTTGAGGGTGGCGA
ATCCGTATTGCCACTGCATCCTAGATTCCACTACTAGAAAAATCATTTGTTGCC
>HHZ_62066 length 1055 cvg_12.0_tip_1
AAAAATTAAAAATTCCGACCGAAATAATATATCATATAGGGAGGGTCCGAAACGACTGAAATTTCATTCCGGAATTTTGAATCCTAGCTCTGGCTCAAGT
TTCTTTTGTCATGGCAACAGTGTACTATGGGCTGCAATTTGTAAAACAGAGTTGCTTCCGGTGCCTCCCATGCCTACAACTTAACAGAGTCATAGTTCAT
CAGCTCATAGAAAAATGTTCATTCTTCTCACTTTTATATACAAAAAAAAAAATAACAGGCAGTATGATTTGGTTTCATGCTGTAATTTTATTTATGCAGC
TGAGTTAAATGTGCACCCATAACTTCATGCTTAATCAACTCTTCATCTCATAAGTACCCAAACAGTAATTAAAGTGTTCGATCTTCAGTTTGTCCAAAAT
CCTTATTTTTCTAGATGAATTTATCCGAAACTGTGATTGGGTCCAATGCGAGAGAAATCTCACTATGCTCAGTGCAAAATTTATGCTGAAAATTCAGTAC
CTCTCAATGACAGTAACATTTCTTTTAGGGGTTAGTTATGGAGAAGTTCTGCACACCATGTATTAATCAGGAGAAAAAAAGGTTCAAGTACAAAAAAATT
GCATACCAAAGCTGCCAGCAGATTGACTGGAAAAACAGGAAGTTATGTAGTAAATAATCTTGTGACCTATAGTACCTACTTCTGTCAAAGATCCCAGTGC
CTCATAGACCTACCTGTCCTGCCATAGAAAGCAGGCGGAGGAAGAAGCTAGGTAACATCGAAATTGAGTTAGTTTAAGTTCGATGCACGAGTCATCAACA
AGATCGAGCCATGCCACTTCTTCTCCACTTGTAACTCCAGGGCGGAGTACGCCACCAAGATGAATTCATCATGGTTGACTTGGGTTCCAGCACAAATCAT
AGAAGTGGCGATGACGTAATCAAACTACTATACCACAAGCGTTCAGTACTGTCCTGTTGGCTAAGAACGATGCTCTGGTGCTCTCTACCACCAATAGAAA
TGATTTAAACCGTTTGTTATTAAGGAATAATTAGTAATTTACTAATACAGTGACT
>HHZ_62068 length 1055 cvg_44.1_tip_1
GATATATCGGAGCCAAATTTGGGTATTAATAGAAACCCGTGCTTCAGTGGAATATTTTGTTGAGATTGGTAGTTGCATTTGGTAAAGTGAAGTGGTATGA
AAATTATTAGAAAAATATTAAATTTGAATACATGGAACTTTATTGCTATCGTGAAACAGGTAGTTTATTAAATATTATATTTATCAATTTAGAAGAGAGG
CAGTGTGAATGTGTTTCTTTGAGTTCAATGTCTTGAAAAAATTCTCCTATTTGATATTCAATGAATGAACAAAACAAAATCATTCTAAAAAAACAAAATA
TTCTCTTGATGTTTGATTTTTTTTTACTACATACAGTTGAACATATGTAATCAAGGAAAGACTGACTGAGATTATTGGATCATACCTTGCAGATTACTAC
TACAGATTCTTGCAGTAACCAAATAGCTCGAAGAGAGAACAATTCATTCTTGTGGAACTGCATATACATTATTGAAAGGGAGAGATAAATCATCTCTGAT
TCTCAGCCAATAACCTTTACTTGTTGATATAATTCTAGATGTAACGAATTATTCTTGCCTCCTACTTAGCTACAGAGGTTGTAAAAATATCTCACCAGCA
GATGAATATGGAAGCAAATGGAACTAAACCTCGATGATGAATAGTGCACCCCATGCTTACACTAACTTGGAAACTGGTATACACCAAAGATTACTTAGGA
AATTAGAGGATCATATGGATTAGACGACCTCTCCGATTATCTCCTCTTGTCCTAGTGTAGAGACTGGTACGCAATCAACATCTTTCTTCACATCAAAACC
CAAAATAGATCAGAAAAAAATATTGTGTAGGCATGTGTACGCCCAGCGTTGCCGTAATAGCTGCAGAGGCACGGGACTTGCAGCCACGCTACCGTGATGA
ATCGATGCTGAATTTCCGATGAAGGCTATGGAGCGGCCCAGGTTCTTTCATCCACGCCAGACTCTTCAGATGCTATCCATTGTTCAATGTATGGCCACCT
GGCACGGCCCGAGGCGATCAGGCCAGCACGGCCGTGCCTACCCACGGGCTGGACC
>HHZ_62070 length 1056 cvg_11.0_tip_1
AATATATTATTGTACCTGTTCTAACACGCACACACTTCTTCACTTGTTTATTACTACTATCGTTGAACATGAATAGTGCTAAAACTGCGTATTTTGTGAA
GGGGGAGTACTATTACTAGTAGCAGGCATCAATTGAATATTATTCCGCCTTCCACATTTTGTCGTTCTCTGTGCTCGTGCGAAACCTTTTGTTCAGTTGG
CCAGTTGATGGGTAGTACGAAGTACAGTATCCTGGTACCGGTCTCCACCATTCAAGGCCGAGCCTTTTTTTTTTTAATTACCTCACCAGTCACCACTCAG
CAGTCCACATCGGCCCTCCGCCCTCCTGCGACGCGTCGCCGTCGCATCAACCGAACCCCACGGACCGCATACACGCAACATGGGGTCGCCCGACCCGAGT
GGACAAAAAATCATACGGCACCCCCACGCCACAAGGCATGCATGGTGGCGACCCGCGCGCGGGCAGGAAACGAACCCGGCCGGCGACACCGCGACAGCAG
CAAAACGAGGACGCGCCGCGTGCAGGAAACGGACGGACGAAGATGTGTTCTCTCGAGTTAATTAGTTGCAACTAGTATTGATTTTATTACTACTACTCGC
CGCCCCGCGCGATCGATCAGTCTGGGCTCGCTAGCAGCTGCATGCTTGCCTGTGCGTCCATCTCCGCCGTGTCGCTGCGTGCGCGTTGGCGACTTGGCGT
CGCACGTCGCCGCCGCTGCCAGCCAAACTTTTTTTGAGATTTTTTTTTTTTTTGAGAATCTGCCAGCCAAACTCGCTGTTCCGTTTCCTGCATCACTCGC
GTGTGCGTGCGTCGTCATGGCGCCGATGCCGCAGTCTGTTTCCTGCGCGCGCGTGCGTACGTCGTTTGCGGCCCAGCGCGCGTCGCCGCCACTTCGCCCC
TGTCCTGCGCGCGCCGGGTTACATCGCTCGTCAATTTGTTTCCCGCTCCAATAAAGAAAGGGTTTCTTTTTTCCCAGCCGATGCATGGTTGTGCGCATAA
TACATGCACACGCCACATGGGCGGACGGCCACGGGCCTACTCCCTCCGTCCCAAAA
>HHZ_62072 length 1056 cvg_52.5_tip_0
AAGCTCCATGTTGGAAGTAACTATCGACAAGTTAAGTCTTTTTTTTATGTTCTACCCTGATTGACTCAACACCCTGCGACTTGCATTTCATTGGTCTCTA
TACCACCAACTTTCTTTTCATGCATAAGTTCAAACAAGAAAAGTTGTTCAAAAGGCTAAACTGGGGAAAAGGAGTCAAGTACTAAAACTAGCGCATTTAT
AGGAACTAAAATACCAATTCCATATGAAGGAATCAGCTCAAACTTGTCAGCTTGCCATTCAAGACTTGATGTTTGGATGATTGGGGGATCTAGTTCCATA
TCCAACCAGGCAAGAACTACCAAACAATACTAGTACTAGATAGCATGGCAGTGCACTAACTAAATACTAATCACTTGGCATCCCATGGAAATCCCCTTCT
ACATGAACAAGATAAACAACCGCAGCAGCAGAGCATGGTTACCGTGGCATCGTTGTGGCAATGGCGGCAAGCGAACACCTCGCCGCAGCAGGGCGCCACG
ATCTTGCATCTCCTCCTGTAATGCTCGCACCTGCACACAACAAGAGATGGCGCGGGGAGGGGGGCAGATTTACTCAGTGAAATTCAGCAACCAAAAAGCA
AAAGCATAGATCAGCAAATCCAGCAGAACAAGCGAAACAAAGATTGAAACAGCTAGCGAGCGGAAACAGCACAGCACCCCCTACGAAGAACAGAATCATC
CCACACCTCACCGCGAAAGAACAAATCAAGAACCCGTGGGGAAGAGGGGAAAAAAGGAGGAGGTCCCCGCGAAATCTCACCCGTGCTCCATCTTGCCCAC
GTCGCGGAGGGGGACGACGGCGTCGCCCTCCCCGGCCACCACCTCGCCCTCACCGGGGAAGTGCGCCCCTCCCATCCTCCCCGACGGCGGAGGCGGCGGC
GGCGAGGGGAGTGGAAGAGGGGTTTGGATGTAAAAAGGAGGAAGCGGAGGGGGCTAGGGGTAAAAATGGCTGCGATGGAAATTGGCCGGGCTAGGCCACT
CACGCTTTTATTGGTGCAGAAGATGAGAGGGCGTTATCGGTTTGCGGGCTGCCGGG
>HHZ_62074 length 1056 cvg_21.0_tip_1
ATAAATCATCTATAACAGCACTCCGGCCTTGATGTGGTCATCGATAAATACACTAAAGTTAGACTCCTTCATGACTATCTTGGTGCCTACACATTTGTTA
AGTAACAATATATCGTAATGTATGCCCAGTAACTAAGTGATGAGTGTATCATTAGCTCTATTAATCATGTGCATTGTGATATCATTATAGAAAGATGTAA
TAAAGAGGATGAATTTGAGAAATTTTGCATAACAATACATATTTATGATAGAAATAAGAACAAGTCTGCATCTCACATGAAAATCTCGCCATTGTTAGAC
GGAGGTCAAAAATAAAATTGTTTGTACATGTTAGATCTTGTGGAGATGTATGTGTGCAAGTGCAAGTGGTAATGTACCAACTATTACTATGTGTTAGATA
AACGATTTGTTGGAAGAGATTAAATCACCACATGACATAGATAATGAAAAAAGTATTAACATTGTCAAATCTGGTCATCATCTAATGTTGGCTCCATAAT
GATAAGGTCTCTTCTTCTTTGGGAACATTAAGTATAAATTTTAGAGATAAAATCTCAACATAAGCAATTAAATTTTGAAGATAAGATCTCAACATAATAT
TGATAATGTTGATGGTCTTCCCTTCTTTAGTTTGGGAAGGGTTAAGTACATTTTAAATAAAAAGCTATATCTAGCAATTCGAGGATAAATTAACACTTCT
TTAGTTTGGGAAGGGTTAAGTACATTTCAAATAAAAAGCTATATCCAGCAATTCAAGGATAAATTAACACTTGTTCTTGAGCTCATTGTACACAAATACT
ATGGAGCAGGACAGATAGCACAGATATAGAGGTCCGGTACTTGGGCGGCTGACGGCAAACAGCTAGGGCGTAAGATGGTGACGGAAGGTCTTCAAGCAGG
TACATAATATTGTGAATAGCATTGCGTATATTGTATAGATATTCGATGAAATGGTGTCTCTTATGCATAAACAGACAAAAAAAATTAGAAACAGACAAAA
AGATTGGAAACGGACAAGAAAAGATAGAAAAGAAGTGAAAATGGGTACAAGAAAAA
>HHZ_62076 length 1056 cvg_6.0_tip_1
ATCGTTCCCTAACAAAGAAGGGGGGAGGGGGAGACTGGCATCGACTCTGCCGTTGCCACACGCCCCAACGCTGCCGCCAGGGGGGAGATCACGGACGGCG
TTGACAACATGGGAAGGGCGAGGAGGCGGAGGCGGCTCGTGAAGAAGGGGCGATGGGGCATCGGCCGAACTGTAGTCGCGCAGTCAGCTCCGCCGCCACC
ACAGGCACCGACGGGCGGCGCTTCGACCCTCCCCCCACCGCCGAACTTCTCCGCCCCTCCCTTATCTCCACCTAGTCGCCTCCGACCACCGGAGCCCAGA
CACCCTCCATTCCGTTTCTTCTTCGCCCCGGCCACCACCACCAGAGGTCGGAGGCGGCTGCTCCACCCGTTGCCGCCGCCACCGCCTGCCGCCACTCCCG
AGTTCGGGGGTCGCCCCCGAGTGCGGGGACGGCGGATCCGCGCACCCGCCGTCCGCTCCCGCCGCCACCGCCCGTCGCGAGGTCGGGGGCGACGGATCCA
TACGCCGCCGCCGCCGCTCCAGAGGTCGGAGGCGGCGGATCCGCGCACTCGCCGATTCGCTCCCGACACCGTCGCCCGCTGTCGCCCATCGCTTGCCGGC
CGCGCACGATGCTGCTAGAGGAGCGAAAGTGAAAGAGAGAGAGGGGAGAGAGTGCGAGAGAAAATGAGGAAAGAAAGTGAGATAAGGATGAATGGTGGCA
AGCATGCATGGTGGCAGCTCTCATCAAGAGACAACACCGATCACACTGGGTAAAAAATGCAAACCAGTTGTCCACGTTCATATAGATGTATAAAATGCAA
ACCGGTCCGTACTATACCAGAAAAGAACGGAAGGTGAAAAGCAAACTTACCTTAGCATAAACGATATGATCTTGCTCTGGTGGAGCTAGAAATAGTCAAT
CCCTGGAAACTCCCAAAAGCACAATACAATAGGAGAGACTATTGATTAATTGAACTCGAAGGGGAAAAAATGTTATTGAAAAAAGTAAAAGGGAAAAAAA
ACAGTATGTAAGAAGCAATTTAAATTTGCACAACAAGAAAAAAAGCTTAAAAGGAA
>HHZ_62078 length 1056 cvg_4.4_tip_1
CACTGCCGCCCCACACGCCGACTGTGCCGCTGCCCCCCTCGATTCGCCGAAGTCGACGATTCCTACAGATCGGGACGTTCCCTGTCCTCGGCCTCGCCGG
GCTTCTCCCCTCAGCAGCCGCCTGGGATCTCTGTCGTCGCGCCGTTGTCGGACCCCTACCCCTCAGCTACCGTGGCCTATCCACCGTGACGGTATGACAC
AGACGGCGGCAAGGCGATCCTCCCCGCGACGAGGCGACACATTCTGCGGCGGCGGCGATCATCCCCGTGCGAGGCGACCTCGGTGTCATTGATCCTCTAC
ACCACCAGCTGATTCAGGCGGCGATGATTGTTCCCGCGGCGAGGCGATCCCTGCGTTGATCTTCCTCATGCGAGGCGGCCGATGCTGCAACTTTCGTGGC
GCTGCCGTTGACCTCCTGTGCCCACCTGCTAGATCCAGTCCGCTGACACCCTGCTCACCGTCTTCAGGTCCTCCTTCCCTCTATTGAAGGTAAAACTAAT
TTCTTCTCTACTTTTGTCATGTTTACCCAGTGTGCAATCTCAAATATTAAGAATGGTATGGACTATGGAAATATTGTGGTTCCGTGATGTGTCAATTTCA
TATTTGTAGTGCCAATTGCAGATATGTCTGTTAATGGAAGGCATCGTTAGCATGATGCAGATGATTCCGTCAAGCTTTGTTAGCTGAGGTTGATGTTCTA
TATGCTGGATACCTGATGATGAAATGCTTGAAATTGAATGGCACCATTTCCTATTTTGGAATGCACAGTTTTTTTTCCATGTATAATGTATTCTTCTGGC
CTATGGGCTGAGTGGCTGACAGGGGTGATAGCAGGAAACTTTCAGTTAATGTTTAGGCACCGATTATGGGTGTAAGTAATGAACTGACAAATTAACGTTT
CTTGATGAGAAAAAATGGCATACGCAATGCCTTTCACGTCCATATGTCACTGCCTATCTGAACTAATGTGGCTTGATAATATACTGTATGGTTCTTAATT
CGTATGAGTAAATTGACTATGTATCTGCAAATTTACATTATACTATAAACTATGTA
>HHZ_62080 length 1056 cvg_12.0_tip_1
AGCTATTGTTCGACAATTCAAGCCTCGTAAGAGGGGTGATGTTGGCAATGCAAGGTGAGATGGGGCCTGTGATGCCTTTGGATGCGAGATCTATGGCAAT
AACACGGCGAGGGGGCTGTGTGCTGCATGTGACCCCATGCCAGTTGCAGGAATCCAATGATGTGTTGCTCCATGAAGCTAAAACTTCTGTTGGACCTGAA
ATCTGGGACTTGAAGCAAAGGAGAGCCTGCCGATCAGTTTCAGTTTCGTCAGTAATGGCTAATGGTAGACAGCAAAAGAAGGCGAACAGATAAAGGCAAA
CAACGTGTGTAGAGAAGACACTCAAAGAAGCCATTACTACTTTAAAAGCTACAAAGATCTCCTTTTAAAGAGGATGGTTTTGCACGGTATAACACCTAAG
AGCTGGTCTGAATCGTCAAGCGTACATGTACTTAAGATATGGTGGTACAAGGGGGTATGTAGGAACGCATGGTTTTGTACAAGTTGGAACAAAAACGTTG
AATTATTTGGAAGTTGTAGAGTCGTCCACGCTTGTACTAGTTGTTGCCTGGCAATGGAGAGCTGTTGGGAGAGTTTCAGACAGAGCTAACGAGATGCCAA
TGCCTGGACAGGATTTTGCCTAGCAATTGAGAGTTGGTTGGAAGTCTCCTGGGGCACTTCAATGGTCAGAGTTTTAAGACAGAGGTATTGAGATGTCGCC
GTGTCGGACAGTCAAGAGTATGAAGGAGCAGTATGAAGGCCAGCAAGCAGCAGTATGAAGGAGCTATCATATTCACTCTGAAGTTTGAAGGTCCAGAAGT
TCTTGATATGTCCAAACTATAATTGGTAGAATTATCGATATAGTTATCTATACTACCTTAAAAGAAATCAATGATATGCGGTGGTTATGCAAGCCACCAC
TATTGATAGAGGGGCTCATATCTTCTTTGCCTTCTTTCTCACCTCGCATGAGTTCATACTAATCGACTTTACTGTGCCATAATGTGAACTTATTTTTTTA
TTTGTAAGAAAATATGTGATGAAACACATCGCCCTACCAAATAGCATATTTGCAAA
>HHZ_62082 length 1057 cvg_18.8_tip_1
AAAAAAATATTGATTGAACTTTAGTAAAAAAATGATCTTCACCCCTGACACTTTGCAGACAAAACGAGCATCTCTTTGACGTCAAGCTTTTCTTATTTTT
CGTCTCTCATGTCTGATTCTTGGTCTTTTTGGTAGCTGCATTATTTAAAATCACAAACAGTTGAGATATACCAGAAATCGCAGCGTGTTTTTCACTCTAA
CCTTCCATTAAATTGATGTACTCAATATGGTTACTTGAAGCAATGTATGGGCATAACCAGTGTCTCTGTATATTTAGGGCAAACTTTCTGAGGTGTTTTG
CTGATATTCGGTTTTCGAGATATTTCAACACATATATTGATAACATATATATGTTCTTTGGTTGATTTGCATTCATTACAAAATTGCATTATCATAGGAT
TTAATAATGTTTCTCTATATTAAGTTTGCAGAGCACGAATTATAGGTATTATGCTGTCATTTTCATGCGACAATCGCATATCAGTTGCTATGCTTTATTT
CTGAACTTTGAATTAGTAAATATGCTGATTGCAAATTCTTGACTGTTGGATCAGGACAACTGCAAAAATTACTATATGGTTGTGAATGTTCCTTCATGCC
TGGTAGTGCTACCGTTTTTATTACCTCTACGAACTACTGTGTATGAATGAAGCAAGAGAAATTATAGATGCAGGCAAATATGTAAAGATATACCCTGGTG
TGGATGGAAATCGAGGGGGAATTCTGCATCTGCGCTCTGCTGATAGAGTTCTAAAATTGGCGGCGAGGCATCTTTCGTTTTATTTTCATAGATGGCCACC
ATAGTCTGCAGGTAATATATATCCATCTCCTTTTCTCTTCAAATCTTCCAGACGTTAACATACAATTTTCTCAAAATAATTACACTCTTGTTTTTCTTGT
CTGAAGTGATTATTCGTTTTTATAGATAAAAACACTTATCTAGGGGACTTATTTAATTTTTTTTTTCAAATGACTTAATTTGCAAAGGTAAAGTTTAGAC
CGTCAAAGTAAAGCCTATGATAGGAGGATACCATGGCACCTACTCCTTTTTTCTATG
>HHZ_62084 length 1057 cvg_15.0_tip_1
AGTGGTAAATTTGCAATTGCCCATGTGGGATATTTTCAGTTCCTCACCTTAATCATCAACGCCTCAACAGCTATGGTGAAGTAAATTTACATTTATATAT
GCCCAGAAATAAACACAGTAAATTGATAAACAGAATACACGTTATTGTCACCTCGGATGTGCTTTATTTCTGAAGCAATAATGATAGTGCATAAGGGTGT
AGTGGCATCTGTGACAATTAATTTAATAAGATAACATGTTGTTCGTAATTCATAAGATATCAACCCGATTTTCTGATTAATGCAAACGTAAAGATAGCAA
CAGTATACATTTGTAATAATTGTAATGAAATTAAGCTCCTTAGATTTCATTATGGAACAAAAAAAAAGAACACATCATTACCTTTTCAGTTTTCACTTTG
CCTCATTTTATTTACCGTGAAAGCCTACCATAAGAGAAGTTGAATAAATTATGTCCTTTTCCTACCATGGCAGGGGATCATGAATGATTCTACGAATTTT
ATGTTCTATTTGCAAAAACAGAAGCTGTATATGTTGCAATGATGCACATTTTTACTAGTTAGTACCAATGACTTCATTCACAGGCAGAGATAGAAAGCGA
AGAAGTTCCTCACGCGGAATTAGCAGATGCCTCTCGCACAAGCGATTCAATCGACAATCGTCGACGGCAACGCCGGTCAATCGAGCCTTCTTCTTTCTCC
CGCGATCGCCTCAGCCAGCCGAGGAAGCACTCGGTCGCGTCCGCCGTGCCAAAGTTCGGCGAGTGGGACTCGCCGCTCCGCCCGGCAGACAACTACACAG
GCATCTTTAACAAGGTGAGGGAAGAAAAGCGTAGTCAGGTAGAGAAGCCGTCGGTGTTTGACAAGGATGACCTACTAGTTAGAAGAACCAGAAGTCGCAA
CGACGGCCACGCCTCCACGGTGAGTCACTCCACTAACCATACATATGCAGTACGATGACTGATTCCTGATTCTTTAACCGTTCTGATCTCATAGCTTTGC
CTTTTTTTTTCTTTTTTCTTTTTGCCCTTTGGTCATTGCAGAAATGCTCCTGCTTTG
>HHZ_62086 length 1057 cvg_9.0_tip_1
CTAATATTCCACGCTGTAGCGCACGGAATAGCGCTACCGAAATTTATAACTATTTCACTGTAACATGTTTCAAATTTGTGAGTTGAAATAAATTATGAAT
TGAATTCAGTACATTTATTCAGTGTTGTGTTTTTGTTTTGCCAGCATTGAACAAACAAAAACTATATGTTCCAACATTAAATATTGTGCATATTGATTGT
ATCACAGTTAGTACAGAAACTTTTTTTAAAAAAAATGTATGTTAAGTAGTAGACAATTTTATTAAATGAGATTATGTGAATTCAAAAGTTGAACCAAACT
TATAGCGATTTAGTATTCAAATTACAATATTTTTTCTATGTATTTTTTTAAGAATCTTATTGTAAATTTTTAACTCTATTCTGTTCATGTGTATATATGG
TTGCCAACTCTTGTTATTGTGTATTTTTTAAATAACAGTTTTGCATTTTTTTTCTGTTTGTGCGGTATGAAATAATGTGATGTATGAGATTACTGGTTGC
TCTTAAATTATTTGTTAGTAGATTGGATTCTGCTGATACATTTTATGTGTGTATGTGAGAATGCATATCAGAATTAAATTCTGGTTGAAACTCATAATTG
AATTTGCCATCAGTTCACTATGGTGACAGTGCTGATACAATTGAATGTTTGTATTTGTTATCAAAATTCAGGCTATGCTATATGCTACTAGAAATTGCAT
TTAGGTTAGGTGATCATTGCTTTATTGCTTTATGTGTGTTGTTTAGGTTATCATTTAATTCTAGTGATGCAAATTCTATAAGATTCAAAATGCGTATAAC
TGTATAACTGTGAGTTTCTACATACTTCTGCCTAATTCTGAATGAACCTATATACTTTATTGTGATAGATTGTTTTTGATCTTTTGTGGAAATAATATAA
TCTAAATTTTGTATACTAAATTGATATAGTTTAGAACATGTATTTATGATTCTGAATTTGCTGATCTAATAGAAGACTAATCATTCTGCCATGTTTGCTT
CAAATGTTAGTTTGGTAATCATTTTAATTCTTCAGAAAATTTTTAATAATGCAACAA
>HHZ_62088 length 1058 cvg_39.0_tip_0
GACTAGCTCACCAGCGCTCGGACTGGGCTAGGGATGGAGGATGCAGGCGCTTGCTGAAGCGCTAATGGCCTGGAGAGAGAAAAGGAGGGAGGAGAAGAGT
TGGGCAGCAGGGGAGGTACGTGTAGGGTTGGGGAGCCAGGAAGAGAGGAGTAAAGGACTTAGCGTGGCCGAGAGGGGTATGGGAGTTCGCATAATCTTTT
AGTATGGACATTATTTTTCACAAGCAGTGCTGGTTACAATTTTCCCTATCTTATAAGTGATCATTTGCGAAAATCGATTTTTGCAGACAGCCTGTGACTG
GAATCCCTCCAATGTACTAATTAGTTTGGTCAAATAGGAAAAAAATGATTACTTAATTTGCCTAGTTAAATATTCCTCTATTCCCATATACTTGACATTG
TTGATTAGTGAGATTTTATCTTTCCACAAGCAAAACTCTTAATTAATGTTTTGATGAATGGAAATAGTAGAATTATGTTTTGATGATTATAAATTAAGTA
CTCCACTTTGATAATACAACCTCTTTTTAGTATTTATAATTTTTAATAAAAGATGAGTACGTTGTCAAAGTTTTTATAACAATTACTTGTAGTGTCAAGT
TAAAAAGAACGGTGGAAGTTATCTATGGTCAAAAGGTAACACGCAGAATCCCTGTAGCTGCTTCTGATGTGGAGACAAACGGAAACAGTGGTATTAACCC
ACCTTTGTGTTGCAGGGACATTAGGCACTGTTCGCAATTAGTTGTGCCCTAAATGTGGTAGGCGGCGCCCAAGGTATGCGTGCCACAGTCGCCATCCCAT
GTCTTACGGAGTAGAAGTACTTACGTGCAGCAGCAGAGGCCTGTGACACGAAGTTAAGGTGATTCGATCGTGCATGGGAGAGAAGAGATCGATCAGAAAC
CTGCAGCCGCCACGCCGCCGTACCAAACGTTCGCCGTTTCCTTTATTGTATCTGCCGGCCGCCTTAATTTGCTTGCCTCTGGCAGCAGAATGTTGCTCGG
CGCGGCTATGCATCCATGCTGCATATATGCATGGTCTCCATGATCACAGTGTACTTTC
>HHZ_62090 length 1058 cvg_19.9_tip_1
AAATTACCATTTAGCTACCTACTTGAAGGCACAATTATGTAAGCAAGGTTCCGAAACCTATGCTTGATGTGGAGAGAATAACACCATTGTCAGTATCTAT
TCAAGGCAACCAAAGTGGCTTTACCACAGAAGCAAAATCAACACTTGTGCCACCTTCTAAACACACTTGTGGTTTTGTGCAGAAAATATGGCAGTGGTTA
TTGTACTTCCACAGATATTCTATCAAGTTGCCATGGCTAGCAAAGTGGGAAAATGGGCTATGAGAGTAATTTGCATGGTAATGTTAGGAATTGAATCATG
GCAGCCAGCAAATAACATGGTCTTGAATAGTAAAGAGGAAATGTTAAATGAAAATGCAAGCTTTTATGCCAAGGTGATTTGTGAGAAGCAATTAGCTAAG
GGCTACAGAAGAACGAGTAGCACTGGAGAAGGTGCTAATTCAATTCAAGATGAGATATATCCTTTTGATCTCGTTTCTGCAAACGTACTTGAAGAGGTGG
TGTATATTACATCAGGGTATACTTGGCCATGCAAATGCTTGATGGGTGGAATGAGAATGCCATGAAATGTTCTGAATCATAACACGTGGACTCAGCAGTT
GAGTAAGCTAGTGTGTTTGCTACCAAATGGTTGGGGCTCTTTGTTGCCAAACAAATTGCTTCAACACTGCTATCATACAACACATAGGAAGGATGCAAAT
GCAGCAAGAAGCTATACAGGGTGTCGGTACTTGTTTATTACACTTCATTTGGTGGTTTTAATTTCTATCATTAAAGAGTTCGAGCAGCCACAGGGTTTCA
AAAGGATTACTTCATCGGCTTGTGGTCAAGCCGAATTTTAAGAAGAGGGGATTGTCAGGTGCTAGTGGGCTGCATCTATAGAGTGAGCTACATCTACAGT
TATCCAAGTTGGACCCAAGCAAGCCCAAGGAAGAGAGGACAGTATAAAGGCAGCAACAACACTTGGAAGAAGCATCGAACAAAATAGAACCCGGCATGGC
GGTGGCCACGGCGGCGACTTGGTTCGGGCTTGAACCTTGTCGATCTCCTTCTTTCTCC
>HHZ_62092 length 1058 cvg_15.0_tip_1
TAAAACGATCAAGCACAACACTTATTAGTGGACATCCATCCATGTTTGGCAAAAAATTCCATCACCATAGTCTCTGGAATACGGTACGGCCGCATCACCG
CTCCCTTCTTTTTTTAGCAAGGCCCTGATGTGAGTCTAACTTGCTCTCTTAAAAATCACCTGCATATAGGATTTTATTTGTGCTTTACCCAAAACAATGT
CATTTCTTTATAACCATAGTGTCCAAAGCATAGTATTTGCCCCAACCAAAATTTTAGGTCTTATCTCTGGGTCAGTCATGCTAAGCCATGCTCCAAACAT
ATGAGCAACGTTTCTTGGTGGCATTAGACCAAAAGAACTTTGTACAGATCTACTTAGCAAAATGGCAATCAAAAAACAAATATCCCTTCTCCAAGGCTGA
AAGCTAAGAAAAGCTCCAAATCCTCGAGAAGATGTTTCCTCGTTCCTTACAAGTCATTGAAACAGTTGTGAAAAAAATTAGAAAAATGACAAGAATGATC
AATATGTGGTATATGCACTCCACAATTATGGAAGTTTCAATTGGACTTCTACAGGTTGGAACAAATAATAAAAAAAATGATTGTGAGAACACATACACTA
GTTAGAGTTTTAACTTGTTACAACTTGTGAAGATCAAATTTTAACTTAAATATTTATGGAGTGATATATCATATAATAATCTATCCTATCACTTTTATCT
CAATTTTTTCATAGATATTTAGATGATAGGCAAGAACGAGGGAACATCTTTTCGTGACACTGATTTTCATGATGGTTCTAATTAGGGTTTACCCTGGTCG
GTTTGTGTTGGCATCTTTTCCAGTCACACCTCCAAACATGATATGGCACCTAAAGCTCTGCGGTGAACTGGGAGTGGCCAACCATCTGGATCTGAATAAA
TCTGTAAATCAAAACCGGCTAGCAGAACTGATTTAGACAAAATAGAGATAAGCACATGTCTTGTGGATGGAATGGAAGGTGTATTCGCACTTTCGCGGCA
AGGACGGGTGGCTTATAGCGTAAACCGACGAAGATGGATAAAAACTAGGCTGGAACTA
>HHZ_62094 length 1058 cvg_51.1_tip_1
TTTTAGGGAATATTATTTTGAATTTATAAATTACATTTAAGATCAAATATATCGGTTAAATTAAAACCTCCCCCTGACTTGCGCTCCCACAGCGATTTGG
ATAGGCGTGGCTGCGTGCGGTTCTATCCACGTCGCCCTCGGCCTCTCCAGGCGCGTTATTTCCCACCTCTCTTTTTGCCTTCTGTTTTCCCGCGCGTTTT
CCGCCCGTACATCCTCTCGCGCCTCGCGCTGCGCTGTGTGTCGAGATGTCCACCGTGTATTGCAAGGAGCCCGGTTATTATGGGTTTGCACGCTTCGTTG
GTGGCTGTCTATGGACCATCGGTGACTGCAGTGTGGGCCCTCTCAGTTTTGGTCCACAAGGTTTGTTGCATTGTGTTTGCTTTGCTGGTACAGCTAGGTT
GGACAACCATCACGCATGTACAGGATATGGGCATCGTCCTCTGCTTGTTGGTGCATGGGCTGCCATAGGACCTCTTCCAATGACATGCGGGCCCTTGTCT
CACTTTGTACTACTGTCTCCATGGACTGGGAGCATGTTTTTATTGCCTCGGTTTTTCAGTTTGGGAGGATGAAACTGCTCAGCATGGGATGTGTCTCACT
GCCTACAGGTGATCGACACGTCATTGATGCACTGTGGCGAGAGCAGGCTTTGTACGTGCCCATACACCTAGCCCATATGAGCTACCATCGCTGCAAGGTG
GGCCCATCGCGGTTGCTTGATCTGTGGTGCATGAGCCGGTTCTATAGCTCTAGCTAAAGTTTTACAGTCCCCGGTTGACATAAATGCGCTCGGTCTATGT
GGGCTACTGTCACTGTAAGGTGGGGCTGGTGTTGCTTGCCCGCTCGATGGCTCATTGAGCCTATTCTTTGCCTGTGCATGCCACTTCCATCTCTCCTCCC
TGATTTATTTCTCCTCGTGATATCTGTAGCGTGGTGATTTCTCTGCTGCTGTTCTATTCGAGGCGCCCGTGTAACACTCTGACAATTTGACCAACAAAAA
TTAAAACTCCAAAAACATGAGCCTTCAAAAACTTTTTTTTTAATAAATTACATCATGC
>HHZ_62096 length 1059 cvg_24.1_tip_0
AGAAAGCCTTTCACCGGAAGGCTTGAGTGATGTGAATCGGGAAATGAAATTTGCAACGGATGAAATGAGGGTCCTTCGAAAGAAGATAAATGGAAAGGGT
GGCAAGGCCCCCATCATTCCGCCACAGTTCCTGGAGCGTTACTACTAGTCGTCTGTCCATATCTGAAAAACTGGCACGTCCCTTAGGTTCTGTATCTGCC
GCTGTTTGGTGAACTTATTGTGGAAATGGTTTCTGGCTAGGTAATATTGATTGTGGAAACAACTGAAATTGATCTGGATGTGTCAACTGTAGCAGGTGTT
TTTTTTTTCTTCTTTGCTGCACGATTTAATACATCTTGATCCTTTTCACTCGTCATATGTAACTCTTGTTATTTGGTTTTAGATCTGTGTTAGTCTTTCT
TGATAGACATGAAGTGACGAAAAAAAGATTAACTGAAAGAGAACTAAAACACAAAAAAAATGCCATTTGTTAGCACATATCATGTGCAGTACCAAATGCA
ATATAGAACTGGTATCAAATGTATATACTGAATTTTAGAATTGAATCCTGTATTTCAGAGGTGACTTATATCATTCTCTGTCAATTGAATTTGTTTGCTT
TTGGCCCTGTGGGGAACATGGCGAAATTACCCCAATTTCTGTTGTAATTTTTGTGTTTTATGTAAATTTACTCAAATGGTGGCCCTTGCTTTGGTGTTTA
TTCCTTCACTAGCAAATGTGCTCGTGCGTGTTACAGTTACATTTTTTTTAAGTACTTTGGTACCTATGCACATTTGCAGAATCGATATATAAGCACCACA
GGAATAGGTAGCCTAAGTTGGTCCATAGAACAAAATATAATTGGTCGCATCTGCCACAAGCAACTCTGCGTGCTCCAGTCCAGTGCACCCACTTCATACG
CTCCTGTCTCTGTTGCTGGCGGCGGGCTGCGGCTCGACGCCGGCCTCCAAGCGTGGTGCGCGCGTCGTGCATTGTGGAAAAGGTGCAGGGACCCGCTCTG
CTTCGTCTTCACCATCTTCACCTTCAAATTCCTCGGCGGCGCTGGCGTGCGCGCGCGCG
>HHZ_62098 length 1059 cvg_41.2_tip_1
AGTTCTTCCTACTTGTAGCATCTGCCCAAAATACACGAACCAACCTACCGCTTTCATCCACTTCAAAATCATAGAAAAATGCAGAATTGATCTCCTTTTG
TCTACACAACTGGGCCACAACATTTCAGCATCCGCATTTTTCATTTTTGTCCTTAGATCACGGTAGTAATTTTGTAAATCTCTCTTCGTGCATTCAACAT
TCTCAAACCCGCCATCACTCACATGAAGGAGCCTATATGCCTGGGAGGTTCCTACACTTGCTCTATGGGATGTGAAAAGTGTATTCTTTGCCCTCTCACT
AACTTCACGGTTTGATCGCATCAAGTGCAGCTTGTCAGGTGACACAAGTCCATGGCTATGGTGCTCAACCAATGAAGCTATATGGTACTTGTTATCACTA
CACAACTTAACAAAAATATGTGCATCACATCCACATCTAGTTTCCTTTAACTTACGTCTTTTTTTGGAAGGATCAGAAATTTCATTTCCTTTCTTGGACT
TCCATCCTTGCCTTGAACACATGAAACACTTGCACTGAACCACCTCATTCAACTTCTTTTGCTGCCCAATACGAACTGAAAAACCTACTGTATGCACATA
GGATTTGTAGAATTTCTCAACAGCTTCGATGTCTTCAAATTTCATCCCAACTGCAGGCGTTATCTCCTCATCACAATCAGGAGTAAATGAGGAACACTGA
AAAACCAGGTGTATGCAATGAGCACATTAAAATTTAGGCTAGATTGATAGACACAAATCAAACTTACATTGAGAGGAATGCTTGGTTTCTTTTTTGGTGT
ATTAAACCTTTCATCGTCATCACTTAAAGGGATAGCTATCTCATCATCTGAGTGGGCATCCATGTCATCTGTTCCCAAACTATTTACTAATTCCATATCT
AAGAAAAGAAATGTTAGTATCCCATCCATAGTCCAATAAACGGGTTAATTTTAAACTAATTAAAATAGGTTTCAAAAATGACATTGGCAGCTAACACAAT
ATCCAGTATCCCGTACACGTGTAGGTTTGCACGAAAAATCATGTAGGAGAAGACATAAG
>HHZ_62100 length 1059 cvg_9.0_tip_1
TCAACAGGCTGTACAATGCCTCATCTTTAAGTTGTGGATCCTTGAGGTTGATGGTGGTGAGTGAGGGCAATGAACCAACCACACTTAAGTTTGGACACTT
GTGTATCTGTAATTCCAAAAGTGATGGGAGTGAACCAATCGTACATAAGTTTGGACATTCCTTTATATTTAATTCCACAAGTGACGGGAGGGCAGGAAGT
TCGGTTAGGCCATCACACTCAGTAATTCTCAACTCTATTAGGTTATGTGATGCAGGGAACGTGTGGAGATTGCCACAACTCCATAGGCATAGAGTAATCA
CGGACATAAAAAGCGCCAACGGAATGGACCTCAGTTTCTGAGCATCGAAGATTGTAAGGGACCGCAAACATGAAAAATCACCATCTACCACCCCAGACCA
CTTATACCACCCAGGCATGAAATTAATTGATAAGGCTGTCAACGATGGGAAGCCTTTGACACCAATAACATTACTGCACAACTCCCGGCCAATGTGCTGC
AAATTCTTCATTTTAGCTAGTCTAAGAAACCTGAGAGACGGTAGCTCACCAAGCGTTGGAAGCTTATGACACTCGGAGCATTGCAGATCTAGTTCAGTCA
TGTTGAGAAACGAAGCATTACCTAGCCAACTGGGGAATATCGGACTGTTATAACCATATATATGCAGCTTTCTTAGGTTGTGGTGTGGTCGCAAGTTATG
AAGTACTTTCTCATGAGATACTGCAACAGGTTTTGGTTCTAGCATGTGTCCACAATCCAATATCACATTGGAAAACTGTAAACTCAGTGATTCAAGGTGT
CTTTTGTTCTGTAGTTGGGCTTTGCTCGCATCCTCAATGTGAGCTACATTATCTAATCCATATATAGTCAGATTCCTTACTTCGTTCAAGTTTCTCAGCT
CTCTTATGTTACAGTTGCAACCATATCTGGTGACATATACTTCCAAAGTTTGAAGCTTAATCAGTTTCCCAAACCCAAGTACTGCATGAGTTCCATTCAA
ATGAAGGTCATGCAGATTATATAGCTGGGGCATAGTAGTACATCTTATAATTTTAAAGC
>HHZ_62102 length 1060 cvg_10.0_tip_1
ACCTCATAATACCTATTTAAGAACCGTAAAATTGCTCTTATTTCTATGAAACATCAAACATACAAGCGGGCTTACTCCAATTCGTGGAGTAAATTACAAA
TACATATCCTCACTTTTACCAATTCATTTCCAGTCCATTCGATGTAAAAAGCTCTTCGATGTAGTTAATGACAGCTGCAGATGCATCCACGTACTTCCTC
ATCTCAATAAATATGTCGCCCTCTAAAGTACAAAAGGTTTATGAAAGAGGAAGTGAATTAACTTTAAATAACACTAACAATTAACTTAGAAGATGACAAC
AAAGTAATATTCACCTTCCTCATTGATCTTGTTCATGAGCCACGCCCTAGTTGGCAGGGATGATATAGCCCGTTTGACCATGTTCTGAATAGGCTCCTTA
TGGTATGCGCCAAATACGACCATATAAGCTGTTGTCGCAGCACTTTGGAATTCAACTCCCCTACACTCACATTTTTTTTTTGGATTATGGAATTCAATGT
AAGTGGGCTCACATAAATGTAGAAACAGTTGCTCAGACACTTCTTTCTTTGCGCATTGATCGATGAATGTAATTATATTACTACTATAAACAAATAAACG
GGTCAATTTTCCAAAATTTGCTCACCTTCCTTTCAGTAGCTGCTCGAACAACACTTTTACAACTTGTAGGGCACGCATTAGCCTGAGAAGGATGGTGGTA
TTGCTGTCGGCAGCTTTGACAGTGTTGTTGGCCATGTCCTGCTCAACCAGCTCTTTCAAAGTAGCTGCACCCCTCGACCTGCTTTGTATTTGCTCAACCT
GAAATAAATTGCACCCGAACTGATCAAATGAAACCTTTTGATTTAGCATCAATTTGCTAAGAACCTGAAACCTGGTCAGTTATCCCATCACATTACTACA
CAAACAATTTTCATAGGCTCCACAATTTCCTTTAATATGGTCATTAAATTTAATGTCAAGTTATATAACATGTGAAACTTTGGTTTCATCTCAATCAGAT
TTAAAATGAGTTTTCTATAAATTCTAAAGTTTGGACATCTTCAAAGAATGAAAAAAAATG
>HHZ_62104 length 1060 cvg_3.0_tip_1
ATCATCTGGATGCCATCTTCTCTCAAGTTGCCTCCCAATCTATCACCAGCAATGCTCTCCCGAGGTATCAAAACACACCTACAGATGAATAAACAAAAAA
CCATATGCGAGCACATGTTTTTCAACAATTGTTGACTCAACATTAACACACAACACAACAGTATTGCATAAGTATAGTAATCATGAAATAATCACGAGTA
TCCAATTAAAAAACTCGAAACCGACTCTATTACAGAGCCAGCCGTTCAGACCATCGGGCCGGCCGGTCTAATCATGCACCGCATGCCAGTTTGACTGGGT
CCCACACAGTCAGCACAACTTCGACAATAATCCACCAAATATCAAAACCAACTATCTCTTATGCGAATTGTTCATCAATAATCAAAACACACCTTAATCA
CATCAAGCAAGGAAGAAAAGCCACAAGGTATAATATATAATAAAGATACATAGATGGCCATGTATGACTGGCCAAACTGGGAATTGGAGCTCTACGATCT
TGATTTTTTGTGCAGAACATCAGATGTATATACTCCAGCTGGACTATATTTCTGTCCACTCAAGTTTGGATACGCAGAGCTCGTCGATTAAAGGTTACAT
GTTTCCTCCTTTCCCATTCGGACCTGGCGTTATGTGAAGGCAAAAATTATATAGGATTATATGCTCTGTTTTTCAGGTAATAATGATCGTACAAAAAACA
TTAAAAAAATCAACTAGGATAGGGAATTTAGAAAGTAAAATTATAATAGTTGTTTGCGTCTCTACCTGTTGTCTTCTTTTCCCCACTAGTACTTTCCACA
GTGATCTGGATATTATTCTCCCCGGTTGAGCTTTTATTAAGTACTGGTGGAACCGGTTTGTTGGCTGCAGCAGTTCCACATGAATAAGAACAAATTCAGC
GGGGGAAATGATAATTCAATGTTTAAACTCAAACTATATGAATGGACGGATCCATACCATATGTGACCTAATCTGCCACAAATGTGTACTAAAATAGTAC
TATCATGTTTCAAAATATAAGAGATTTTAGTGAGATGTGATATACTCCTTCCATCCTAGA
>HHZ_62106 length 1060 cvg_13.1_tip_1
CATCAACATGACCATGTTCCAATATTATTGGATACAGGCCAGCTTCCTAAGCATCAATCACAATTTAAATTTGAATTAAGTCGGATGCTTAGGGAAGATT
TAGAAGAGGTAGTTAAAAAAGCCTGGAAGGGAGGTGATAAGAATGTGTCGAGTTTAGAAAAGTGGCAAGCAAATATGAAGAGATTGATTAGAGCTCTTAG
AGGATGGAACATGAATTAGGAGGGGACTTATAAAAGGGAGAAAGAGAGATTAACTCAAAAACTAGATGAATTGGACAAGTGGTGTGAATCTCATGGAGTG
GATTTGCAAAGTAAAGATGAAAAAAGCTAAGCTGGAGGAGCAATTAAAGTTTACCACGAGGGAAGAAATGTTGAAATGGTTCCAAAGAAGTAAAGAAAAG
GAGATTATGGAAGGAGACAATAACACTAAGTATTATCATGCTAAGGCCAATTGTAGGAGAAGGAAAAACATAATTTATTCTCTGTAGCAATAGGAGATTT
TGATCACAAAGCAAGAGAGCCTGATGAAACATATTACTGATTTTTACAAGGAGCTTTTTGGACCTCCTGATATATCAGGGATAAGAATGCTGAATATAGA
AATGAACAAATTGTTAGAGGAACAAAAAGAAGAGACCTTTCACAATGGAAGAATTGGAAGGGGTAGTGTTTCAAAATGGAAAACAACAAGGCCCCTGGGC
CTGATGGTTTCCCTGTTGACTTTTATAAAAAGTTTTTGGGGATCATTAAAGGGGACTTGAAGAATATGCTTGATGACTTTCAGAAAGGGATGTTGGAAGT
TATGAGCTCAATCATGGAATAATCTCTTTAATTCCAAAGTGTAAGGATGCTAGCCAAGGTCACAAGTTTAGGCCAATTTGTTTGCTAAATGTGAGCTTCA
AAATCATCACAAGAGTCTTGATCAAGAGATTAACTCAAGTAATAGGGCACTTGATTGAGAAAACTCAACCTGCTTTTATAAAGGAAATATGTATAATATG
GAAGGAGTAGTGGTAATGCATGAGATCTTAAATTCTGTATATAAAATAAGCAGTCTGGGC
>HHZ_62108 length 1061 cvg_23.0_tip_1
ACAGATCTTCAATAATTGGCATGGGAAATTTGTTCTTTACAGTCTGGGAATTCATTGCCGATAGTCTACACACATCCTCCAAGAGCAATCCTCCTTCCTT
ACCATCACTGCAGGTGAAGCATAGGGGTTGTCACTCAATCAAATTTCTTGAGACTTAATCAGGTCTACAATGATTTCCTCCATGGCCCCCTTTTGATAGT
GTGGGACTCTATAAGGTCTTAAGTTTGGAGGTTCTGTCCCAGATTTCAGCTTAATAATATGATCACAACTCCTCCTGGGTGGGAGCCCCTTAGGTTCCTC
CAGCACTTCTTGGAAGCTCTGCAACAGCTCCTTCACATCTGTGGGTATAGAATCATCACTCTCTTCTGACTCTATGATAGAGATCAAATAGATAACACAC
CCCAGTGCTCCCTTCCTCAGCATTTTAACCATCTTCTTGTTGCTGACCTGGAAGTGTTTACCAGGTTTAGTAAAGTCATACAATGTCACCATCCTACCCT
CCTTAGTGATTCCCAGGTCTCTTTCCTTAAGATCTAGAGTGATTGGATTGAAGTTAAACATCCAATCAGCCCCCAAAATTACATCATACCCCTTTAATGG
AATCAAGTTGAAAGCATTTGTGAATTTTTCCCCTTGAATGTCATACTCACACTTTGGAATCTGCTGGTCAGTATTTAACTCCCCTCCTCCTGCAACCACA
ATCTTCTTGTTTCTAGTGTGTATGACAGAACATTGACACTTGATAGCAAAGTTGTGGTCCATGAAGGTGCTAGTGCTCCCACTATCAATCAGCCGACTGC
CTTCCTTCCTCTATGTTCAATATGACTGAAAAAGTGTCAGGCCTTCTAGCCCCTGTAACAGCACTCAAAGAGATGCTCATCACAGCTTCTTGTGCCTCCT
GCTGCTCCTCTGTAGGTTTGTTTTCCTCCCCATTGGATGGTATTTCTCTAGCAACCACTTCCTCCTCTTCTGCTTCTTCTTCCCCTTCTTCCAACAATAC
ATGAATTGCTTGTTTCACTTTGCACTAGTGTCTTGGAAACCATGGTTCTTTACAGAACCAG
>HHZ_62110 length 1064 cvg_27.7_tip_0
CTGAACCCACTGGGTTACCTCCAAGCAAATCTTGTGACCATCGGATACCTCTCGTTGAGGGTGCCCAACCTGTGAACCTGAGGCCCTATAGATACAACCC
AGAGTTGTAAAATGAAATTGAGAGACAAGTGGCCGAAATGCTGGAGTCAGGAGTTCTTCAGCACAGTCAGAGTGCTTGGTCATCCTCGGCCCTTCTAGTA
AGGAAGAAAGATGGGACATGGCGACTATGTGTGGATTACAGACAACTGAACAATCTTACTATCAAGAGTAAATATCATGTTCCAATTATAGAAGAATTGC
TGGATGAGTTGTAAGGATCTAAATGGTTTATTAAGCTGGACTTACGAGCTGGTTATCACCAAATTAGGATGGCACCCGGCGAAGAGCACAAAACAGCGTT
CCAGACACACTCAGGACACTATGAATATCATGTCATGTCATTTGGGTTGACAGGAGCCCCAACCACATTCCAAAGTGCTATGAACAAGACCCTAGCATCA
GTACTAAGAAAATGTCCATTGATGTTTTTTGATGATATCTTAATTTATAGTCCAGACCTGCAATCTCATGTGGAACATCTCAGTACTGTGCTCCAGCTCC
TTAAACAAGATCAATGGCAAGTGAAGTTGAGCAAGTGCTCGTTTGCCCAACCACAGGTAGCTTACCTGGGTCATGTGATTGGGGTTCATGGAGTAGCAAT
AGACCCAAAGAAAATACAAGATGTTCAAAATTGGGCACAGCCAGCCACTGTGAAGAAATTGAGGGGATTCCTAGCGTTGGCAGGGTATTATCGAAAGTTT
GTCAAGAACTTTGGTTTGATAAGTAAACCTCTAACACAATTATTAAGGAAGGGAGTACCATTCATTTGGGGGACAAGTGAAGATCAAGCATTTCAGAGTC
TTAAACAGGCTTTAGTCACAGCTCCTGTTTTGGCTCTACCTGACTTCTCAAAAGCTTTTATAGTAAAGACTGATGCAAGTGACATGGGCATAGGAGCAGT
GCTAAGTCAAGAAGGTCATCCCATTGCTTATCTTAGCAAGGCCTTGGGACCTAAGTCAAGGGGG
>HHZ_62112 length 1064 cvg_56.0_tip_1
ATTTTGATATGAACTAAACACACCCTATGTCACTAGATTTGTTTCGCAGTACTCCCGTCACATTTGACGTTCATATATGTGAGTTGGGATGGACAAATTG
CTATTTTCCCCTTGCTCCTCTATGTATAGCATTGTGACTTGGTTCAGCTGCACCCATGCCAAACCCCAGCAGCCTCGTCGACCTAGAGGTCGCCACCACC
AGGAGTTCCCTACATTCTTCCTAGAGCAATTCCGGGTTGTCGCCCACGGCGCCAACCATCGGGTCCCCTCTGCCCCCACCACTGCTGAGTCTCAACGGCG
CCACCAGCTTCGTCTCCGTTCACCGGGTCACTAGCCTCCTCAACCCCTCTTGGGCCTCTGTGTCTACCCTCCTTTGCACGCAGTCGTCATTGGCGGTCCC
TTCTTTTTCGTCAGTCCCCGTCCGTCGTCCCATGGATCTTGGTTCCTCTGACTAGCCCACCTTCGAGTAGTGCTTTCGTGGTCGAGGCCATTGGCACCGG
TCATGCAGTCGCCACCTCACCATGACCGCTCGACATGCCATCGGGATCTACACCGTCGTTGTCTCCTCCCGTACACCGCTTGCTTCAACTGTTCAACACC
ATTCTCTGGCTCCTTCCTTGTCATGCCCTCCTGGAGCGCACACCCCTCGCTCTCGTACGGTCGTACCTCGCGGGTGGCGTCACCGCAAGTGAAGTGGCTG
AGAGCACAACGACATCTCAAGTTTATGTTTGGCTAGAGTAAAGGGCAAATTCGCCCATTCATGCCCTAAATCATGGTTAAACAATTGATCTGAATAGCTA
ATGTGACACTAAGTGCTACAAATTGAATAAAAAATAATGGCATGTGTTTATGGTTGGAACTTGAAAAATTTTGTGCTATTTTTTTGGTACTGGACTTTTT
TCAGTACTATAGATAGAATTTTCTCTCCAATGACCCTCGGAACTTATAAAACAACCTCTTTCAAAAAAAAAGTAATAAAGAGAAGAAAAGAAAATCGCCA
TGCTAGAATGAAAACTGCTATATTTGTTGCCAACTTTTTTGTTAACATTAGTGACGGAGCTTGG
>HHZ_62114 length 1064 cvg_32.0_tip_1
TAGCCTGATAGGTGAGTGGCAACAACCCTGTTCCTGTTGTCGTCAGAGCTGGAGCTCCTCCTCACCTCAAGGATGCAGGTGGCGATGTGCCAGACGAGCA
GGACGTCGGTCGTTGTGCGTCCCTCGCCGCTGCACGGCCGGAACATGACCTGACAACGATGAGACTGAGACGGCGACGCTGCCGTCCCGGCCAGCTTGCT
GCTCCTCCTTAGCTTGCCGATGATGGCGGACTTGACTACTCCTGGTACCTTGACGCTCTCCGATTTCTCCTTGTACCAGAGTAGATGAGACGTCTTCTTC
CTTGGATGGATTGGCAGGACAGAGCACAGATTGATGCGTTCCTTCCATGGCTTATATGACCGCCGCAACACAAAGAATCCAATCCATTTTTGCATGATGG
GAGGAATAGGTTGCCACCACTTGTTTCTGCTTGGTACCACGTAGTGGCAAATGAGAGCAACTTTGGTCCAGTTAGAGCGGACATAGGAGGCGATATTCCT
CGTCTCAGCGAGCATAACTAGCGCAGCGATCACATAGAATGGCACTAGATCAAAATTGATACTACCATCATGTATGATACTATTAGATCCACAAGCATCT
TGTATATAACAGGTTAGCTGCATGAAAGAACTCTCTATTTGAGATGCAAACCCATTTATTGGCGCCATCGCTCGTAAGATCGAAAATTTTATTGTGTTCT
TCCGTAGAAGTGGTATGCAAGAACCGATGGTGAGGAGAGAGATGACGATGCTCAAGGCAGGAAACCAAGAGCTGGAGTAAAAGATAGGGAGGGATGAATA
GTAATAATCATGGACGAAAGAGAGCTCATCTGCTATCACCTTGAAGAGCCTATCGTCAGCAGCACTATGATCCTCCTCCTCCTCCTCCTCCTTGATGAGC
AACAACTCTTGCCACACAAAGTTTTGGACGCTGAAAAACTTGATGTCGGCAGCAGTGTACCTTGCGAATCGACACCGCAGCAACTTGAACAAGGCAAATG
AAAGGCAGACGTCTTTGAGTTGCTGCATTGTTGACCTTGGGATCAATCAACAACAAGAAGAAGA
>HHZ_62116 length 1064 cvg_43.8_tip_0
AAGAAGTAAATATATGAATGAATGAGCCAAAATATGGTTGCATGTTCGTGGGATTTAATTTCACATTCTACAAGCTTTGGAAGGGAGTATTAGATATATT
ACCTGAATCCTGGTATCTGCACGTTGAGGAGAGATTTTACAGCAATTTCCTGGAGCTCTTTCTGTGCATGGAACGCTTCTATTCCTAACTTATAGCTGCT
TCCGAAGGCCGTATGAGATATGATATCTGCTGTTAACTCTTGGAATTGTTTGTCCAATTCCACTTGAGTTTCTCCATTCTTGTTGCTGGATGCTTGATCT
TCCAATTCCTTCACCATGTTTTGAGCACAAGCTACCATTGTTTTTGTCATCATCTGCATGGATATCAAAGTGAAGCGATACTAATATTAATTTTGTTGCA
[truncated: 18,544 more rows]

## Sheet: Novel SH527 pedigree contigs
##Pedigree-based genome re-sequencing reveals genetic variation patterns of elite backbone varieties during modern rice improvement
##Xingfei Zheng, Lanzhi Li, Fan Liang, Changjun Tan, Shuzhu Tang, Sibin Yu, Ying Diao, Shuangcheng Li,and Zhongli Hu
##Novel SH527 pedigree contigs
>SH527_51811 length 1001 cvg_4.0_tip_1
AATCATTCTTGCGCTGGAGGAGCTTGTCTTCAGCCACTTCCTCAGGAAGCATGCCACATTTCTCCACGCCTATTTTTTGCAGCTGGGCCACTGGGATGGC
TGGTGGAAGATGGTTGGACCTGTCCTCCTTGCTGGGCTTGAAAGCTGGCACCATCGGCTTCACCTTGGACTTCTTTTTAGGGACATCACAAGTTAGATCA
AGTTTCTCCCCCTTGTTTGCAAACCTTGGGCTTCTTCTCAGACCCTCAACAGAGAGCTGGGCCTGTTTCTTCTGCTTCCTCACTCTCACAGGCAGGGAAA
TTATTTCTGTCGAGGCAGAGCTGTAGGGAAGAGCTCTTGCGACATTTTTTTCCAGCAATAGAGATTCTTTGACGCTTAGCAGGACTTTGAATGCACCAAG
GGAGCACATAGGGAATGACAACCCAGTTGATCTTGACGGTGTTCCATGGAATCGTTTGGGTGATGCATTGGAACATAGTGGGGTTCACAGCCAACAGAAG
GAGTCTGAATACTCCAAATGCAACTGCATAACAGAACTTTTCAGGGAACCTGAAAAAAGGCAGTTCAGGGATTGGCAAGCTGTATGGGACTATCTGACCA
GATGGCTGCTTGATGATCTGAACAGAGGATGAAGATTCAATCATTGAGTAATCATTGAAAGAGAGGGACAGCTGTGGTTCAACTTCATCCAGTTGATTCT
GATTATCCTGATCCATGTCATCAATTCCACCATTTTCACCATCACCTTCAGGGTTGGCTTGTTGGAGTTGTAGGTCCAGTTGTAACTGTTGTATCTGGTC
TTGTTGGTCTTGGATAACTTCCCAAATGGCTGGGGCATCTTCATCTCCAGGCAGCATATCAACAAAATTGCCTGTAAACACATACGGGTAGAAAGTCCAG
GATTCCCCTACACCTCCAAGCTCTGCAGTGTGCCCCATCACAATTTTTTCAGGCACTTCATGAGGGACAGTATATCTAACTTTGACAAGAACCCTACCCA
A
>SH527_51813 length 1001 cvg_61.0_tip_1
CGCGAGCAGCGAGGCGGACCGCGACAGGGAGGCGAGCGTGGCGGCGTGGAGCTCGAGGCAGTCCTGCGCCGCGCCGCGCCGGAGCGGGGACGCGCCCGAC
GACGGCGGCGAGAGCGCGGAGGAGAGCGCCGGGGAGAGCGACGACACGGCGGCGAGCGCGCCCCGGAGCGACGCGAGCGCGACGGACAGGATGTTCGGCG
GGAGCAGCTGCACCGAGATGGCCGACGCCGCTGCCACCACCTCCGCGGAGACGGCGTCGAGGTGCGCGGCCGTCGACGCGAGGCAGGAGTCCTGGTGCGG
CGTCGTGCGGCAGACGGCATGGACGTCTGTCACCCCCGGCGTGGCCGCCGCCGCCGCGGCGCCCTTGGCGGCGACGGCGTGGTGGCGGTGTCGCTTGCCG
TGACGGTGGCATTGCGTAGTGGTCGCCGTGGCGAGGAGGAGGACGGCGACGAACACAACCAGACGTGGCGAGATCGCCGCCATGGCTAAGCTAGCTCGAG
TACTCGACTGAGAGTGAGCTTGATGAGCTTTCTTCACAACACGGATAGATCGATATATATGGTCAGGTTTATTAAGGTTTTAGGCGAGTGTTACTGCATG
TGGCAAGTAGTGATTAGTGTACTAAATAGGCTAGCTAGTGACAACTAGTGTTGCAATACATGCCATTTTGTACTAGGCTACTAGATGGATAGAGGTGTCG
GTTTGTTGCTACTTGCGCGAGTACACTCAAAGCTAGCTCCAAACTGTTGCTGAAATTCTTGTAGGGGGAAAAGGGATTATCATCAGTAGCTAAGACAGCT
AATGACAATGCGACATGCACATGTGCACCATGTCATTGACTCATTGGCTCGTTGTGCGAGACAAGTCGTCGAATTCCAGCGTACGCGCCGCGCGTTGCCG
TCTCGCGGAGGGGAGGAGAGGACGAGTGGGCGGCGACGCGACGCACTAACCGTCCAAACGAACAAACACACAAGACGGAGATCTCGAGCGGCAATTTTTC
C
>SH527_51815 length 1002 cvg_13.9_tip_1
TTTAGACATACTACATATATAGTTAACATCCTAGCCATTGTTCTTCACTTTGCTATAGTTGTTTGTGTGCCCTTCGACACTATTCACCATTATCAGCTCC
ACATCCTCCTCCAACATTGTCTAATATTTCACGTAACAAGACCACTAAATACATGTCTTCCTATGCTTGCAAGTATACCCATCGCAAACACCAAGGATTC
CTCACCATTCCTTGTGTGTCCATGTATTAATTAACCCCATGCATGACTCACATGTACATTTGAGCAACATCCATTTATTCATGTCTTGGTATGGCACTTG
ATCAATTTAGACACAGTCAACATATACTTATCAAGTACACATGTCCTCGAAGCTTATCACAATTTTGAGGACAAACATATTTTGATTAAAAACGTATTTC
ATAAAAGGCCAAGTCTAGGGTCATGTGTAACAAGAAAATAAAAGTTTAACAAGATTTTGACACATAACCGCATGGATGCGCAAATAAGAAAGAAGGCCAA
AGACTAGTTCGATTTAGATGAGGAGGCATCAAGCACGATAGCAACATAGCATATGTTCTTCATTTTAGGCTAGCTACTTATTTCATTCAATTATGAACAG
CCATATGCTATGCTATACATAAATAACTTCAAATATGAATAAATTTGCTCTTCTATTTTATATTCTTTTGTCTTTCTAGTTTCCAAGTAATTTTTTTATA
TGGTTGATGGAAAAGGACAATGATGGGGAATTCTGTGTATCGTGTAGCCGCTAGAGTTCATTATGTGAGATGTTGATTAAGAACTTAATACATGATGGAA
AATAACCTTTTTTTTTGCTTGTGATGGTCATCTCCTATTATCATTTATTGTTTTAATCCCTTAAAGAAAGTGTTTCGTGTTGCAAACAACAATTATCACT
AACATCTTATTTTACGCATCCATATGATTATTAATAATATACAAACCTAATCACACATAGATAAACTATAATAATATTGTCGATGTTTTAGATCACGACT
AC
>SH527_51817 length 1003 cvg_28.0_tip_1
AACACGCTTTTGGCACACCCAGTGGGACAGAAGACTTCAACTCCAATTCCAGTGGGACTTCAACTCGTCAAGCTCGTGTCAAGATGTCCAAGAACAATGA
GATCTCGGAAGAAAACATCGTCCTGGTTACTGCTGATCAGCTCAACGAAGAACAAAAGGCCGATATGGCGAAGTTGACCGAGCAGTTCCCGGCCATGTAC
CTGCAGACATACTCCAGAACTCGGCAAGGCACGATCATTCAAAAATCCAAGGTGGTATTGCTGGGTCCTGGAGAAGGAGTGAGCACATCGGCGACAGGCA
ACGACCAAGCAATCAAGACCGAAGATGACACCCGATGTGCTACACTGACACTGCAAGATCGCATCGACTCCGCGGTGCATTCCGCATTGATCAACGAATT
TGGAGTGTTGGTAAATACACTGACAAACATGGTCAAGTCGGTATTGGACGGCTCCATTTATCATTACAAGCCCCAAGGTCCGATCTTCCTGCCTGAAAAC
AAGTTCCCACCGTATTGGACCCTGAGAACCGACTTGAGTACGGCTCCACAGCCGATGGCGTTGATCCCGCCTCCATCGGCTCAGCCAGTACCTACCATGT
CGTTGGTGTTGACCAAGCAAACGGAGGGAAGCCCTCGTCACACCACGGAAGACCGACTAGCACAGTGGATGAGAGGGAACCAAGCTTTGACGACATCGCA
GCAGCCAGTGATCGAGCCAGTGCGGCAAGCCCCCATCAACCCGACATCGGCCGCTCAACCTCAATTCCCTCTGCCGGTCAATCCTCCACTAGTAGCTGCA
TATAGTGCATCGCAGGGCAATCAGCAGTATTCATCAGGGCAGTACGACGCACCAAACTTAAATCATCACTTCCAGCCCTATTCCCCTAGGCAATATCGGC
CAGAAAGTTTCCAGTTCTAGCAACCCCACCAACAAGAACGCCCATATCAGCCTACCGGGGTTGCTTAGGGACAATCGGCTGATATGATAGCCGAAGTGAT
GCG
>SH527_51819 length 1003 cvg_11.6_tip_1
AAGCACTCACTTAAATCCAAGACACGCAGGTACTTCACACCTGAAAATGCACCATCACGAAGTCCAGCTTTGGTGCAGTCGACAAAACGCAATGCCCTTA
GCTTGGTATGAAATTCGGTGAATGACTTCAATGGCTTGCTGCTGTCATTGAGCAATGCATATCTGTAGCTGCTTTCACTATTATTGTCTTGTTTGCTGGA
AACCAGAATTTCATCCACCATGACCGATCTTGCAAGATCATGCACTAGGTCATGCATGGTGAACAATGCAACATTTTGGTGATCCATTCCAGCGGTCTGT
AAGAAATGCACATAGCAGTGTTATGTAGTAATCCACTAGACAAATCTTGAAAGTGCACAAATAATAAAGTTATAACAGGTATCCACAACCATGCTACTGT
TCCTATTCAGTTACAACGGGTGTGCCTCCCTATTTAAGAGAGAGTCTACGATTGAGTCCGACTCCAGTTCTATCCTAAAACCTATTACAACACTAAGTCC
TAATTTATAACTGAGTATGTGCACATATACGACACAAATTGTAACACCATATACTCTAACATCTCCCCACAGTCCAAGTGTGAGTAAAACAAACGCTTAG
ACTAAAGAAGAAACCGACAAGAGTACTCAACACTAATGATAGCCATTTATACTGTTGTTGAGATAGCTGAAGCAAAGGGTTCAAAGAAGCCTTGGTCGAG
GGAACTATGTGTACAGTAGCCGTGCTCGATGTGGCTGAAGCCGTGGTTGAGCGAATTGTGTGTAGAGTAGCCGTGATGATGAATCTCCCAGATTCTTGGT
GAGGAAAAGCATGAGAGAGACCTAGCTCTAAGGAGCTCCTCAACGGAGATGTAGGATCCCTAGATTTGGACTCTGGTAAGCAAATCTTGTGTCTCCATGT
TCTTCGTGTGCTGTTCATGTTCATGTGTGTGGCTGGACCCGATATATCTCCTAGTGAATCTGATATATCCTTTGGTTGTACTTTGTCTTTATAGGTTCTT
GGT
>SH527_51821 length 1004 cvg_36.6_tip_1
GAAAGACGTCCAGAAGCTCACTGGTTGCATGGCGGTGTTGAGCCGATTCGTTTCCAGACTTGGCGAATGAGGTATGCCCTTCTTCAGGTTACTGAAGAAG
ACCGACGATTTCCAATGGACCACTGAGGCCCAAAAAGCTATTGAAGACTTCAAGGAGTTCCTCACGACGCCGCCCGTGTTGGCTTCACCTCACCCTCAAG
AACCCCTGTTGCTTTATGTTTCTGCAACTCACCAGGTGGTCAGCATGGTTCTAGTCATTGAACGCGAGGAAGAAGGACGAGCCCAGAAGATTCAAAGGCC
AATCTACTTTGTCAGCGAGGTTTTGGCAGGAGCCAAAATTCGCTACCCCCAGGTACAAAAATTATTATATGGTGTTCTGATAACCGCCAGGAAGTTGGCG
CACTATTTTCAGGGTCACTCGGTCACCGTCATCATGTCCTTTCCACTCGGCGATGTCGTCCATAATCGGGAGGTTACTGGGCGCATCACGAAGTGGGCTC
TAGAACTGATGCCGCTGGATATAACTTTCAAGGCGAGGACGTCTATAAAGTCTCAAGTCCTAGCGGATTTCTTGGCCGAGCGGACCGAACGACAAGAAGA
TGTACCTAGGGAAGATTTACAGTACTGGACCATGCACTTTGACGGATCCAAGAGGATTACTGACTTGGGAGCGGGAGTCGTGCTGATCTCCCCGACTGGG
GAAAGGCTACGATACGTCCTTCATATTCACTTCCCCACCTCACACAATGTCGCCGAATACGAAGCCTTGCTTCATGTCCTACGACTTGCTGTATCACTCG
GGATACGACGGATGGTTGTGCGAGGAGATTCCCGGCTGGTGGTCAACCAAGTGATGAAAGATTGGTCCTGTTTAAATGAAACCATGGAGGCCTATCGACA
AGAGGTTCGCAAGCTTGAAGATAAGTTTGATGGACTAGAGTTATCACATGTCTTGAGACATAATAACGAAGCGGCAGACCAGTTGGCGTAGTTTGGGTCT
AAGC
>SH527_51823 length 1004 cvg_27.5_tip_1
ATGCTAGCATCGCCTTTTCGATCACTGTCTCCAGCTGATTCTTCACCATTGGCACGTCCATCAGTCTCAATATAGGTTCTTGTGCCTGTATCGCGTTCTT
CATCAGATTTCTCACTATCAGTCTCAGTAAGATCAACCATGGCGAGGTTATCCTTGTGAAACCAGATTTCTGATGCAAGCAACTTGCGGTATTCAGCTAT
TATAGCCTGCATTTTAAGGCACAAGTACATCAGGCAGTTTAACAAAAAGAAAAGAAAAGGAACCTATAGTGTGAAATAGCACTAACATCATCACAGTCGT
CTATACTTTTGCCTTCAGCAATTCTACTTGCGAACCACAGCATAAAGAAACCACAGTCATTACTGAAACAATTATTCAACAATGTAAGCCAAATAGAGAT
ATAAATGCAGCAAAGAACGGGAGAAGAATTTCTTCAAGGCAGCTGAAATATTACTAGTTGTTTTGCTGCTTTTACAGACAGCTCCTTATACTCGAATTCA
GGAAATCCAAGTGACTTCAAGTATCCATCAGCTTTTGATACTTGCAAGAATGGATCAAGGTAAAGAAAAAGAAGTGTTCACCACTGAGTATAGGGACAAA
TATTTGGGGAAAAATAACCATACCACATTTTCTGCAGCACTTCTCTGCCCATGAGATTGCAATGAATCAAGTATAGATTTACAATTATTCACCATGTCAA
ACACCACTAAAAACCAATGTTCGCTGTGGAGGATGGGTATGAAAATCTGGGAAAAAACATGTTTAGTTCATGGCCTAAAAGAAGAAAAAAATAACTTGTC
TTGGGATAGGGGGCACAAACTAGTTTTGTGTTGGGGCGCACAATTCTTCTCCTAAGCCGGTATAGCAGAGTTCTGCTGTCGCCCTTACTCAACAAAAAAT
CCTACAATAAAATTGAATAGATTGTAATATTGGATAAATTAAACACAAGATGGAAAAATGCTAACTGCTCTAATTGATACTCCCTCTGTCCCACAATATA
AGGG
>SH527_51825 length 1005 cvg_27.4_tip_1
TATCTCTCTGTCATTCTAATTGCCATGCCAGAGGATATGTTCCCATCTAAAGAGATTATTTTCTTCGTCTAAAAAAACTAACTTAGTGAGGATATGACAC
CATCTAACATAACAAATTTGAATGAATGTTCAAATTTATTGTTCTAGTTGGTATTATATCCTCGTCTAGGTTGACTTTTTTTTAATGGAAGGAGTACGTC
TCAGTCCTCATGTCTAGAGCCGATACTGACGAGTTTAAAATCATTGATAGAAATCGTACGATAGGATGATTTCTATACCCTTTAAAATGTTGCTTGTGGT
GGTGGCGGTGTTTGTGTCTCACCCCACCATCGACTGACCTGTGGGGCCACGAGCCCATGGGGTCGGTGCCCTCCACGTGAGTCTCAGCTGTGGAGTTGTG
CTTGCTAGCTACCGGTCTGTGGGTGGGAAGGCAAAGGTTAGGGGCGAGGTCACCAGCGGGGCTAGCGATGGCAGCTGCTGCCATGGCGAAGGAGGCAAGG
GCGTCGCTTACGGAGTCCCACCGGTGCAGGTGCAACGGCTTTGCTGTCGGAGGCCACAGCCGGCGAAGGATGCGAGTTCCGTGTGGAGATATGCTGCTGC
CCCGATCCGCCACCCGCCGTTGTCGGCACCCCTGCTCCTAGCCCCACCGCTCGTCGTCGCCGTCAGAACCATCGCTCTCACCGCCCTCCGTCGTCGCCAG
AGCCGGATCCTCGCAGGGATGGGCCGCCGGCGCCGGATCCGCACGAGGGAGGACCCCTGGCGCCGGATCCACGCGGGGACGGGCAGCCACCATCGGATCC
AAGCTGAGGTCGCCCAGCCGCTCGCTGCCCATCGCCAGATCCACGCCGAGGAAGCCCGTCGTCGGCCGCACCCGAGGAGCCACCGACCGCACCCGAGGAA
GCCCGCTACTGCCCGCCATGCCCAAGGCCACTCGTCGTTGTTGCTGGCGACAGCACCAAGTTGGGATGGTGATGGCGGCGGCGTGTCGACCCCCGATTTT
GGAAA
>SH527_51827 length 1006 cvg_40.2_tip_1
AAACACTTGTAAACCGTTGCAAGCCTTGACTAGTGCGGACTTTACTTCTGTGATTCAGGCTAGTTTGTCTTGATCTGTCCTCGCTTACTATCTGGTGTTT
CAACGGTAACACTGCTTTTCTTGCAGACATTCCTTGGGAAGATAACAATCTTCTTGGTAGCTACGGTTGGTAGGACCTCCTTGCGTGAGATGTTGCAAAT
CTGCAATTGGTTGATGGCCATCGGGATCGAAGCAACACGGGGTGCATTGCTTGGTTTGTTATCCGCCACGTGAACTGGTGCTGGGGACTCTTGCTGGGTT
GCTGTGGATGGATTGTTCTGTCTTCTTGCGGTTGGAGTAGGTTGTCGTTGTCCTGGCATTGCTTGCCTTGCTGTGACTGGCTCTGTAGCTTTGGGACGAT
TGCCGATGAAACTGGAGACTTCCCATTGGTAGCCTTAACAATGATTCGTTGTGGTGGGAGTCGCACATCCAGGTGACGGTTGATTTCACTTTTCTTTTTA
TCACTCCTTCGCTGGATTTGACCCTGCTGTGCCGAGGCGGAGGCAATTGGGGAAGTTAGGGTATCGTAGACAGGGCCGGTACCTTGAAGGTATTGACGTT
TTGGCATTGAACAACCATCGGATAAATGGCTTGTATCTCCACAGTTGAAACAACGATGGACTAATTTCTTTGGTCTCGGGAATGGACACTTATTAAGGTA
ATGTCCTAGCTGAAGGCAGTTGTAACAGTTTACTCTGGGTTGATCACACTGCTTATCCTCTTGGGTCTGCACACTCACAACTGAGACAGGGGTGAGTGGA
GATTCTTCAACCTTGTTGGTAGCACTCCTGCTACTGCTAATAGTGTCAACCGGAATTGGAGCTGATTGGAGATCAGGAGCGGTGATGTTGCTCGCGACTG
CCATAGATTGACGAACAGGTTGGAGGGGCGTCCTTTGATCTTCCTTGATCTTAGCTGGGACCACATCCAGTTGGTAGTTCTTAGGCACATGATCTGTTCC
TTCACA
>SH527_51829 length 1006 cvg_16.0_tip_1
CCTAACCCCTTAAGCATGCTATAATAAACCACCACAATTCTTTTTTGTACTCGCAAGGATACTTCACGCTCTAACGACGTCGTTTTAGCCTTGGTGGATA
GTGGCAACACTACTACATTCATTACAACATCCTTGGTGAGAAGGGCTAATCTGGAGATAGAAAACTATGAACCAATTCCAGTGAGGGTAGCTAATGGGGA
AATTTTGTATACAAGGGCACATTGTCCTCAACATGCATACCATATCCAAGAGGAAGAATTTGCATCTACATTCAGGGTGTTGGAAATCAGAGGATATGAC
ATCATCTTTGGATATGATTGGATTCACCAGTTCAGCCCTGTATCTCTTAATCTTAAAACTAAAGAGTTGACTATGAGTAAGGATGGACACACCTTGGTGC
TCTCAGATGTGTCAGTTCCTGTAAGGAATTTCTTGATTAGCATGCACATGCTGGAGAAATGGGTAGATCAAGGAATGGCTGGAACAGTATTGCACTTAAA
ACCAGTCCAGGAGGATGAAGGGAGAAAAGGGGAAACTCCTGAAGAGGTTAATGAGGTGCTTAAGGAGTATGGTGATGTATTTAAGGAGCCAAAACAATTA
CCTCCTGCTAGGGACTGTGATCACACAATACCATTAATCCCTGGAGCTAAACCAGTGAATGTGAGACCTTACCGTCTACCTCATCATCAGAAAAATGCAA
TGGAGGAATTCATGAATCAGTTGATTACTTCCAATACTATCCAACCCAGTATGAGTCCTTACTCCTCACCAGCCATTTTAGTGAAGAAGAACGATGGGTC
CTGGAGGATATGCATTGATTACAAACAATTGAACTCTAACACTATAAAAAATAAGTACCCAATTCCAGTAATTGAGGACTTACTTGATGAGCTACAGGGG
GCCAAGTATTTCTCTAAGATTGATTTGAGGTCGGCGTATCACCAAATCAGGATGAAGGTAAATGACATACCCAAAACTGCATTCAGGGCATGTTCACTTT
GATGAC
>SH527_51831 length 1008 cvg_31.8_tip_1
AAGCTTAGACTCTTGGAAACAAACTACTGACACACGCGAATTTAAAACAGACTCCCTAACGACACCACGCTTGGCAGCATTATATAGGCCCCTCACATTC
AACACTAACACACTGAAATTAGACATCAAAAGAGGACCTTCAACACTTCCATCATTGCTCGGCTGCGCCTAGGCCGGCGAGGTACTCAGCGGCGGCACCG
CCCCCGCCACCACCTCGTCAGGAGGCAGACCGTCTTGAACATTGACCGTCACGTCCAGCAGCTCCGCAAGGGTCTGCACCTGCTGGTCCGACAGTTGCTG
GTCGAACACAACTGTGTAATGCTGCATCGTTTCCCGAGGGATGTTCTCTTCTTCTTCTTCAATAATGCCAAGTTTCTTCATGGTGACTTTCTGAGCCTTG
GAGATGGTGTGGCGCCTTGCTCCGTCGCCTTGGAGCTGAAGGCGTGGACTGCGCCAGGGTATGAAGCCCTCGGGGATCACGTTGCGTCGACGAGGCTTTG
ACTTTGGCACCAAAGCCGGCGGCCTCTTACCCAGAAGAGAAGGTGGCGACGAGGATGAAACTGAGGCCAGGAAGCTCTTGAGCGTGTCCAGCTCCTCCGG
CCCTGCTTGCGCAAGCATGGTCAGCTGTGGGTCAACCTGCACGGACTCGTGTGCAAGCGTGGCAGTCTGCTTGGCCTCTTGGGCTGTCTGCGCAGACGTG
GCATGCGATGGGGCAGCCTGCTCGGCCGTTGGTGCGTAGAGGGGCTATGTGCCATCTCCTTGGGATGAGAGGGCCTCGCCCGGCCCAGTTTCTATCGTCG
TTGGTGGCCCATCTTGAAGCGGAGGCCGGAAGGGGGGAGAGGGGAAACTGGGCTCAAGTCTAGCCCCGATGGGCCGAACATCCTCGAGCCCAGCTCAACT
GGCAACATAGTAGGCAGGCCTTGTGGCCCAGCGGCATCATGCCTTGTGATCGTGTGATGATTACATCAGCCTCGGGTTTACATATTTATACCCATAGGCT
AATAAAGA
>SH527_51833 length 1008 cvg_5.0_tip_1
ATTTGAAATGTTAGAAATGGCACTGGCCCAATTGGATCAGATTATTTCAGTTCCGCTCTACTTTCCCTTTCTCTCCATGGTGGTGCAGGCCGAGGAGCAC
AGCAGCATCAGCGTCATGCCCGATCTAGCCCTTGATGGGCCAAAAATCAAAGGGTAGACCGAGAGAGACAGTGAAGTAGTGAGGTGGTGACCACATTGGC
TTCAAGGACATGGAGCGACGAGCGAAGCCCTGTCATGTGAAGCGAGCACGGCTGGCCAGCTGAGAAGAAAGAATATGAAAGAGTCCCAAGCACAGCAGCC
CTTGTATGATTTTGAAATCAATCATGTGGACGTGGTCCTCACTGTCGAGCGCTTGGAAGAAATAGCATGGTTGGGCGTGAAGCATACTATAACTTGACAA
GCGGCGAGAGTGCGTTGTATGCGTGGAATGTGCTCCGGAGGTGCAGTGGCTGTGCATGACGGCAAGCAGTTGGAGCGCAATCGGCGAGTAGGCCCCTAGC
ATGAGTTTAGCCCACGTGCGCACAATTCATCCCCAAGTAGGCTGTGACATTCTCAGATGATGACCTAAACCGGGACACCTAGGCAATCTCCAGAAGCAGG
TCCTGCACCTATGGTAGTTGGTCCATGGACACCGTCTCGGTACACCTGAGTAACAGTTAAGCAGCCACAGCACCCACATCTTCACTGATGCCTCCTCGTT
ACCCTACATAGCCACCGCTACCAACCTAGCTTCCCCACGGTGACTGTGCCATGCAACTGCATCCTTTTCCACCCTCCTCGTCAGCCACCGGCCTTCATCG
CTGTAACGTTGGCACCACGGGCACGCGACAAGACTCCACGGAATATCAAATCATTGTTCACAAGCAAATAGAAAGCAAGCATGAGGAAGAGGATAATATA
ACTAGTGTGGCCAGGACATTTCTAGCATTTGACGTTTCCTGCTCTCCTCTTTCAGTGAAAATTAAAAAAAAAATCCAAAGCTTTAGGATTCTAAACTTTG
CAGCGGTA
>SH527_51835 length 1009 cvg_3.0_tip_1
AGGGATTGCAATCCATCTAGAGCGGCCAAGGATCCACAGTCTTGAATTATCAACTCTTCAAGTGTTGCGCAGAATTTCAGCTGTAGAGATTTCAAACTTG
GGCTTTTTCCCACAGTTAACTTTTTTAAGCAGACGGGTTTCCCTATAAAACAGGAGCAGGGTTGAAGTGTTCCGAGAAAATTATTGCAACCGATCACAAG
TTTAATAAGTGATAGAGGGAGGAACCATGCTCCGTTCGCCTGGTCATATTGTCCATCATTGTGCACCAAAGATGACACCATCTTGGGGCATTCTAAAATT
ACTAGCTCCTCAAGACAGGTAAATCTAGCGAAACCTTGCTTGCTCCCGTAAAATGTTAAATCAGGGCACCAAGAAATAGATACCATCTTCAGAGAGGTTA
TGAGATTTAATGGAATGTGCAGGATTCCGTCTTGAGCTGAACTTGTCGTCACGTCAGCTGGATATCCTGATGAGTAAGCCTCCAGAGTTGACATAACATT
TGGTCCACTGTTTTCTTCCTCTGCTAAAGATAGCCCAGTAATATTCTTGCAGCCATTCAAATACAACTCCTGTATGGCCTGCACGGAACACAGCATCAGA
GAAAGCCACTTCCCCGTTATTCCACATTCCATAATTTTGAGACTTTCAAGAGATGGGAGGGCATTGTAGTTTCCACCTGCCATGTCACTACAGGTACGCT
CTGGCGGTAAATGTGAATAGGAGAGATTCCGACACCTGCTTATTTCCAAACTCTTTAGATAGATGAGTTGCCTGAATCCTTCGAATAAAATAGACATATT
TTGGCAATCCATTATTTCCAATCTAGTCAGGTACCTCATATCAAACGACAACACTTTGTCATCCAGCATGGGCCTCTTATCATAAGAAAACTCAATTATC
AATGTTTCTGTGGATGACCCATTCATCGTTCGGAGTGTTGATACTCTAGCTTTAGATAATTTTGAAGCAATAGATGAAGGTGGGAGAGGGTTGTGCTTGT
GCACATGCA
>SH527_51837 length 1010 cvg_17.0_tip_1
ATACCTATGCTAATTGGGCACTTTCTACGAGCTTACGCCAGAAACATCTGACCATTGGTTAGATGTATCATACGATCATGACCATTGATTATTAAATCCA
ATCTACGTTAATATGGCCCACTTTAAACCCATCTACGTACCCCTGCCGCCCTGCGTCATCCGTGGTGCGCACCCATTGTATCTACCCTGCCGCTACGTCT
CTCCGTCTCTTGCTACCTCTCTGTATCGATCCCATCTCAGGCGATAAAGCAAGCAGAAGATCGATGGCACGGAGCACAGATCGATGGGCAAGCAATGCGT
TTCAGTCAACCTTCAAGGAATCAGTGATGGCATGGGCTCGATCGTGAGCAGGACATGAGTAGTTGGGACTTTGCCTTTACCATTCAATCCTTGTTTCTAC
TACATGAGCTAAACATATTTTATTGACCTAATTAGTAATCTTTATTTGTGTTTAGAAGAACTGGATGCATGTATAATTATGTAGTGTTGCTGCATGCTAA
ACCTCATGGGCAATCTATATGACAAAGCGATCGTGAAAACGTTTTTTTTTTTAAAGAAAAAGTCGATCATGGAAGGTGTCAAGGGATGAAGGGAACAGAA
GAAAATCAGACGATGAGGTTAATTTGTCAGTTTAGCATGCTAACAGGTTCGGTTATTTTCTCCTTTGTTTTTTTCTTTTAAAAAGCCTTTTCCTTATTCG
CTGACAAATAAAAATTCATGTACTTAGCCCAAGTTTATAGTTCGAACAGGTCAGTCAAGCAACTATGAAACCTGTATCGTGTTTATTAATTTAAATCACA
GGAAATCCTCTCGAACTGCTCACATGTATTTCATATATGCATTTTATACATATGAATACAGACCATCTTAACTGAAGTAACAATAGGATCAATTAATTTG
GTCCAATTCACATCCTCGGTTTATTGATCTTGCTTTCAATCAAGCTGACTATATATATAACCAAATATTTTAGTTGACTGTATGAATATCATAACTATTG
AATTAATAAA
>SH527_51839 length 1010 cvg_17.0_tip_1
CACAGCCACAGAATAGCTACATATATCAGTATTATTTCTCCAACAACACCCTAATTCATTTAATGTTGTTTATCATCTATGTTTCGTGGGTTATTGTACA
TTGAACACTACACCAAGAGAGAAAAATAATATTTGCATCAGTGGCTATCCGAATAGGAAGGGCAACATCAATCAAACAGATTGGATAGAAAAAAAGGTAC
TTAATTTTTTGGCTAAACTCATTAATTTTGTTTGAAAAATGCATGAAAGAAAAGAACTCAGTGAATAACTTACGTGAGCATGGCAAACAGCCCCAGCCAA
CATTCCTGTGCCTTTCCATGTTTTTTCCGTGAGGGCATGTTCTCCGGAATCGCAGCCGTAATGCTGCTTCACGTCTAGCTATGCCCAGGCCAACTGCAAT
CAAATTATTATCAAACGCTGGGAAATTTATACCAATATTATTGATTATTCGTAAGAAATATATTGTGATTCAATGATCTGTAACGCACATTCTTCTCTCT
TTAAAATAAAGCATATTCAAACAATATTGGTTCCCGTTCAAATAAAACAAAGTAGCTCGTGTAAAACCATGCCCTAATTGGGGGAAACCAGGCGGAGATT
GTGGATCGTTAGTCCACACACAACACAATAAGAAAGGGAGTACAGCAACAAATAAATTCTCACCACTGCTCGTGCAGTAGTGCATCAGGCGATCAATCTC
TAAAATCCGACGCCATACTCCATCCCCTTCAATCTAAACCATGGAGAATCATGCCCTGATTGAACAAAACAAGTTAAAGATTGAATACTTAATACTATCA
CCGCACACCAAGAAAAGGACTAAATCCCTCACTGAGGCTAGTGACCCTGCAGCATGCCCACATGAAGCCCCTTCTGCATGCGCCATGATTTCTCTAGCAG
CTTAGCCTCATCTCCCACGCTGTCTGCATCGTCCTCGCCCTCGGATGGCTTACATGGTATTATGGGTAAATTTATTATCCTTCATAAGATACCTAGATGT
ACCATATTTC
>SH527_51841 length 1010 cvg_4.0_tip_1
CCTTTCCTGCAGCAGTTTTTCAGGAAGAGCTAGATAGCGCAGATGGATCAGTTTACCAATGAATTTGGGCAAATCTGCAATGCCTGTACCGGTTAAGTCC
AGTACTCTGACGCTTTCTAGCTGGCTGAACACTTGTTTATCTATGTCATGGATGTCATCTGAATTAGGGTCTCCGAAAACCAACAATGTTCGCAGCCTTT
TCAATACGCGAAGCCTACGGAGCTGAGCCAGGCAGACACAGGATACAGATAGGTGGCGAACCGTCAAAGGCACCTTCTTGGCACAATTTCCTTGAGTGAT
CATCATGAAAAAGTTTGCACAGGCCGACCGTATCATCGAATGAATCTGCTCATGGATCACATAACGGTCTATCTTTTTGCCGTCTTGATCTGTTACGTGC
TCAAAGAATGACCTTGAGATCAGCTCGGCAATGTACCGTCTTGCTACGTCCTCCATGCTCTTCCCGTCCAAACAATCACCAACAATAAAACCATGGGCGA
TCCACATCTTGACCAGCATGTCAGGGTCGAACTCCCAACCGTCAGGGAATAAGCTGCAGAATGCAAGGCAACCCTGCAGGCGGGGTGGTAGATGGTGATA
GCTGGACATATGGGCTGAAACAACGCTTTGATGGCAGTCTGTCTGCTTGAAGATGTCCTCCCACTCTCTCCTGCTGCTCTCTGCTTGGACATATCTGGCA
TTTGTCAGCTTCAGAGCAACTTCTTTTGTTGCTAACGGCGAGCCTTTGAGCTTCTCCACATTGGCCTTCAATATATCTTTGTGGTAGGTAATTTGTCCAC
ACTGGTCTTCAAGCAGAGAGATTACGGAATCATTATCGATCCCATCCAATCTCACTATTTTGCCTGCACCCAATGTGTCTGCACAGATCATTGCTCGAGT
GGTCACCAGTATCCTGCTCCCCCTGTTGCTGTCGCCTGACTCTCTTTTATTAGATAATAATTGATGGAAGAAATCCGGCCTCTTGCCGTCGCCAGACTTA
AATGGCGCAA
>SH527_51843 length 1010 cvg_16.0_tip_1
TACTTATGAGGGTGTTCTAGCGCGGTGCCGAAGTTCTACCGAGAGAGCATGAATGCTGGCTACCTCTTCCTCGACGGGGCGTCCCTAGCACTTGGATCTG
GGCCATGCCAACCGCCTCGAGCCCCCTTGCCGCTGACCTCCTACTGCCACTGTCGGGCTCGCTAGCCGCCAACCCTTTCCCTGTCGGCAATCTCCAAGGG
AAGAGAGGGAATAGGTGGATGTCCTCTTATGTGTCACATTTTTTTTTCTAACTACGATGTCACGTCATCCAAAACAAACCACGTAGACTTTCATGGAATC
TAACTTGGATGGTTTTGCCAAGAAAGGGGTGAAGGTTTCTAGTATTATGGTTCAGAGATATCAATTAAACTCGACCTACAGATAGAGAACGTCAAGTGGA
CTGATTCCAAGCTTTTAGACGATTTAGGTCCGTGTTGGGCCAGCCCAGATAATAGAATTGTACTTTGTCGGGCCCAACCGCCCAATACGAGCTTCCATTT
CTGCTCCTTTGCTGCCTTTGCCTTCTGAAGTTGAATGGAACAAAGACATTCCTACGCGTTTCATTCTGAAGATCAAAGATCTGCAATGACGAATTTGACA
CTGCAGAGTCCTCAAGTTCATTAGCTTTTGTATATTGCCCAAGGTTTTTAATGCCAAAACAGTAGGTAGCTTTTGTGCACCTGGCTGATAAGGTTCATCA
TCACAGCTGAGAATGTTGTTTCATTTCTGATTTCTCATAGATGTTCTGAAATTGGTCTGAATTTTCACGTATGCTCTGCTTTCGGACGCTTGAGAGGCAC
AAATTGAAAAAAGAGGATGAGTAGTACTATCTTTTCTCTCTCGAATACTAGTTACAAGAAAACAACCAAAACTCACAAACAGATGACACTATAACTGGGA
ACTACAGACCAAAAGCTCACGCAGGCAGAATATTGCCGTATACTCAGACAACACAACTGACAACCAGCATACACTCACAATTCACAAAGCAATGCTAAAT
CTTGTACATA
>SH527_51845 length 1010 cvg_54.0_tip_1
TACATGTGAAATTCATGTCCAACACTCTTTCAGCACCAAAACAGGCGGCTCCTTGCAGTGTTTTGCTCCTCATGTTAACAGCAAGCACGTACGATTTGTC
ATCTCGGAGGCCAACCTTGGCCAGGAAGTAAACAACATCATCATCGTGCAAGCTGATTGTAGGATTGCCTGTGTGGACACTGCAAGTTCAGTTGAGCTGT
TCTAGCCTCCTCATCACCAAGCAGCTCAGGCAGTGATCCGGAGATATCAGAAACATGGAGCTCACAGTCCTTTCGCCAATCTCCCTCCCAAGAATCCTCC
AGTGTAATCTTCCTGCTCCATGTTGCAGCAAAACCATCTGAAATGTAGCTTTGGATCTCAACGTACTTGATGTAACCGTGGACAGCCGCAATGTCCCGAA
ATTCATGGCCGCCGCCGCCGTCGTCGCAGTGGGTGATGCCAACCTGACAGTCAAAAAAATAGCAGTCGCCAGGATGCGGGAGAAGGTCGAGGGAGGGATG
ATGACCGCCATTGTTGTTGGTGGTGGAGGAATCGGCTCGGTAGACGAAGAAGTCATGCAATTCGTGGAAGTAGCTTGCGTGCCGGCGACCGATGGCGACG
CGGAGGAGGACGAGTTCCTCGTGCGTGGCGATGATGAGGGGCTCGACGGCGAAGCACTCGGGCCTCATGGAGGGGCAGTGGACGCAGAAATGGGAGACGG
GGCGGCGGCGGGGCGCGGAAGAAGGTGACGCGGATCTCGCGGCGGCGGCGGTCGCGGGTGGTGAACAAGGTGCTGGCGGCGGTGGCGTTGGTGTGGTCGG
CGACGTAGGCCATGCGGTCGAGGAGCACCCAGCTGCAGCAGCCGGGATCGGCCGGTGGTGGAGGGTGGGACGGCGGGGACAGCGAGACCTTGAAGAGGTA
GAGGTCGTTCTCCTCCGGGTCATCTAGGAATTCCATATTCGGGAAAGAGAAGGGACGTCGTAGCCGTACACGCCGCCGCTCTTCGGCACCTCCACCCTCT
CATCCTCCTC
>SH527_51847 length 1011 cvg_21.7_tip_1
AAAAATGCTTATATTTTAGGATGGAGGAAGTAGCTTACAGAAGCAGCACATGCATTTTGTCAGAGCATATGGGCATACTATACCATGCATGCCAGAGAGT
CCAACACATGATTCACGTACAGATGTTAACAAAGCCTTGTCAACTCGATCGTCAAGAAAAATTCAAGTACTCTGAAAGATGCATGCTCCATTAGTACAAA
CGACGACGATTTCAAGTGGCGATCTAAATCGACCACCTTAATACACATGACTAAAAGGCCTGGCTAAGTCTATTTAATAGCGATCTAGGATAGATTAATT
GGTGTAATTTGGTCAAGATCTAATATGGTTAGTTCTTGGTGTAAACAATCATATGTCGTCAGTTATACCCTGAAGCAGCGTTAGCTGAGTACTTAAGGGC
CTGGCTAGCTAGCTAGAGGTTGCTATTATGTGTTAGGTTTTGGAGCTTTATGTTCAGGGCAAGAATGGCCGGTGAAGTAAATCAAAATTCCGAAGAATGG
CCTGAAGTGCGGTATATCAACAGCCATGCTGTGTTCAAAGAATACTTGTCGAGGGTCGTGGCTGGGCTCGGCGTCCTGATTTTCACCTGGTCTACCGTTG
TCCTGCTTGGTGGCTTCGTCTCCCTGCTCGACAAGAAGGACTTTTGGTGCCTCACGATGATTACCCTCTGCCAGACAAAAGAGTTAGTCCCCTGTACCTC
TTATGGATATTTTTGTTGTTTACTTGCTTATTAGCTTGGTGGCCGCCGGCCTCTACAATATGTTTACTTACTTCCTTTGTCCCCAACAGATTACAAGGAT
ATCATCATTATAATATTTTTCTCACATAATAGCGTACATACTTTCACATCTTAATCTGAATTTCATATATTTTAAATTGTATTTTTACACCAAATATTTA
CTTAATAATATTTCACTTTACCCTGTGTTGAAGATATTTGTAATGGCATTTCTTAGAAACTACACTTTTTTTTTCTCATAATGTTATTTATTTTTCATCC
TAATTTAAAAT
>SH527_51849 length 1011 cvg_9.0_tip_1
AAATGATTTTTCTAGTAGTGGAATCTAGGATGCAGTGGCAATACGGATTCGCCACCCTCAACTAAAACCGCACAATTAGTTCTACAGAATATGCATCAAG
GAATGATGGACCCAACAGTGTCGTCAAAGTGACAACCATGGAAAAAAAAGGATGCGTCTAAGTCGATTCTTGTTCTAGTCTTATAGGAAATATGAAAGGA
GAGGAACAATCAAGTATTCATGAACAAAGAGATGCCGCTGCAACAAATCATTGAAAGGGTGACCGATGACATTTGGTTTTGGTGCGCAGGCAGCACGAAA
GGCATCAAGTCCTTCATGCCAGATGAATAAGGCGGCACATAGATAGTAATATGTAACATAACACCTTGAAGAAATGGGGCAAGCTTGACGTCCCGCTCTC
CGTCCACTACCCTCATGGTCCTTATCCTTCCCCTTTCTTTTTACATGTAATTACTAGCCATAAAGGCTATTTGTACCGTGTGTTTCCTTCTCCTTAATAC
AAGTACATCGCGAAGGGGTTTTTAATAAGGCACTACATAAGCTGTCCTCAATCTGGCATTAAGTAGCTAGTTATTATATATTAGTGAAAATTAGTTCTAT
AGCATGGAAAGTTCACCATTTTAGACATATAGCACCGAAAATTCTTTGTTCACTTTAATTGCATCCAAAACTTTCTCTGTTAGTGTTTTTAGCATTCCGT
CAACTCTACCATTAGTCATCACAACATACCCCTCTTCTTTCTTCCTCTTGCTTCTTCTTCCCAACTGCACGCGAGCACCAGATCAAGATCAACTTACTAA
TAATTCATCACACTGATTCAAGTGAGATTATATTATTTAAGTACTCGCACCGTTAAATAATACGTTGCTTATGACTCTATTGCTTGGTTGGTTGCCACGT
GTGCGGCCTTGACATCGTGTTAAACATAGATCGGTAGAGGTTTAAAAAAAGACGCATGATGCGCAATACTCCCTCCATTTCATAATATAAAACTTTCTAG
ATATTCATATA
>SH527_51851 length 1011 cvg_9.5_tip_0
TCGACGACTTCTTGGAGCTCAATTTCGAGCAGCGAAGAAGCGCAAGCCCTTTCGGTGAGCTCAAGGCAAGAGTTGAGGAGCATGTCTCCAATCGCTTCTC
TGACTGGAAGCTACCGGCGGCGAGCCTTCCGCCGTCGTCGGTACACCGCCGAGCTGGCTTGCCGCCACCAGATGCAGAGCTGGTGGGGATGGACAAACGT
ATGGAAGAGCTCACCAAATTGCTGGAACAAGGGAGCAATGATGCTTCACGATGGCGCAAGCGAAAACCGCATTTCCCGCTCAGAAAAACAGGGCTAAAGG
TACGGTTGGATCTCGATTCTTCACAAATATAGCTTCCTCCGATAGCAGTGCCAATGAATTTGTTTACTTCTCTCTTGATTCTTTAATTTGGAAGTACTGT
ATAACAAACATGGAGGGATCGTCATTTAACTTAATTTTTTTTTGTTGCAGCAAAAAATCGTGATCAAGGTTGCCATGGAGGGCAATAATTGCCGTTCAAA
AGCAATGGCTTTAGTTAAGAGCACTGGAGGAGTGTACTCGGTTGCGCTCGCAGGTGATCTAAGAGACAAGATAGTGGAGATAGTGGTGGTCGGTTATGGC
ATTGACCCCATCAAGCTGATCTCCGCGCTCCGGAAGAAGGTGGGCCATGCGGAGTTGCTGCAGGTCAGCCAAGCAAATAAAGATGTGAAGGAGACGACGC
CGATGCTTGCGCCGGTGAAATCCATATGTGAATTTCACAAGGTCAAAACAGTTTGCATCCTTGGATTGCCAGGTGGAGGCAAAACAACGGTTGCCAGAGA
ATTATATGACGCCTTGGGAACGCACTTCCCATGCCGGGTTTTCGTGTCAGTCTCTCCAAGTTCTAGTCCCAGTCCCAATCTCACAAAGACTCTTGCAGAC
ATTTTCGCTCAAGCACAACTAGGAGTAACCGATACACTTAGCACACCATATGGTGGGAGTGGGACCGGGAGAGCTCTTCAACAACATCTCATCGACAACA
TATCAGCTTTC
>SH527_51853 length 1012 cvg_5.9_tip_1
CCCCAAACTGAAGTCTAATTAAAAAAAAAAAAGCAAGTTCCTATCACTTCTTCGGTCTGCACTTCGATTCCTCTCATTTGTCATTGCAGATCTGGTATAT
TTCCTTCTTTTTTTTTTGTTGCAGTACCGGTTTAATCCGGCCACTCTTTTGCATTTGCTTGGGAGTAATCGATCTGTACCATGCTCACGACGTGATACCA
TACCTACATTTGAGGATTATTTTTTTCTTCGCAATTTGTTGAACATTGAGGCTCTGAGTCGGTGTCCTTCTGTTGTTCTTCTTGCTCCCGAGCTAAACAA
GGTAATAACAATTGAGGCCAAGCCAGCTCGTTATCGTACCAAGCAAAACCGTGACAGCTTGATATCCACCCCTAATAGCAGCATATTTGTGAGGTTTGGC
AAATCTGTAATGGGCTGCTGTGGAGTCTAAGGACTCAATGTCGATCCGGATGCAGAATACCGGCAGCTGATTTATATCTTGCAATATTGAGAGGAGCGTG
TCATGCATGCATATGGCGAGTTCGTCAGAAGAGGATCCAATATCACGCTAACCATATCCTCGATGCCTTCCATTCCGATTAGCTACCACAATCTACCTGC
ACTACTCGAAGCATTTTCCTTGATGGTCTCAGCCATTCTTTGCTCCACCAAAACAGGCTCTGCGAGCTACTTATGCAACTGCATTTTGCTGTCGTACAAA
AAGCAGGACTGAATACAAAAAGCTACATCAAATAGGCACTATTTTCCCTAGCTCACTATTCACCAAAAGGAAATAAATGGAAGGGAATAGTGATCTAGAC
ATTGTAGAAATAAAGCATTTGCCTGTTCTGGTATAAGTCGTGAATAATTTCTCATGCTTACACACAAAAAATTATTCATTCCCATCAACTTTCAAACATT
TTACTGATCAGTACTTAGTTAAAGCCTGGCTTGATAACGGGCTAAAACCGAATCCAGAATGGCTCAAGCCCACACTACTAGAAAACCGATCTTTGCTGGG
TCGGCCAAACAC
>SH527_51855 length 1012 cvg_5.4_tip_1
ATTTTGGAATTTCTACGCACCTTTTCATCCCTTTTCTAACGTAGTATAAATTAAGGGCAACATAGTCATTTGAGTTGTTCCCTCAATCCGTGCACAAGTT
TAAAACTAGTTATATTTGAAATCAAAGGGAGTCATTTTCTAACCTTTTGGCTCTCGTCACTAAATAGATTGAGCTTGACAATATCCCAATGTGGTTGATG
AACCATTGGGAATATGCCCATTTAGTAACAATTTTTACCGCATCTCCTTTATTTTACCTTCTTCCTCTCCCTCTTCTTCTTGCTCGTTATACATGGCTCC
CAAGTGCCGGACTGGCTATATAAATGGTATTGCTGCAACACTCTACAGCAATGACCATATATACCAACCTCAACGAGACTACGTCGATCTGTGCTCCAAA
AGCCTAAGATCTCCCAGCTTGCGCAATTCATGCCCCTACAACCATTAGGGAACTTGTCATTGCTGTGAACAAAAATATTCACAATAACAAAAAAAAAATC
ACAAAATAGTACAAGTTCGATTGCGCTTTCTTGCCCCTAGGAGCGGCACTTTCTTGGCAACAAGAAACTGGAGAGTAATTGAATCAACTAAATATGTCAA
ACGAATGTTACAATGCTCAAAATAACATGTAAAGAACTGATTTTGTCACAGCAGAACACATTACACAGTGAAATAGTTTGCAAAAAACAAAGCCTAATAG
AAGGGGTTGATATCTCTTAATAGTTTCAGTATGTCAGTAGTACACTAATGAAAGGACATTTAAATGAAGAAAATGGATTCTGACACTCACCATTGGCATT
TCTCAGTTTTTCCATTTTTAAGTGCCATTTGAATCTACTGGCCTATTTCAAGCATGATATCCCATTTACCATTTATACACTGCTCAAGTGGTACTCACTT
CTACATCTTCACAGTTGAGGACTTCATAAGCATCGACTGCGGCCTTCCCAGTGGCTCTAGCTATGTGGATGAGAAGACGAATATCACATATATTTCAGAT
GATCAGTACATA
>SH527_51857 length 1012 cvg_6.3_tip_1
AACTCACATTGAACAAGCCAATTATTTTTTATCTGCCATCACCATTAATCGATAATAACTGATAAAAAATAACTACTGACATAATTTTATACTCAAAGTA
CTTATTTTGCCCATTCCTTAAACTTCTTTTTATTATTATTTTATTCTATTTTGGGTGAATATGTTTTAGCAAAAAATAAATGCCAATCATTTTTTCTTTT
TGTAGGAATCAAGTGTTTTTTTTGGCTCACATTGAACAAGTGAGTTATTTTTTTAACTATATATGGGTGAGCCAGCAACTATAACATACCAGACTTAGCA
TATCGAGCTACTACTTGTTAACTCAAGGTAATTATCTGCGCATCCCTAATTGTTTTTGGTTTCATTTTATTATCATTCTGGTTCATGATTTTACTATCTG
CGGCAAGTCGTAGGCAGCACTTTTTTTTTCTTTTTTCTTTGTCCCACTATATTTCATTCTTTATTCCTTTTTGCATTTTTGACAACGCCGACGAAGATCT
ATGCAGAAAAGGCAGTGATTTTTTTACTCCCAACGGAATCAGCAGTGAAATACGAGTGAAAAATACGACGAGTGAAAATATTTTTTACTCTAATAAGGCA
GTGAAAGTAAATATTTTTTACTGGTGGCTGAAAGCAAATATACTACTCACTCCAACAAGAAGAACGTACACAACAATACCTTAATAAAAGTTTTACTTTC
GGATGTATGGCTACCGGGGAAGCGATAAAATGGAAATTATACATATTAAGTTTTTTAACTCAAGAAGTTGTTGGGTTTTTACTAATAAAATGGACAAAGT
ACGTAATAACTTTTTTACTCAAGCACGGAGTAATTTTTTTACTCAACAAATAATCACATAGGATTTGAGTGATTTTTTTTAACTTTCAATGGTGGAAACG
GGAGATTACGTCTAGTCATATTTTTACTCAAGCATGGAGTAATTCTTTTTACTCAACAAATAATCAAATTGGTGTTAGCACTAATCCTTACTTGCATATG
TACTTAGTCTTG
>SH527_51859 length 1012 cvg_23.0_tip_1
AAGGTGTGTTGGCGGTAGGTCATGAGGCCCTTTGGCCATGTCACCAAAGCAAACGTCACGAAGCAAAGCCCAACAAGGACATGTGAGGCGAAAGGAGTCG
GGAGAAGCTAATCGACCGGGTAGGCCCAAGGCGTTATGGAAGGGATGCTACATTCTCCATAACTATATTTTTACATCGGATTTTTAAATAAGCATTACAG
AGTATAGCACCCGCAAAATGGTTTGCCATCTCAGTGACCCATACGCATGCTTTGCAGAGGATGAGTAGGTAGAAAATTGAAACCTCACGATAGGCCGCCC
ACTGAGTCACACACATGGCAGGAGGCGAGGATTTCGGGAAGGAGCGGTGGCGGATGGTATTGGATTGGTGCCGACCAATGGGCGCGTGGGTGGAGGAGCG
ATGGCTGGACTCTGGAGGCGAGTAGCTTGGGAAGGAGCTCTGCGTCTAGCAGTGAGCGAAGGAGCGGCGACAACCATGGAGCGATGCTGGGAGGAGTTTG
GCCTCGACCAACTGACAGATGGAGGAGTTGAGAGTGACGGAATGGTAGAGACCAACGGGCGGGAAGGGGAAGAGCGATGATGGTTGAGTTGGTCTGCAAT
ATTTTGAAAGATGACTTAGAGACAGATTTGAGTATAATACTCCTCTAAACCAAACATCCTAAAAAGTAGACTCGACCCAACTCGACTCATCATGTCCCTT
AAAACCAAACACATGCTAAAACTTCCTGTCTAACTCTGCAAATTTACCAACTACAAAATTTTGGACATTTTTCCACTTGTTTTGGACATTGCAAGAAAGC
TAATAGAGTACTACTGCCTAGAGCTCAAGCAGTAACTAAGGGTGTGTTTACTTGGAGGTATATCGCTAGATTGGAAGGTGGCGATTCAATCTTTGAGTCT
GTTTGGTTGATGGGCAAGGATGGATAGAGTGACCAGAAGAGAGAATATTCTACGAAGATTTTGGATGAGGGTATCCGGACAAATTTACCGGATGAGGATA
TCCAACTTTGCT
>SH527_51861 length 1012 cvg_18.0_tip_1
AGATAACCATTGCGGGTGCCCTAACTATGTGTCTGCATGGAATTAATCAATTATCATTATGCTTGTCCGTAGCATCTAGAAAACAAAGGTACACATCTTT
TTATATACCCCTCTGATTTTTAGAGGAGCACTCTTCTTGCTATCAGTGACAACTATGTTTGTTGAACAGCCACCATGTTCATTTAACAAAATATAAAATG
GCACAAATTTGAATCGGTGTGTAAATTGTTATGTGGGGAATTCTGTTCCAGAGACGTGGGAAGGTGGCGTCGAAGTAGCGGTGCTATGGTGACAGGATTT
ACTTGCGCGTTTGAGTTTGTCATCCCTATCATCCCTTCAGTTTAGCTCTAGTAGTTGTTATCTCCTTCAGTTGTAAGGTCTATTTAAGTTGAGGAATTCA
GGAAATAAAGCAAGCAAGATCAATCTACCTAAACCCTAATCTCTCTCTCTCCATCACGGCTCCGGGGCGGCGAGGCTACCGGCCTCGTCCTCCCATCGAG
CACACGTACGCGCTCAGGAGCTGCGGACCGTCAGTCGTAGCTCCTAACAAAATTATGATACAACTCAGAGTGTTTTCTTTGAAGGAAATATGGTAAGCAC
TGCAGAAGGCTAATTGAACGATTAATATTTAGAAAGACTTTAGTTGATACTCAGTAGGGCTATATTATGTTGGTGTGTTCTTTGCGAAAATGCAGTTTAA
ACTTTTTATCTGTATATGGGGGGCTACATAAACAGAGCTGCACAGGATGACAGTGGCTTCAAAAGTTAAAATACAGTAAGGTCATTAGACACATTGATGA
AGAGCCTGAATACTTGTTGAGAATATGAGTTAACAAGAGTGCATATTGCGTGGCCTCAACTATTATATTCATACTTCCCATTTTTAGAACTGACAGAGAG
GACTAACACAAAAAGGAAATCAAAAGCATGATAGGTTTTGTACTTCTAAAATGTTGTTCAACACAAACCTATACTCCCTCGGTACTCGCAAAGGATGTCG
TTTAGGACAATG
>SH527_51863 length 1012 cvg_21.8_tip_1
AGATAAATAATTATTTTGTTTATTCTACTAGTGGCCTCAAATAAAGAGAACTTGCTAGTACTGATCTGGTTGGCTACAACATTTCACACACATTACTTTG
GCAAAGTGTGGGAAGACTAATTATGCAAAAATGTGGAGAAGATAATATATGCCATGTGGGTCATTATTGTTTTTTTAAAAAATATGTGTGTAGAATGCCA
TAAATGTCGCCAGGGATCAAAATACACGGCAAAAACGTTCACAGTAATTTAAGTTTTCCAACTTGAGTTTGGCACCGACCCAAACAGACACTATAAAAAA
AACAATTTTTCCGGACGGACCAAAAGTGATTTTCGCGTACGGAAACTAATTAAACAAAGATGTAACTAACCAAAATGTTATACTGTATAACAAGAGCCAC
ACACATCTATCCTGATATCCTACAGGAATCATGTGGCTTCGAAACTGCAGACCATGAAAACCCTTACACATTTATATGTAGCTAGGTGTCATCCACATCA
CCCCTGTTGATTCTCAAAGCAGAAAGAGCATGCGTGGACACTGCAGAACTCCTCACCTTTTTGGGAGAGATGTACATTAAAGAGATAGCATTGCTAAGGG
ATGACTTGGCAACGAGAGGCCTCAACAAGTCCAGCTGCCCAAGAAGAAGGCCAAGATCGATCCCATCCCATGTAGTCCAAGCAGCGGTAACTAGCTCGCT
AGCTAGTCTAGGGTAGAGCAAAATCGCTTCGTTTTCTCGTGCAAGCGACGTCGATCGCCCCGAATAAAGGTAGCGGAGAGGGAGAGAATGCCGGAGCTCG
ACGGCGACGCGCGTTTCTCTCGATACAGCCAATGGGCGGTGTCGGCAACAGGGCGAGCTGAGCGGACATGGACCGGATCGATGTGGAGGCCGACGGCGAG
CTAGCGGTGACGAGTATATACGTACACCGGCGAGCGAGGTGGCACGGCGCACGCGCGGCGCGTGGAACTTCACGCGCGCGCGCGTATATGCGCGCCGGCC
CGGGGGTCCCCC
>SH527_51865 length 1013 cvg_4.0_tip_1
AAACTAGGGATGGTACTGCCTCCTGAAGTAAGGGCTGGTGGTAATATCCCTCTAGCTGATGTGCTGCGCAGAAAGGCAGCTATCCGTGCTCGTCCAGTGC
ATACTCAACTTAAAAATGATTTAGTTGAGCACATTTGGCATCGTTTTGGAAATAACCACCACAATTAAACATGGTAGGTTTCTGCAAATATGCATTTTTT
TACCTAACTGTTTAGCCATTTTATTCATCTTTTGCCTATTTAATTTCAGGTGGATGCTTTGTTATAGATGGTAGCTCATGTTATATTACTCTCAGGTATG
AATTGTTGATTATTTGAGTGTAGTCAGTTCATTGTAAGCTTTGATATAGACCTTGAATGACACAAAAAGGCTAAATGGCGTATTTACTGTGATGATTTCA
TACTATATCATCACGTGCACGTGTTATTGTTTTGCTAGAATGTGCTCCAGATTACAAGTATTGTGCAGTTTTTGTATGCCCATCTGTAGCTTAATGCTTG
TTATACGATGGAAACTAATATTGTTGCTGCTCGGTTCTAATTATTTTATTAGTACTTAATACAGAGATAATATTTAGTACATAATCAAGTGAATATCTCC
ATCCCTTCCTGTTGCAGAGTACTCAGAGATTGGTAACTTCAAAGAGAGATGCCAGCTGATGCAGTGGATTTTGGTGTGGCTGGAATAAAATGGCAGAGGC
TTTTGGTGTTTTTTAGTCTTAATGTTGCTCTATTGTCATCTAGATCAAGAACTTCTTTATCACTTGTTGCAGAACTTATTTAGTTCTACTTTTGCTTAAT
GCCGTCTTGCCATGGTTGATCAATTGTCATATAGATCAAGAACTTCTTTATCACTTGTTGCATAACTTATTTAGTTGTACTTTTATTTAATGTCATCTTG
CCATGGTCATTAGTTATGGATCAATGTAAGCGTTTGATTTATCCAATTCTATCTGTGGCTCGTTTTATTGGAAACATTCAAGTTATTGTGCACCACATAG
TGCCACAAAGATG
>SH527_51867 length 1013 cvg_6.0_tip_1
CAAACTAGCAGCGCAGTGGTTTGCAAATGCCCTTATCAATCAAATTTGAAGCATGTCGGCAGAGACCATGAACCTGAAAGCGCTCCCAGCTCAAATACAA
GTTTTCAGACTGATCATGAGTGATTGCGGCATTTTCATTTCCTCTTTTTGAATGGATCTGCGAGCTGTCAATTTTATTGAATAGAGAAGAAAGAAACTGT
ACAGAAAACAAACATATACACGCCTAGGCCACAGGCCACAGCCCTAGCGAGTAAGGACTGATTACAGCGCCAACCAGGTGGCAAGATTTCTTGCACCTAC
TAGCCCCCACGTTTTTGCTTCCTCCTTTATTTTGGATAGTAAAAATGATGCCAGCAGCTCCTTTTGTTGGAAAGTCCTCCGATTCCTTGACTCCTTGTGT
TCCAAATCACCCAGGTCACTAGCAAAGTTAGCGTGCATAGTGCCTTTTCATTTCCTGAACCCCTTGTAGATTGGCAAAACAGTACACAACAGCTTCCCCT
TGTATTGTCCAGATTGTTCTGGTCGTCCGGTATACTAAGCCTCAGTCCTCACTCTCTATGAGAATTAAGATTTTAAAGTACTGGGATGGTTGATACCTGC
GCTTTCTTCATGTTTTAGCTACCGTGTGTTTGAGAACTCAGTAAATATTCAGAAGATGGTGAAATTGAGTGAGGGGCTAATGTTTTGAAGGTATATTTCT
TGTGAAATTTGCATTTTTCTGGTATAACCACCTAAATTGATCTTAGGTTATTTTCTATGGCTCTAGTATGATGGTTTCAAAGATACCGAATGGCAATGCC
ATGTACTTCCATGTCTCAATGACGACTTGAACAAAAATGGTAGCCTGAGGCGTGGACGCCAAACTGAATTGCAGATTTTGGATATATTGCTGGGAAGATG
AACACTCATTTTCCTTTTTTTTCTTCTTGTCCCAATAGGAGAGATGAGTAGTTCATATATGAAGGCCAGCTACTTTAGCCTGGTTTAGTTTCAAGATTTT
TCTTCAAACTTCC
>SH527_51869 length 1013 cvg_27.0_tip_1
GTCGTCGTCGCCGCCGCCGCCGCCGGCGTCGGCGAAGACCACGACACCGCAGACGATCGTGACCACGCCGTCGACGGCGTAGAGCGGCTCGAGGTCGCTC
CGCCTCACGAGGTGCCGGAACGCGCCGCCGTAGCCGCGGGGGTGGCCGGGGACACTCATCGGGAAGGCCCTGTCCGAGCAGATGATCGACGGCGCGCCGA
CGCCGCCGTCGCGGCGCATCAGGAAGGTGTGGAAGATGGCCCTGACGGTGTTCGATCTCGCCGGCACGCCGATGCGCAGGGAGACGTACTCGCCATTGTC
CTCCTCGCGGTAGCCGCGCGGGTAGCATCTGATGACCCACGACTGCTCCCCGTCGCCGACGCGCTTGTCGAAGCCGTCGCCGACGGCGAAGCTGTTCGTC
GTCGTCGTCGTCCCTGGGTACTCGAGCTTCAACTCGGCGAAGCTGGATGATATCATCATCGTATTTTTGGTGTATTATTAATTAATTGCAAAAATATGCC
GCCAAACGGACAAATTAATAAAGTTTATATATATCGAAAATCTCACGGACACGCTCTGCGTATCATGACGTGAACTAGAGTAGTTCATGACGTGAACCAG
AGTACGTTGTAGGAATTTATTTTCGGCAAGATAAATGATTCCTTTTTTATGTACGCATTTGAGTCATATTTTGATTGGTAGGAGATAATAAGTACTTGTT
GTTTTATGTTTATGCTAAACTAAACATGTCTATCTTTAACTATTAATTTTTAAGAAAATGTATGGTTTAACATAATAAGATGTTATGTTTTTAGATTCAC
CATAAAATATATTTTTGTAATATAGATATATTTACATGTTGTCAAACTATATGATTTTTTTTATTGTTTGACTTCAGATACAACAATGAATTTGTCAATT
TTATGGATTAGATATGTCATATAATTGGATTCGTAATCACCATAGATACCACATATATACCTAATATTATACGATAAGGTATATTGAAATATAGGAAAAT
AGCAGATAAGAAC
>SH527_51871 length 1014 cvg_4.0_tip_1
ACCAACTTCCTGAGCCGAACAGCTTCTTTTGGTAGCTCTGTTACATTTGTCTTTCTTACATCCAATGTCTCCAGATGTTGCAGCCTTTCGATTTGCTGCG
GAAGCTCACTTACTTGAGTCTCCTTAAGGCCCAAATATTTCAACAGGAGCATACAACATATATCCTTCATATTTGCATTATCTACACCCATGCAACCTTC
TAGATCCAACACCCGCATGTTGTTAAAATTTTTGAAGGCAATTTGTGTTCCACCACCAAAAACAGTTATGGAACGAACATGACTTAAGTCCACTTTATCT
GCTTTGACTGTATCCTTTGGTTTATCTGCTTTGACTGTATCCTTTGGATTAGGATAGTAGACAGATAGCCGGCAGCTGATATTACTATGTGAATTCTGAA
TATCTGGGGCATGCAGTAATGTAATGAACTTCTCCTGCTGTGATATCAATTTGAGGAGGCAGAGCATCATATAGTGGACTTGGTACCTTTCCACCAAAAC
AATGTTGCTACAGTCAACCGGTTCAATAAAGTTTCTATCAACAAGCACATCAAGGAAATTCTTGGCAACATCTTCTGGACCAAGGCCCTTCACTTCACTG
ACAAATCCTTCTGCAATCCATTTCCTTACTAACCATTCTCTATCAATTTTGTGATTTACAGGTAACATGCTTAAGTACAAGGCACAGGCTTTCAGGTTGC
TAGGAAGATCATAATAGTTTTGTGATAAAATCTTAAGTCTATCTTCAAGCTCTCGAATATTCCCTGGAGCAAAACATAAAGAATTCCTAACTTCTTCCCA
TGATTCCTTTGTTGACTCTCTCTTGGCCAGTACTGAAGCAAGGCTGATTATTGCTAATGGCGTATAACCAGACATTTTCAGAATGTCATTATAAACTTTT
AGTATGTCAGGACCAGAAACGCTCAACGGAAATAAGTTTTTAGAGTCAGCAGAAGTAAGAGGTTTCATCTGATAGACAAAGTCACCTGGGTGAGGGCAAC
ATGTGTGAGCTATG
>SH527_51873 length 1014 cvg_21.4_tip_1
CTCCATAGCCTTTGCTGCACTCACTCCCCTAGCCACCGCCGAGCCGAGGCCACCGGCGCCCGCGTATGCCTCCACGGGCAGATCCACCACCGCCACACCG
AGGCCGCCGCACACCTCCACCGCCGCAAAGAGGCTGCCACCGCCCACGCACCATCCTCCATAGCCGCTGTTGCGCTCGCTCCCCCAGCTGCTGCCGCGTT
GAGACAGCTGCTGCCCGCGCACATCCACAGGTGGATCCGTCTCTGCCGCCCCCGCCAAGGGCATCCAGGCCCGTCCCCACAGCATCCAGGCCTGCCATCA
CCGGATCGAAGCCCCCCGCCACTGGATCCACATCCTCCCACCGCATCCATGCCCGCCGCTGCCGGATCCATGGCTGTCGTCCCCTCTCCACCGCCTACCG
CCCCCCCTTCTCCTAGCCACGGCTGCCACACCCGGGCCGTCGCCTGCTGTCCCCCTCTTCTCCTATCCATGGCCCCCTCTCTGCTGCCCCTACTCTACCA
CTTGCTGTCCCCTCTTCTCCTATCCGCAGCCGTTGCGCTCAAGTCAACACCGTCGCCATGCCTGAGCCGCCGCCTGCACGCGTTGCACTATCATTGTCCG
[truncated: 14,682 more rows]

## Sheet: Novel uni-contigs
##Pedigree-based genome re-sequencing reveals genetic variation patterns of elite backbone varieties during modern rice improvement
[truncated: 50,113 more rows]

[truncated: 2 more sheets: Novel uni-contigs (≥4kb), Novel protein]
