# Supplementary material for: Pedigree-based genome re-sequencing reveals genetic variation patterns of elite backbone varieties during modern rice improvement
Source: Sci Rep. 2017 Mar 22;7:292. doi: 10.1038/s41598-017-00415-1 (PMC5428501; doi:10.1038/s41598-017-00415-1)
Supplement: Supplementary file 1 — Supplementary Data file [file 41598_2017_415_MOESM1_ESM.zip › Supplementary Data s2.xlsx]

## Sheet: GC2H signature SNPs
##Pedigree-based genome re-sequencing reveals genetic variation patterns of elite backbone varieties during modern rice improvement
##Xingfei Zheng, Lanzhi Li, Fan Liang, Changjun Tan, Shuzhu Tang, Sibin Yu, Ying Diao, Shuangcheng Li,and Zhongli Hu
Chr	position	Reference	S29	S17	S13	S03	S14	S16
chr01	1249	A	C	C	A	A	A	A
chr01	1325	C	T	T	C	C	C	C
chr01	1335	G	T	T	G	G	G	G
chr01	1362	G	A	A	G	G	G	G
chr01	1482	T	C	C	T	T	T	T
chr01	1695	C	T	T	C	C	C	C
chr01	1708	C	T	T	C	C	C	C
chr01	1748	C	T	T	C	C	C	C
chr01	1751	T	A	A	T	T	T	T
chr01	1794	G	A	A	G	G	G	G
chr01	1948	C	T	T	C	C	C	C
chr01	1953	G	A	A	G	G	G	G
chr01	2004	G	A	A	G	G	G	G
chr01	2032	C	T	T	C	C	C	C
chr01	2054	G	A	A	G	G	G	G
chr01	16544	A	G	G	A	A	A	A
chr01	34357	G	T	T	G	G	G	G
chr01	34399	G	A	A	G	G	G	G
chr01	34552	C	T	T	C	C	C	C
chr01	34654	C	T	T	C	C	C	C
chr01	34677	A	C	C	A	A	A	A
chr01	34742	A	G	G	A	A	A	A
chr01	34907	G	A	A	G	G	G	G
chr01	35427	G	A	A	G	G	G	G
chr01	36138	G	A	A	G	G	G	G
chr01	36705	C	A	A	C	C	C	C
chr01	36756	G	A	A	G	G	G	G
chr01	36897	C	T	T	C	C	C	C
chr01	37023	G	A	A	G	G	G	G
chr01	37883	G	T	T	G	G	G	G
chr01	41315	A	G	G	A	A	A	A
chr01	41434	C	T	T	C	C	C	C
chr01	41458	C	T	T	C	C	C	C
chr01	43649	T	C	C	T	T	T	T
chr01	43786	C	T	T	C	C	C	C
chr01	45305	C	T	C	C	C	C	C
chr01	45672	T	C	T	T	T	T	T
chr01	46283	A	G	A	A	A	A	A
chr01	57996	G	A	G	G	G	G	G
chr01	67457	G	A	G	G	G	G	G
chr01	70286	C	T	T	C	C	C	C
chr01	70456	C	A	A	C	C	C	C
chr01	70612	C	T	T	C	C	C	C
chr01	70654	G	A	A	G	G	G	G
chr01	70764	T	G	G	T	T	T	T
chr01	70825	C	T	T	C	C	C	C
chr01	70851	A	G	G	A	A	A	A
chr01	70903	A	G	G	A	A	A	A
chr01	70988	C	T	T	C	C	C	C
chr01	71087	T	C	C	T	T	T	T
chr01	71145	C	G	G	C	C	C	C
chr01	71326	C	A	A	C	C	C	C
chr01	71417	C	T	T	C	C	C	C
chr01	71532	T	C	C	T	T	T	T
chr01	71547	T	C	C	T	T	T	T
chr01	71755	T	G	G	T	T	T	T
chr01	71768	A	G	G	A	A	A	A
chr01	71831	G	A	A	G	G	G	G
chr01	71912	T	C	C	T	T	T	T
chr01	71929	C	T	T	C	C	C	C
chr01	72187	A	G	G	A	A	A	A
chr01	72214	C	T	T	C	C	C	C
chr01	72294	T	C	C	T	T	T	T
chr01	72367	C	A	A	C	C	C	C
chr01	72417	T	C	C	T	T	T	T
chr01	72882	C	T	T	C	C	C	C
chr01	74044	T	A	A	T	T	T	T
chr01	74192	T	C	C	T	T	T	T
chr01	74391	T	C	C	T	T	T	T
chr01	75081	A	C	C	A	A	A	A
chr01	76544	T	C	C	T	T	T	T
chr01	76852	G	A	A	G	G	G	G
chr01	76953	T	G	G	T	T	T	T
chr01	78018	G	A	A	G	G	G	G
chr01	78832	G	A	A	G	G	G	G
chr01	79082	T	C	C	T	T	T	T
chr01	79468	C	T	T	C	C	C	C
chr01	79893	A	G	G	A	A	A	A
chr01	80139	C	T	T	C	C	C	C
chr01	80180	G	A	A	G	G	G	G
chr01	80236	G	T	T	G	G	G	G
chr01	80338	A	C	C	A	A	A	A
chr01	80354	G	A	A	G	G	G	G
chr01	80467	C	T	T	C	C	C	C
chr01	80475	A	G	G	A	A	A	A
chr01	80490	G	A	A	G	G	G	G
chr01	80658	C	T	T	C	C	C	C
chr01	80678	C	T	T	C	C	C	C
chr01	80682	T	C	C	T	T	T	T
chr01	84528	G	T	T	G	G	G	G
chr01	84901	G	A	A	G	G	G	G
chr01	85103	C	A	A	C	C	C	C
chr01	85113	C	T	T	C	C	C	C
chr01	85532	C	G	G	C	C	C	C
chr01	85585	C	T	T	C	C	C	C
chr01	87002	A	C	C	A	A	A	A
chr01	87115	T	C	C	T	T	T	T
chr01	87128	A	G	G	A	A	A	A
chr01	87519	C	T	T	C	C	C	C
chr01	87763	T	A	A	T	T	T	T
chr01	87785	C	G	G	C	C	C	C
chr01	88456	G	A	A	G	G	G	G
chr01	88484	A	T	T	A	A	A	A
chr01	90500	T	C	C	T	T	T	T
chr01	90809	A	G	G	A	A	A	A
chr01	91090	T	C	C	T	T	T	T
chr01	91726	G	A	A	G	G	G	G
chr01	91852	T	C	C	T	T	T	T
chr01	91909	A	G	G	A	A	A	A
chr01	91931	T	C	C	T	T	T	T
chr01	91939	A	T	T	A	A	A	A
chr01	92014	G	T	G	G	G	G	G
chr01	92105	T	C	T	T	T	T	T
chr01	92227	C	A	A	C	C	C	C
chr01	92403	T	C	T	T	T	T	T
chr01	92450	G	A	A	G	G	G	G
chr01	92476	C	G	C	C	C	C	C
chr01	92482	G	A	G	G	G	G	G
chr01	92497	G	A	G	G	G	G	G
chr01	92623	G	A	G	G	G	G	G
chr01	92655	A	G	G	A	A	A	A
chr01	92692	C	T	C	C	C	C	C
chr01	92712	C	T	C	C	C	C	C
chr01	92872	C	G	G	C	C	C	C
chr01	93019	G	T	T	G	G	G	G
chr01	93192	T	C	C	T	T	T	T
chr01	93209	G	A	G	G	G	G	G
chr01	93275	C	A	A	C	C	C	C
chr01	93666	C	T	T	C	C	C	C
chr01	93713	C	T	T	C	C	C	C
chr01	93915	A	G	G	A	A	A	A
chr01	94138	G	A	A	G	G	G	G
chr01	95303	C	T	T	C	C	C	C
chr01	95334	T	C	C	T	T	T	T
chr01	95392	T	C	C	T	T	T	T
chr01	95444	A	C	C	A	A	A	A
chr01	95531	A	G	G	A	A	A	A
chr01	95595	G	T	T	G	G	G	G
chr01	95614	A	C	C	A	A	A	A
chr01	95679	G	A	A	G	G	G	G
chr01	95877	T	C	C	T	T	T	T
chr01	95878	T	A	A	T	T	T	T
chr01	95882	G	A	A	G	G	G	G
chr01	95929	A	G	G	A	A	A	A
chr01	96071	C	A	A	C	C	C	C
chr01	96142	T	C	C	T	T	T	T
chr01	96275	G	A	A	G	G	G	G
chr01	96276	G	T	T	G	G	G	G
chr01	96304	C	T	T	C	C	C	C
chr01	96321	A	G	G	A	A	A	A
chr01	96381	G	T	T	G	G	G	G
chr01	96385	C	T	T	C	C	C	C
chr01	96405	G	A	A	G	G	G	G
chr01	96406	T	C	C	T	T	T	T
chr01	96441	C	A	A	C	C	C	C
chr01	96513	A	G	G	A	A	A	A
chr01	96578	C	T	T	C	C	C	C
chr01	96579	A	G	G	A	A	A	A
chr01	96582	G	T	T	G	G	G	G
chr01	96585	G	A	A	G	G	G	G
chr01	96616	C	T	T	C	C	C	C
chr01	96688	C	T	T	C	C	C	C
chr01	96855	C	T	T	C	C	C	C
chr01	96895	T	C	C	T	T	T	T
chr01	96962	C	T	T	C	C	C	C
chr01	97034	G	A	A	G	G	G	G
chr01	97140	A	G	G	A	A	A	A
chr01	97164	A	G	G	A	A	A	A
chr01	97274	G	A	A	G	G	G	G
chr01	97340	A	G	G	A	A	A	A
chr01	97355	T	C	C	T	T	T	T
chr01	97369	T	C	C	T	T	T	T
chr01	97426	T	C	C	T	T	T	T
chr01	97455	G	A	A	G	G	G	G
chr01	97462	T	G	G	T	T	T	T
chr01	97552	G	A	A	G	G	G	G
chr01	97587	C	T	T	C	C	C	C
chr01	97602	A	G	G	A	A	A	A
chr01	118849	C	G	C	C	C	C	C
chr01	118878	G	T	G	G	G	G	G
chr01	118943	G	A	G	G	G	G	G
chr01	118952	A	G	A	A	A	A	A
chr01	118958	A	G	A	A	A	A	A
chr01	132433	C	T	T	C	C	C	C
chr01	135372	A	T	A	A	A	A	A
chr01	137563	C	T	T	C	C	C	C
chr01	137993	G	A	A	G	G	G	G
chr01	138923	T	C	C	T	T	T	T
chr01	139092	G	T	T	G	G	G	G
chr01	139358	T	C	C	T	T	T	T
chr01	140023	C	T	T	C	C	C	C
chr01	140693	C	T	T	C	C	C	C
chr01	140988	G	C	C	G	G	G	G
chr01	141662	C	G	G	C	C	C	C
chr01	141834	A	G	G	A	A	A	A
chr01	142197	G	C	C	G	G	G	G
chr01	143165	T	C	C	T	T	T	T
chr01	144551	C	T	T	C	C	C	C
chr01	145345	T	A	A	T	T	T	T
chr01	145707	T	C	C	T	T	T	T
chr01	146252	T	C	C	T	T	T	T
chr01	147901	T	C	C	T	T	T	T
chr01	149773	A	T	T	A	A	A	A
chr01	150005	T	G	G	T	T	T	T
chr01	153207	G	A	A	G	G	G	G
chr01	168109	G	C	C	G	G	G	G
chr01	168409	G	T	T	G	G	G	G
chr01	168605	C	A	A	C	C	C	C
chr01	168849	C	T	T	C	C	C	C
chr01	168880	A	C	C	A	A	A	A
chr01	169068	A	G	G	A	A	A	A
chr01	169317	C	A	C	C	C	C	C
chr01	173923	C	C	C	T	T	T	T
chr01	173968	G	A	G	G	G	G	G
chr01	173987	C	T	C	C	C	C	C
chr01	174240	G	A	G	G	G	G	G
chr01	174329	G	T	G	G	G	G	G
chr01	174330	C	T	C	C	C	C	C
chr01	174391	G	A	G	G	G	G	G
chr01	174946	C	T	T	C	C	C	C
chr01	175023	T	C	C	T	T	T	T
chr01	175207	G	A	A	G	G	G	G
chr01	175445	A	G	G	A	A	A	A
chr01	175551	T	C	C	T	T	T	T
chr01	175553	G	A	A	G	G	G	G
chr01	175580	G	A	A	G	G	G	G
chr01	175592	T	C	C	T	T	T	T
chr01	175620	A	G	G	A	A	A	A
chr01	175622	T	C	C	T	T	T	T
chr01	175645	C	T	T	C	C	C	C
chr01	175652	G	A	A	G	G	G	G
chr01	175663	C	T	T	C	C	C	C
chr01	175665	G	A	A	G	G	G	G
chr01	175671	T	C	C	T	T	T	T
chr01	175680	T	A	A	T	T	T	T
chr01	175688	T	A	A	T	T	T	T
chr01	175711	A	C	C	A	A	A	A
chr01	175717	C	T	T	C	C	C	C
chr01	175747	C	T	T	C	C	C	C
chr01	175749	T	C	C	T	T	T	T
chr01	175963	G	A	A	G	G	G	G
chr01	176029	A	G	G	A	A	A	A
chr01	176030	A	G	G	A	A	A	A
chr01	176101	T	C	C	T	T	T	T
chr01	176174	C	G	G	C	C	C	C
chr01	176179	C	T	T	C	C	C	C
chr01	176219	A	G	G	A	A	A	A
chr01	176220	T	C	C	T	T	T	T
chr01	176224	A	G	G	A	A	A	A
chr01	176228	A	G	G	A	A	A	A
chr01	176235	T	C	C	T	T	T	T
chr01	176314	C	T	T	C	C	C	C
chr01	176355	C	T	T	C	C	C	C
chr01	176358	A	G	G	A	A	A	A
chr01	176372	C	T	T	C	C	C	C
chr01	176426	A	C	C	A	A	A	A
chr01	176790	A	G	G	A	A	A	A
chr01	176806	C	T	T	C	C	C	C
chr01	176811	A	G	G	A	A	A	A
chr01	176812	A	T	T	A	A	A	A
chr01	176847	A	G	G	A	A	A	A
chr01	176855	C	T	T	C	C	C	C
chr01	177119	A	G	G	A	A	A	A
chr01	177155	C	T	T	C	C	C	C
chr01	177176	T	C	C	T	T	T	T
chr01	177191	G	A	A	G	G	G	G
chr01	177242	G	A	A	G	G	G	G
chr01	177270	C	T	T	C	C	C	C
chr01	177295	T	G	G	T	T	T	T
chr01	177309	A	T	T	A	A	A	A
chr01	177484	G	A	A	G	G	G	G
chr01	177617	T	C	C	T	T	T	T
chr01	177777	C	T	T	C	C	C	C
chr01	177901	A	T	T	A	A	A	A
chr01	178097	G	A	A	G	G	G	G
chr01	178107	G	G	G	A	A	A	A
chr01	178121	T	A	A	T	T	T	T
chr01	178124	T	G	G	T	T	T	T
chr01	178142	G	C	C	G	G	G	G
chr01	178171	G	A	A	G	G	G	G
chr01	178199	G	A	A	G	G	G	G
chr01	178302	A	T	T	A	A	A	A
chr01	178333	T	C	C	T	T	T	T
chr01	178335	A	G	G	A	A	A	A
chr01	178344	T	C	C	T	T	T	T
chr01	178369	C	T	T	C	C	C	C
chr01	178372	C	T	T	C	C	C	C
chr01	178383	C	T	T	C	C	C	C
chr01	178444	T	G	G	T	T	T	T
chr01	178480	T	A	A	T	T	T	T
chr01	178522	C	T	T	C	C	C	C
chr01	178542	A	G	G	A	A	A	A
chr01	178766	G	A	A	G	G	G	G
chr01	179010	C	T	T	C	C	C	C
chr01	179061	T	C	C	T	T	T	T
chr01	181593	C	T	T	C	C	C	C
chr01	183086	C	T	C	C	C	C	C
chr01	183242	G	A	G	G	G	G	G
chr01	183246	T	C	T	T	T	T	T
chr01	183510	T	C	T	T	T	T	T
chr01	183535	C	T	C	C	C	C	C
chr01	183549	A	T	A	A	A	A	A
chr01	184035	G	A	G	G	G	G	G
chr01	184327	T	C	C	T	T	T	T
chr01	184406	C	T	C	C	C	C	C
chr01	184486	A	G	A	A	A	A	A
chr01	186080	A	G	A	A	A	A	A
chr01	186118	C	G	C	C	C	C	C
chr01	186286	G	A	G	G	G	G	G
chr01	186849	T	C	T	T	T	T	T
chr01	187655	G	A	G	G	G	G	G
chr01	187691	G	A	G	G	G	G	G
chr01	187779	G	A	G	G	G	G	G
chr01	187948	C	A	C	C	C	C	C
chr01	188077	A	T	A	A	A	A	A
chr01	188252	C	T	C	C	C	C	C
chr01	188755	C	T	C	C	C	C	C
chr01	189322	A	G	A	A	A	A	A
chr01	190396	G	G	A	A	A	A	A
chr01	190675	G	A	G	G	G	G	G
chr01	190907	G	A	G	G	G	G	G
chr01	193932	G	G	C	C	C	C	C
chr01	194698	C	C	T	T	T	T	T
chr01	195254	G	G	A	A	A	A	A
chr01	195334	G	G	T	T	T	T	T
chr01	195934	G	G	A	A	A	A	A
chr01	196813	G	T	G	G	G	G	G
chr01	196985	C	T	C	C	C	C	C
chr01	196995	A	G	A	A	A	A	A
chr01	197437	C	C	T	T	T	T	T
chr01	198085	T	C	T	T	T	T	T
chr01	200011	T	T	C	C	C	C	C
chr01	202198	A	T	A	A	A	A	A
chr01	202821	C	C	A	A	A	A	A
chr01	202886	T	T	C	C	C	C	C
chr01	203468	T	T	A	A	A	A	A
chr01	204040	G	T	G	G	G	G	G
chr01	205489	G	G	A	A	A	A	A
chr01	224218	C	T	C	C	C	C	C
chr01	224303	T	T	C	C	C	C	C
chr01	224307	T	T	C	C	C	C	C
chr01	247110	C	T	C	C	C	C	C
chr01	334023	A	G	G	A	A	A	A
chr01	334059	C	C	C	T	T	T	T
chr01	334177	A	A	A	C	C	C	C
chr01	334584	T	A	A	T	T	T	T
chr01	334585	T	A	A	T	T	T	T
chr01	334586	G	A	A	T	T	T	T
chr01	334976	C	C	C	T	T	T	T
chr01	335127	C	C	C	A	A	A	A
chr01	335270	C	C	C	T	T	T	T
chr01	335433	G	G	G	C	C	C	C
chr01	335598	T	T	T	C	C	C	C
chr01	336044	G	G	G	A	A	A	A
chr01	478783	C	T	T	T	T	C	C
chr01	478840	A	G	G	G	G	A	A
chr01	479137	C	T	T	T	T	C	C
chr01	479629	A	C	C	C	C	A	A
chr01	480234	A	T	T	T	T	A	A
chr01	480242	T	G	G	G	G	T	T
chr01	480250	A	G	G	G	G	A	A
chr01	480519	A	G	G	G	G	A	A
chr01	480799	A	T	T	T	T	A	A
chr01	480915	A	T	T	T	T	A	A
chr01	480954	C	T	T	T	T	C	C
chr01	480976	G	T	T	T	T	G	G
chr01	481129	A	C	C	C	C	A	A
chr01	481341	A	T	T	T	T	A	A
chr01	481439	G	A	A	A	A	G	G
chr01	482109	C	G	G	G	G	C	C
chr01	482145	G	A	A	A	A	G	G
chr01	482261	G	A	A	A	A	G	G
chr01	482330	A	C	C	C	C	A	A
chr01	483144	A	G	G	G	G	A	A
chr01	483191	A	G	G	G	G	A	A
chr01	483457	C	T	T	T	T	C	C
chr01	483527	A	G	G	G	G	A	A
chr01	483547	A	G	G	G	G	A	A
chr01	483581	T	C	C	C	C	T	T
chr01	483872	A	G	G	G	G	A	A
chr01	485330	C	G	G	G	G	C	C
chr01	486789	G	A	A	A	A	G	G
chr01	486963	A	G	G	G	G	A	A
chr01	490076	T	C	C	C	C	T	T
chr01	492500	A	C	C	C	C	A	A
chr01	492687	G	A	A	A	A	G	G
chr01	492897	T	C	C	C	C	T	T
chr01	493709	G	A	G	G	G	G	G
chr01	496765	A	C	A	A	A	A	A
chr01	496994	C	T	C	C	C	C	C
chr01	497265	G	A	G	G	G	G	G
chr01	497276	G	C	G	G	G	G	G
chr01	497891	C	T	C	C	C	C	C
chr01	498819	C	T	T	T	C	C	C
chr01	499417	A	C	C	C	A	A	A
chr01	500782	T	C	C	C	T	T	T
chr01	500864	C	T	T	T	C	C	C
chr01	501165	G	A	A	A	G	G	G
chr01	501232	T	C	C	C	T	T	T
chr01	501241	T	C	C	C	T	T	T
chr01	501598	A	G	G	G	A	A	A
chr01	506909	T	C	C	C	C	T	T
chr01	507034	A	C	C	C	C	A	A
chr01	507126	A	T	T	T	T	A	A
chr01	507214	C	T	T	T	T	C	C
chr01	508746	C	T	T	T	C	C	C
chr01	509629	G	A	A	A	G	G	G
chr01	509633	T	G	G	G	T	T	T
chr01	509651	C	A	A	A	C	C	C
chr01	509701	C	G	G	G	C	C	C
chr01	509758	C	T	T	T	C	C	C
chr01	509804	G	A	A	A	G	G	G
chr01	510081	C	A	A	A	C	C	C
chr01	510472	G	A	A	A	G	G	G
chr01	510632	C	A	A	A	C	C	C
chr01	512504	A	T	T	T	A	A	A
chr01	529335	T	A	A	A	T	T	T
chr01	530681	A	G	G	G	A	A	A
chr01	530785	G	A	A	A	G	G	G
chr01	530836	A	G	G	G	A	A	A
chr01	530889	G	A	A	A	G	G	G
chr01	530904	T	G	G	G	T	T	T
chr01	530928	T	C	C	C	T	T	T
chr01	530969	C	T	T	T	C	C	C
chr01	531059	A	G	G	G	A	A	A
chr01	531168	C	T	T	T	C	C	C
chr01	531213	C	T	T	T	C	C	C
chr01	531661	A	G	G	G	A	A	A
chr01	532879	C	T	T	T	T	C	C
chr01	532952	T	A	A	A	A	T	T
chr01	533011	G	C	C	C	C	G	G
chr01	533314	G	A	A	A	A	G	G
chr01	534600	T	C	C	C	C	T	T
chr01	534919	C	T	T	T	T	C	C
chr01	534934	G	A	A	A	A	G	G
chr01	534993	G	A	A	A	A	G	G
chr01	535238	A	G	G	G	G	A	A
chr01	535478	C	T	T	T	T	C	C
chr01	535685	T	C	C	C	C	T	T
chr01	535725	A	C	C	C	C	A	A
chr01	535773	T	A	A	A	A	T	T
chr01	535828	T	C	C	C	C	T	T
chr01	535963	T	G	G	G	G	T	T
chr01	536093	A	G	G	G	G	A	A
chr01	536340	G	A	A	A	A	G	G
chr01	536427	A	G	G	G	G	A	A
chr01	536711	T	G	G	G	G	T	T
chr01	537547	G	A	A	A	A	G	G
chr01	537855	T	C	C	C	C	T	T
chr01	538181	A	T	T	T	A	A	A
chr01	538260	C	A	A	A	C	C	C
chr01	538779	T	A	A	A	A	T	T
chr01	538926	A	G	G	G	G	A	A
chr01	538931	C	T	T	T	T	C	C
chr01	539291	T	T	T	T	T	G	G
chr01	539414	G	A	A	A	A	G	G
chr01	539642	A	A	A	A	A	T	T
chr01	539828	A	A	A	A	A	T	T
chr01	539985	C	C	C	C	C	G	G
chr01	540417	C	T	T	T	T	C	C
chr01	540874	G	A	A	A	G	G	G
chr01	542054	G	T	T	T	T	G	G
chr01	542643	G	C	C	C	C	G	G
chr01	543145	T	C	C	C	C	T	T
chr01	543794	G	A	A	A	G	G	G
chr01	544108	G	C	C	C	G	G	G
chr01	544375	G	C	C	C	C	G	G
chr01	544755	G	A	A	A	G	G	G
chr01	545929	T	C	C	C	T	T	T
chr01	546801	C	T	T	T	C	C	C
chr01	546870	G	G	G	G	G	T	T
chr01	552863	C	T	C	C	C	C	C
chr01	553444	A	T	A	A	A	A	A
chr01	554579	A	G	A	A	A	A	A
chr01	554803	A	A	T	T	T	T	T
chr01	556370	G	A	G	G	G	G	G
chr01	556677	A	T	A	A	A	A	A
chr01	556678	G	C	G	G	G	G	G
chr01	556679	A	T	A	A	A	A	A
chr01	556691	G	T	G	G	G	G	G
chr01	557273	G	C	G	G	G	G	G
chr01	558318	C	T	C	C	C	C	C
chr01	559321	C	A	A	A	A	C	C
chr01	559354	C	G	G	G	G	C	C
chr01	560426	G	A	A	A	A	G	G
chr01	564805	C	T	T	T	T	C	C
chr01	565929	T	T	T	T	T	C	C
chr01	566148	A	A	A	A	A	T	T
chr01	566268	C	C	C	C	C	T	T
chr01	566800	C	T	T	T	T	C	C
chr01	566884	C	T	T	T	T	C	C
chr01	567181	T	T	T	T	T	G	G
chr01	568267	A	A	A	A	A	T	T
chr01	568375	A	A	A	A	A	T	T
chr01	568502	C	T	T	T	T	C	C
chr01	568861	C	C	C	C	C	A	A
chr01	569066	G	G	G	G	G	A	A
chr01	570748	C	G	G	G	G	C	C
chr01	571190	C	C	C	C	C	T	T
chr01	571288	C	C	C	C	C	T	T
chr01	573661	G	A	G	G	G	G	G
chr01	573798	G	G	G	G	A	A	A
chr01	573800	G	G	C	C	C	C	C
chr01	573813	T	G	T	T	T	T	T
chr01	573814	G	T	G	G	G	G	G
chr01	573978	C	A	C	C	C	C	C
chr01	574059	C	A	C	C	C	C	C
chr01	574153	G	A	G	G	G	G	G
chr01	574204	G	A	G	G	G	G	G
chr01	574207	G	A	G	G	G	G	G
chr01	574237	G	A	G	G	G	G	G
chr01	574301	G	A	G	G	G	G	G
chr01	574317	C	T	C	C	C	C	C
chr01	574361	G	A	G	G	G	G	G
chr01	574725	A	G	A	A	A	A	A
chr01	574833	C	T	C	C	C	C	C
chr01	574869	G	A	G	G	G	G	G
chr01	574977	G	G	G	G	A	A	A
chr01	575026	T	T	T	T	C	C	C
chr01	575878	C	C	C	C	A	A	A
chr01	575981	A	A	A	A	T	T	T
chr01	576216	G	G	G	G	A	A	A
chr01	576335	T	T	T	T	A	A	A
chr01	577189	C	C	C	C	T	T	T
chr01	577905	C	T	T	T	C	C	C
chr01	578324	T	T	T	T	C	C	C
chr01	578395	A	G	G	G	A	A	A
chr01	578805	A	A	A	A	G	G	G
chr01	579343	G	G	G	G	C	C	C
chr01	579384	A	A	A	A	G	G	G
chr01	579494	A	A	A	A	G	G	G
chr01	580050	G	G	G	G	A	A	A
chr01	581530	C	C	C	C	C	G	G
chr01	581840	T	T	T	T	T	C	C
chr01	581882	T	T	T	T	T	C	C
chr01	581887	C	C	C	C	C	A	A
chr01	582055	A	A	A	A	A	G	G
chr01	582253	G	G	G	G	G	T	T
chr01	582260	A	A	A	A	A	C	C
chr01	582303	T	T	T	T	T	A	A
chr01	582830	A	A	A	A	A	G	G
chr01	582834	T	T	T	T	T	C	C
chr01	582849	G	G	G	G	G	A	A
chr01	582886	G	G	G	G	G	T	T
chr01	582903	T	T	T	T	T	C	C
chr01	582909	T	G	G	G	G	T	T
chr01	582910	C	A	A	A	A	C	C
chr01	582911	C	A	A	A	A	C	C
chr01	582938	G	G	G	G	G	C	C
chr01	582988	G	G	G	G	G	A	A
chr01	583070	G	G	G	G	G	A	A
chr01	583071	G	G	G	G	G	A	A
chr01	583124	T	T	T	T	T	C	C
chr01	583205	T	T	T	T	T	C	C
chr01	583364	A	A	A	A	A	G	G
chr01	583375	C	C	C	C	C	T	T
chr01	583378	A	A	A	A	A	C	C
chr01	583406	T	T	T	T	T	A	A
chr01	583449	C	C	C	C	C	A	A
chr01	583471	G	G	G	G	G	A	A
chr01	583495	C	C	C	C	C	T	T
chr01	583514	T	T	T	T	T	C	C
chr01	583548	A	A	A	A	A	G	G
chr01	583586	T	G	G	G	G	T	T
chr01	583648	G	G	G	G	G	A	A
chr01	583661	A	A	A	A	A	G	G
chr01	583681	G	G	G	G	G	T	T
chr01	583734	C	C	C	C	C	T	T
chr01	583746	C	C	C	C	C	T	T
chr01	583908	C	C	C	C	C	A	A
chr01	584033	C	C	C	C	C	T	T
chr01	584050	T	T	T	T	T	C	C
chr01	584130	A	G	G	G	G	A	A
chr01	584366	A	A	A	A	A	C	C
chr01	584398	G	G	G	G	G	T	T
chr01	585775	G	G	G	G	G	A	A
chr01	585882	G	G	G	G	G	A	A
chr01	586057	C	C	C	C	C	T	T
chr01	586058	C	C	C	C	C	A	A
chr01	586178	A	A	A	A	A	C	C
chr01	586181	G	G	G	G	G	T	T
chr01	586296	A	A	A	A	A	G	G
chr01	586307	T	T	T	T	T	C	C
chr01	586682	C	C	C	C	C	T	T
chr01	587223	C	C	C	C	C	G	G
chr01	587559	A	A	A	A	A	C	C
chr01	587580	A	A	A	A	A	G	G
chr01	587669	G	G	G	G	G	T	T
chr01	587731	A	A	A	A	A	G	G
chr01	587879	A	A	A	A	A	C	C
chr01	587900	G	G	G	G	G	T	T
chr01	588061	T	T	T	T	T	A	A
chr01	588087	G	G	G	G	G	C	C
chr01	588121	G	G	G	G	G	A	A
chr01	588149	G	G	G	G	G	C	C
chr01	588154	G	G	G	G	G	T	T
chr01	588161	A	A	A	A	A	G	G
chr01	588184	G	G	G	G	G	A	A
chr01	588196	C	C	C	C	C	T	T
chr01	588197	A	A	A	A	A	G	G
chr01	588204	G	G	G	G	G	T	T
chr01	588336	G	G	G	G	G	A	A
chr01	588349	T	T	T	T	T	G	G
chr01	588355	C	C	C	C	C	T	T
chr01	588358	G	G	G	G	G	A	A
chr01	588379	T	T	T	T	T	C	C
chr01	588410	T	T	T	T	T	A	A
chr01	588412	T	T	T	T	T	A	A
chr01	590242	G	G	G	G	G	A	A
chr01	590449	A	A	A	A	A	T	T
chr01	597354	C	T	T	T	T	T	C
chr01	606190	C	C	C	C	C	T	T
chr01	606218	A	G	G	G	G	A	A
chr01	606223	T	T	T	T	T	C	C
chr01	606224	G	G	G	G	G	A	A
chr01	606293	T	T	T	T	T	C	C
chr01	606593	A	A	A	A	A	T	T
chr01	606631	C	C	C	C	C	T	T
chr01	606637	T	T	T	T	T	C	C
chr01	606781	T	T	T	T	T	A	A
chr01	606806	C	C	C	C	C	A	A
chr01	606968	A	A	A	A	A	T	T
chr01	607014	G	G	G	G	G	A	A
chr01	607108	C	C	C	C	C	A	A
chr01	607114	T	C	C	C	C	T	T
chr01	607141	G	G	G	G	G	A	A
chr01	607191	G	G	G	G	G	A	A
chr01	607224	A	A	A	A	A	G	G
chr01	607331	A	A	A	A	A	C	C
chr01	607357	T	T	T	T	T	C	C
chr01	607511	C	C	C	C	C	A	A
chr01	608384	A	A	A	A	A	G	G
chr01	608438	T	T	T	T	T	A	A
chr01	608464	T	T	T	T	T	A	A
chr01	608556	G	G	G	G	G	C	C
chr01	608758	G	A	A	A	A	G	G
chr01	609335	T	T	T	T	T	A	A
chr01	609336	G	G	G	G	G	C	C
chr01	609350	A	A	A	A	A	C	C
chr01	609446	A	A	A	A	A	C	C
chr01	609459	A	A	A	A	A	C	C
chr01	609463	T	T	T	T	T	C	C
chr01	609479	T	T	T	T	T	C	C
chr01	609481	T	T	T	T	T	G	G
chr01	609488	G	G	G	G	G	C	C
chr01	609518	A	A	A	A	A	G	G
chr01	609617	G	G	G	G	G	C	C
chr01	609773	C	C	C	C	C	A	A
chr01	609779	A	A	A	A	A	T	T
chr01	609868	T	T	T	T	T	C	C
chr01	609921	G	G	G	G	G	A	A
chr01	609980	G	G	G	G	G	T	T
chr01	610728	C	C	C	C	C	T	T
chr01	610731	T	T	T	T	T	A	A
chr01	610732	C	C	C	C	C	T	T
chr01	610754	G	G	G	G	G	A	A
chr01	610807	G	G	G	G	G	T	T
chr01	610809	C	C	C	C	C	A	A
chr01	610817	A	C	C	C	C	A	A
chr01	610834	T	T	T	T	T	C	C
chr01	610844	A	A	A	A	A	G	G
chr01	610846	A	A	A	A	A	G	G
chr01	610852	A	A	A	A	A	G	G
chr01	610854	C	C	C	C	C	T	T
chr01	610857	C	T	T	T	T	C	C
chr01	610994	A	C	C	C	C	T	T
chr01	611025	G	A	A	A	A	G	G
chr01	611100	T	C	C	C	C	T	T
chr01	611138	G	G	G	G	G	A	A
chr01	611198	C	C	C	C	C	T	T
chr01	611205	T	T	T	T	T	G	G
chr01	611236	C	T	T	T	T	C	C
chr01	611255	G	G	G	G	G	A	A
chr01	611287	A	A	A	A	A	C	C
chr01	611289	A	A	A	A	A	T	T
chr01	611292	A	A	A	A	A	T	T
chr01	611314	C	C	C	C	C	G	G
chr01	611430	C	A	A	A	A	C	C
chr01	611530	G	G	G	G	G	C	C
chr01	611550	G	G	G	G	G	C	C
chr01	611602	A	A	A	A	A	G	G
chr01	611636	A	G	G	G	G	A	A
chr01	611662	A	A	A	A	A	G	G
chr01	611678	C	T	T	T	T	C	C
chr01	611690	C	C	C	C	C	A	A
chr01	611722	C	C	C	C	C	T	T
chr01	611759	A	A	A	A	A	C	C
chr01	611781	T	C	C	C	C	T	T
chr01	611803	C	T	T	T	T	C	C
chr01	611836	G	G	G	G	G	C	C
chr01	611844	T	T	T	T	T	C	C
chr01	611875	C	C	C	C	C	A	A
chr01	611898	T	T	T	T	T	G	G
chr01	612362	G	C	C	C	C	G	G
chr01	612369	C	G	G	G	G	C	C
chr01	612402	A	A	A	A	A	G	G
chr01	612544	G	G	G	G	G	C	C
chr01	612586	C	T	T	T	T	C	C
chr01	612696	A	A	A	A	A	G	G
chr01	612782	T	T	T	T	T	G	G
chr01	612893	C	G	G	G	G	C	C
chr01	612924	A	A	A	A	A	C	C
chr01	612962	C	C	C	C	C	A	A
chr01	613011	T	T	T	T	T	A	A
chr01	613119	G	G	G	G	G	A	A
chr01	613180	A	A	A	A	A	C	C
chr01	613201	T	T	T	T	T	C	C
chr01	613341	G	G	G	G	G	A	A
chr01	613435	C	C	C	C	C	T	T
chr01	613637	C	C	C	C	C	A	A
chr01	613848	T	T	T	T	T	C	C
chr01	613926	T	T	T	T	T	G	G
chr01	613935	A	A	A	A	A	G	G
chr01	614027	G	G	G	G	G	T	T
chr01	614028	T	T	T	T	T	A	A
chr01	614260	T	T	T	T	T	C	C
chr01	614273	T	T	T	T	T	C	C
chr01	614286	G	G	G	G	G	A	A
chr01	614290	C	C	C	C	C	T	T
chr01	614317	T	T	T	T	T	C	C
chr01	614328	G	G	G	G	G	A	A
chr01	614334	G	A	A	A	A	G	G
chr01	614336	C	C	C	C	C	T	T
chr01	614357	A	A	A	A	A	G	G
chr01	614375	T	T	T	T	T	G	G
chr01	614454	G	G	G	G	G	A	A
chr01	614521	A	A	A	A	A	C	C
chr01	614591	T	T	T	T	T	C	C
chr01	614602	C	C	C	C	C	T	T
chr01	614771	A	A	A	A	A	T	T
chr01	614777	G	G	G	G	G	A	A
chr01	614910	G	G	G	G	G	A	A
chr01	614923	T	T	T	T	T	A	A
chr01	615116	A	A	A	A	A	T	T
chr01	615132	C	C	C	C	C	G	G
chr01	615183	A	A	A	A	A	C	C
chr01	615278	A	G	G	G	G	A	A
chr01	615329	C	C	C	C	C	A	A
chr01	615418	T	T	T	T	T	G	G
chr01	615514	A	A	A	A	A	G	G
chr01	615536	G	A	A	A	A	G	G
chr01	615537	T	T	T	T	T	C	C
chr01	615557	T	T	T	T	T	C	C
chr01	615601	A	A	A	A	A	C	C
chr01	617573	A	A	A	A	A	G	G
chr01	617589	G	G	G	G	G	A	A
chr01	617881	G	G	G	G	G	A	A
chr01	617882	C	C	C	C	C	G	G
chr01	617912	T	T	T	T	T	A	A
chr01	617933	G	G	G	G	G	A	A
chr01	617938	G	G	G	G	G	A	A
chr01	628713	G	G	G	G	G	C	C
chr01	630113	A	A	A	A	A	G	G
chr01	630973	A	A	A	A	A	G	G
chr01	631010	A	G	G	G	G	A	A
chr01	631110	G	G	G	G	G	C	C
chr01	632255	C	T	T	T	T	C	C
chr01	632408	G	G	G	G	G	C	C
chr01	633726	G	G	G	G	G	A	A
chr01	633820	C	T	T	T	T	C	C
chr01	635188	T	T	T	T	T	C	C
chr01	635322	T	T	T	T	T	C	C
chr01	635363	T	A	A	A	A	T	T
chr01	635430	T	T	T	T	T	A	A
chr01	635586	T	T	T	T	T	C	C
chr01	635629	T	T	T	T	T	G	G
chr01	635698	A	A	A	A	A	G	G
chr01	635726	A	A	A	A	A	G	G
chr01	635751	A	A	A	A	A	G	G
chr01	635765	A	A	A	A	A	C	C
chr01	635766	T	T	T	T	T	C	C
chr01	635832	C	C	C	C	C	T	T
chr01	636014	G	A	A	A	A	G	G
chr01	636066	T	T	T	T	T	C	C
chr01	636193	T	T	T	T	T	C	C
chr01	636210	G	G	G	G	G	C	C
chr01	636265	C	A	A	A	A	C	C
chr01	636306	T	T	T	T	T	G	G
chr01	636325	T	T	T	T	T	C	C
chr01	636371	C	C	C	C	C	T	T
chr01	636452	C	C	C	C	C	A	A
chr01	636567	T	T	T	T	T	C	C
chr01	636571	G	G	G	G	G	A	A
chr01	636583	A	A	A	A	A	C	C
chr01	636601	T	T	T	T	T	A	A
chr01	636613	T	T	T	T	T	C	C
chr01	636625	C	C	C	C	C	A	A
chr01	636686	T	T	T	T	T	G	G
chr01	636709	G	A	A	A	A	G	G
chr01	636793	G	G	G	G	G	A	A
chr01	636802	G	G	G	G	G	A	A
chr01	636810	T	T	T	T	T	C	C
chr01	636860	G	G	G	G	G	A	A
chr01	636888	A	A	A	A	A	G	G
chr01	636934	G	G	G	G	G	A	A
chr01	636961	A	A	A	A	A	G	G
chr01	636970	T	T	T	T	T	C	C
chr01	636975	A	A	A	A	A	C	C
chr01	637042	A	A	A	A	A	G	G
chr01	637114	T	T	T	T	T	A	A
chr01	637128	G	G	G	G	G	T	T
chr01	637132	G	G	G	G	G	C	C
chr01	637223	G	G	G	G	G	T	T
chr01	637275	T	T	T	T	T	C	C
chr01	637276	C	C	C	C	C	T	T
chr01	637307	C	C	C	C	C	T	T
chr01	637330	C	C	C	C	C	T	T
chr01	637345	T	T	T	T	T	C	C
chr01	637365	A	A	A	A	A	G	G
chr01	637395	C	C	C	C	C	T	T
chr01	637396	G	G	G	G	G	A	A
chr01	637521	T	T	T	T	T	C	C
chr01	637606	C	C	C	C	C	A	A
chr01	637615	G	G	G	G	G	C	C
chr01	637616	G	G	G	G	G	T	T
chr01	637638	C	C	C	C	C	T	T
chr01	637707	T	T	T	T	T	C	C
chr01	637722	A	A	A	A	A	C	C
chr01	637727	A	A	A	A	A	C	C
chr01	637776	C	C	C	C	C	T	T
chr01	637812	A	A	A	A	A	T	T
chr01	637856	T	T	T	T	T	G	G
chr01	637982	A	A	A	A	A	G	G
chr01	638003	A	A	A	A	A	G	G
chr01	638054	T	T	T	T	T	C	C
chr01	638057	C	C	C	C	C	A	A
chr01	638072	T	T	T	T	T	C	C
chr01	638084	T	T	T	T	T	C	C
chr01	638099	T	T	T	T	T	C	C
chr01	638129	C	C	C	C	C	T	T
chr01	638159	C	C	C	C	C	T	T
chr01	638371	T	T	T	T	T	C	C
chr01	638412	C	C	C	C	C	A	A
chr01	638423	C	C	C	C	C	G	G
chr01	638480	C	C	C	C	C	G	G
chr01	638510	A	A	A	A	A	C	C
chr01	638576	A	A	A	A	A	G	G
chr01	638615	G	G	G	G	G	C	C
chr01	638635	A	A	A	A	A	C	C
chr01	638645	G	G	G	G	G	T	T
chr01	638654	T	T	T	T	T	C	C
chr01	638848	G	G	G	G	G	T	T
chr01	639030	C	C	C	C	C	A	A
chr01	639038	T	T	T	T	T	C	C
chr01	639079	A	A	A	A	A	G	G
chr01	639106	T	T	T	T	T	C	C
chr01	639142	A	A	A	A	A	G	G
chr01	639153	A	A	A	A	A	T	T
chr01	639170	C	C	C	C	C	T	T
chr01	639181	T	T	T	T	T	A	A
chr01	639199	G	G	G	G	G	A	A
chr01	639209	G	G	G	G	G	C	C
chr01	639218	A	A	A	A	A	T	T
chr01	639221	T	T	T	T	T	C	C
chr01	639228	G	G	G	G	G	A	A
chr01	639231	C	C	C	C	C	A	A
chr01	639243	C	C	C	C	C	T	T
chr01	639249	G	G	G	G	G	A	A
chr01	639250	C	C	C	C	C	A	A
chr01	639272	A	A	A	A	A	G	G
chr01	639273	G	G	G	G	G	A	A
chr01	639281	A	A	A	A	A	G	G
chr01	639301	A	G	G	G	G	A	A
chr01	639338	G	A	A	A	A	G	G
chr01	639339	G	A	A	A	A	G	G
chr01	639381	C	C	C	C	C	T	T
chr01	639421	T	T	T	T	T	C	C
chr01	639422	G	G	G	G	G	A	A
chr01	639428	G	G	G	G	G	A	A
chr01	639435	G	G	G	G	G	A	A
chr01	639456	C	C	C	C	C	T	T
chr01	639467	A	A	A	A	A	G	G
chr01	639468	T	T	T	T	T	G	G
chr01	639971	A	A	A	A	A	T	T
chr01	639977	T	T	T	T	T	C	C
chr01	640250	C	C	C	C	C	T	T
chr01	640271	C	C	C	C	C	T	T
chr01	641258	C	C	C	C	C	T	T
chr01	644198	G	G	G	G	G	A	A
chr01	644212	A	A	A	A	A	G	G
chr01	644252	G	G	G	G	G	C	C
chr01	644307	T	T	T	T	T	C	C
chr01	644321	T	T	T	T	T	C	C
chr01	644329	A	A	A	A	A	T	T
chr01	644336	A	A	A	A	A	C	C
chr01	644340	G	G	G	G	G	A	A
chr01	644348	T	T	T	T	T	G	G
chr01	644683	T	T	T	T	T	C	C
chr01	644692	T	T	T	T	T	C	C
chr01	648297	G	G	G	G	G	G	T
chr01	650496	A	A	A	A	A	T	T
chr01	650498	A	A	A	A	A	C	C
chr01	650637	G	G	G	G	G	A	A
chr01	650680	C	C	C	C	C	T	T
chr01	650723	T	T	T	T	T	C	C
chr01	650738	C	C	C	C	C	A	A
chr01	650739	T	T	T	T	T	C	C
chr01	650864	T	T	T	T	T	C	C
chr01	650882	G	G	G	G	G	C	C
chr01	650887	G	G	G	G	G	A	A
chr01	650898	T	T	T	T	T	A	A
chr01	650906	C	C	C	C	C	T	T
chr01	650919	C	C	C	C	C	T	T
chr01	650956	T	T	T	T	T	C	C
chr01	651001	T	T	T	T	T	A	A
chr01	651091	G	G	G	G	G	T	T
chr01	651096	G	G	G	G	G	A	A
chr01	651097	A	A	A	A	A	T	T
chr01	651124	T	T	T	T	T	C	C
chr01	651154	A	G	G	G	G	A	A
chr01	651284	G	G	G	G	G	A	A
chr01	651376	T	T	T	T	T	G	G
chr01	651536	G	G	G	G	G	T	T
chr01	651635	G	G	G	G	G	C	C
chr01	651665	C	C	C	C	C	G	G
chr01	651713	G	G	G	G	G	T	T
chr01	651747	T	C	C	C	C	T	T
chr01	651762	C	C	C	C	C	T	T
chr01	651844	G	G	G	G	G	C	C
chr01	651900	A	A	A	A	A	G	G
chr01	651932	C	C	C	C	C	T	T
chr01	651987	A	A	A	A	A	C	C
chr01	652013	T	T	T	T	T	C	C
chr01	652051	T	T	T	T	T	A	A
chr01	652057	C	C	C	C	C	T	T
chr01	652062	C	C	C	C	C	T	T
chr01	652108	A	A	A	A	A	G	G
chr01	652110	G	G	G	G	G	A	A
chr01	652117	A	A	A	A	A	G	G
chr01	652123	A	A	A	A	A	C	C
chr01	652129	A	A	A	A	A	G	G
chr01	652146	C	C	C	C	C	T	T
chr01	652215	A	A	A	A	A	G	G
chr01	652237	T	T	T	T	T	A	A
chr01	652252	G	G	G	G	G	A	A
chr01	652262	A	A	A	A	A	G	G
chr01	652263	C	C	C	C	C	T	T
chr01	652267	C	C	C	C	C	T	T
chr01	652271	A	A	A	A	A	G	G
chr01	652275	C	C	C	C	C	A	A
chr01	652276	G	G	G	G	G	A	A
chr01	652288	T	T	T	T	T	A	A
chr01	652291	G	G	G	G	G	A	A
chr01	652292	C	C	C	C	C	T	T
chr01	652311	A	A	A	A	A	T	T
chr01	652333	G	G	G	G	G	A	A
chr01	652348	T	T	T	T	T	C	C
chr01	652375	A	A	A	A	A	C	C
chr01	652382	T	T	T	T	T	G	G
chr01	652412	A	A	A	A	A	T	T
chr01	652474	A	A	A	A	A	G	G
chr01	652491	C	C	C	C	C	T	T
chr01	652697	T	T	T	T	T	C	C
chr01	652698	C	C	C	C	C	G	G
chr01	652784	A	A	A	A	A	C	C
chr01	652790	C	C	C	C	C	A	A
chr01	652927	A	A	A	A	A	G	G
chr01	652936	G	G	G	G	G	T	T
chr01	652939	G	G	G	G	G	T	T
chr01	652986	G	G	G	G	G	C	C
chr01	652988	A	A	A	A	A	G	G
chr01	653013	T	T	T	T	T	A	A
chr01	653158	C	C	C	C	C	T	T
chr01	653170	T	T	T	T	T	G	G
chr01	653184	C	C	C	C	C	T	T
chr01	653255	G	G	G	G	G	A	A
chr01	653299	G	G	G	G	G	T	T
chr01	653307	G	G	G	G	G	T	T
chr01	653340	A	A	A	A	A	G	G
chr01	653457	C	C	C	C	C	A	A
chr01	653494	T	T	T	T	T	C	C
chr01	653496	A	A	A	A	A	G	G
chr01	653581	C	C	C	C	C	T	T
chr01	653591	G	G	G	G	G	A	A
chr01	653762	A	A	A	A	A	T	T
chr01	653792	T	T	T	T	T	A	A
chr01	653963	C	C	C	C	C	T	T
chr01	654125	T	T	T	T	T	C	C
chr01	654297	C	C	C	C	C	A	A
chr01	654313	C	C	C	C	C	T	T
chr01	654349	C	C	C	C	C	T	T
chr01	654415	C	T	T	T	T	G	G
chr01	654421	C	C	C	C	C	A	A
chr01	654426	G	G	G	G	G	C	C
chr01	654481	G	G	G	G	G	C	C
chr01	654608	C	C	C	C	C	T	T
chr01	654627	A	A	A	A	A	G	G
chr01	654644	T	T	T	T	T	C	C
chr01	654670	A	A	A	A	A	T	T
chr01	654681	A	A	A	A	A	G	G
chr01	654692	A	A	A	A	A	G	G
chr01	655152	C	C	C	C	C	A	A
chr01	655239	A	A	A	A	A	G	G
chr01	655243	A	A	A	A	A	G	G
chr01	655281	A	A	A	A	A	G	G
chr01	655609	T	T	T	T	T	C	C
chr01	655614	A	A	A	A	A	C	C
chr01	655719	G	G	G	G	G	A	A
chr01	655770	T	T	T	T	T	A	A
chr01	655780	C	C	C	C	C	G	G
chr01	655796	A	A	A	A	A	C	C
chr01	655965	T	T	T	T	T	C	C
chr01	656010	A	A	A	A	A	G	G
chr01	656317	C	C	C	C	C	T	T
chr01	656484	G	G	G	G	G	C	C
chr01	656507	A	A	A	A	A	G	G
chr01	656512	A	A	A	A	A	G	G
chr01	656690	G	A	A	A	A	G	G
chr01	656759	G	A	A	A	A	G	G
chr01	656923	C	T	T	T	T	C	C
chr01	657197	T	A	A	A	A	T	T
chr01	657226	C	T	T	T	T	C	C
chr01	657536	T	G	G	G	G	T	T
chr01	657886	G	A	A	A	A	G	G
chr01	658030	C	A	A	A	A	C	C
chr01	658059	C	T	T	T	T	C	C
chr01	658173	T	C	C	C	C	T	T
chr01	658270	G	C	C	C	C	G	G
chr01	658283	C	T	T	T	T	C	C
chr01	658369	A	C	C	C	C	A	A
chr01	658553	A	T	T	T	T	A	A
chr01	658582	C	A	A	A	A	C	C
chr01	658684	A	A	A	A	A	G	G
chr01	658763	C	T	T	T	T	C	C
chr01	659156	G	A	A	A	A	G	G
chr01	659183	C	A	A	A	A	C	C
chr01	659223	G	A	A	A	A	G	G
chr01	659568	A	G	G	G	G	A	A
chr01	659580	T	A	A	A	A	T	T
chr01	659692	G	G	G	G	G	A	A
chr01	659705	T	A	A	A	A	T	T
chr01	659740	T	G	G	G	G	T	T
chr01	659768	T	C	C	C	C	T	T
chr01	659804	C	T	T	T	T	C	C
chr01	659954	T	C	C	C	C	T	T
chr01	660115	T	G	G	G	G	T	T
chr01	660138	T	G	G	G	G	T	T
chr01	660203	G	A	A	A	A	G	G
chr01	660245	C	C	C	C	C	T	T
chr01	672259	A	G	G	G	G	A	A
chr01	672654	T	C	C	C	C	T	T
chr01	672711	C	T	T	T	T	C	C
chr01	672724	T	G	G	G	G	T	T
chr01	672851	A	C	C	C	C	A	A
chr01	672874	T	C	C	C	C	T	T
chr01	672941	C	A	A	A	A	C	C
chr01	672995	G	C	C	C	C	G	G
chr01	673086	T	T	T	T	T	G	G
chr01	673397	C	C	C	C	C	T	T
chr01	673670	A	A	A	A	A	G	G
chr01	673769	T	A	A	A	A	T	T
chr01	673835	A	G	G	G	G	A	A
chr01	673856	C	C	C	C	C	G	G
chr01	673859	C	C	C	C	C	T	T
chr01	673861	G	G	G	G	G	A	A
chr01	673866	C	C	C	C	C	T	T
chr01	673870	T	T	T	T	T	A	A
chr01	673871	A	A	A	A	A	T	T
chr01	675034	A	A	A	A	A	T	T
chr01	675106	C	C	C	C	C	T	T
chr01	675334	T	T	T	T	T	C	C
chr01	675337	T	T	T	T	T	C	C
chr01	675355	G	G	G	G	G	A	A
chr01	675362	T	T	T	T	T	G	G
chr01	675414	T	T	T	T	T	G	G
chr01	675551	G	G	G	G	G	A	A
chr01	675637	G	G	G	G	G	A	A
chr01	677882	C	C	C	C	C	G	G
chr01	677883	T	T	T	T	T	A	A
chr01	677895	T	T	T	T	T	C	C
chr01	677896	G	G	G	G	G	C	C
chr01	677916	T	T	T	T	T	C	C
chr01	677921	C	C	C	C	C	T	T
chr01	677923	G	G	G	G	G	A	A
chr01	677927	A	A	A	A	A	G	G
chr01	677929	T	T	T	T	T	C	C
chr01	677932	G	G	G	G	G	T	T
chr01	678031	A	A	A	A	A	C	C
chr01	678032	C	C	C	C	C	A	A
chr01	678045	G	G	G	G	G	A	A
chr01	678050	C	C	C	C	C	A	A
chr01	678134	G	G	G	G	G	A	A
chr01	678194	C	C	C	C	C	T	T
chr01	678218	G	G	G	G	G	A	A
chr01	678324	G	G	G	G	G	A	A
chr01	678379	C	C	C	C	C	T	T
chr01	685312	C	C	C	C	C	T	T
chr01	685319	G	G	G	G	G	A	A
chr01	685358	C	C	C	C	C	G	G
chr01	685374	A	A	A	A	A	G	G
chr01	685426	C	C	C	C	C	A	A
chr01	685436	T	T	T	T	T	G	G
chr01	685459	A	A	A	A	A	G	G
chr01	685560	C	C	C	C	C	T	T
chr01	685579	C	C	C	C	C	G	G
chr01	685598	G	G	G	G	G	T	T
chr01	685634	G	G	G	G	G	A	A
chr01	685657	C	C	C	C	C	A	A
chr01	685666	T	T	T	T	T	C	C
chr01	685701	A	A	A	A	A	C	C
chr01	685733	T	T	T	T	T	C	C
chr01	685885	G	G	G	G	G	T	T
chr01	685929	T	T	T	T	T	C	C
chr01	685948	A	A	A	A	A	C	C
chr01	685990	A	A	A	A	A	G	G
chr01	685997	A	A	A	A	A	G	G
chr01	686003	A	A	A	A	A	G	G
chr01	686019	A	A	A	A	A	T	T
chr01	686030	G	G	G	G	G	A	A
chr01	686052	G	G	G	G	G	A	A
chr01	686054	A	A	A	A	A	C	C
chr01	686089	C	C	C	C	C	G	G
chr01	686165	G	G	G	G	G	A	A
chr01	686195	G	G	G	G	G	A	A
chr01	686196	T	T	T	T	T	C	C
chr01	686242	A	A	A	A	A	T	T
chr01	686248	A	A	A	A	A	G	G
chr01	686322	G	G	G	G	G	C	C
chr01	686343	C	C	C	C	C	G	G
chr01	686385	C	C	C	C	C	T	T
chr01	686447	T	T	T	T	T	A	A
chr01	686451	T	T	T	T	T	A	A
chr01	686486	A	A	A	A	A	G	G
chr01	686491	T	T	T	T	T	A	A
chr01	686528	A	A	A	A	A	G	G
chr01	686540	C	C	C	C	C	T	T
chr01	686562	A	A	A	A	A	T	T
chr01	686577	C	T	T	T	T	C	C
chr01	686604	C	C	C	C	C	T	T
chr01	686609	C	C	C	C	C	T	T
chr01	686633	G	A	A	A	A	G	G
chr01	686650	C	T	T	T	T	C	C
chr01	686658	A	A	A	A	A	T	T
chr01	686659	G	G	G	G	G	A	A
chr01	686665	G	G	G	G	G	A	A
chr01	686682	G	A	A	A	A	G	G
chr01	686686	A	G	G	G	G	A	A
chr01	687003	C	T	T	T	T	C	C
chr01	687016	C	C	C	C	C	T	T
chr01	687246	T	C	C	C	C	T	T
chr01	687310	C	C	C	C	C	T	T
chr01	687516	T	C	C	C	C	C	T
chr01	687519	G	A	A	A	A	A	G
chr01	687544	C	T	T	T	T	T	C
chr01	687558	C	A	A	A	A	C	C
chr01	687659	G	A	A	A	A	G	G
chr01	687663	T	C	C	C	C	T	T
chr01	687674	T	C	C	C	C	T	T
chr01	688056	T	T	T	C	C	C	C
chr01	688077	A	A	A	G	G	G	G
chr01	688120	C	C	C	A	A	A	A
chr01	689255	A	A	A	A	A	C	C
chr01	689344	A	A	A	A	A	G	G
chr01	689355	T	T	T	T	T	G	G
chr01	714860	G	A	A	A	A	G	G
chr01	714862	C	A	A	A	A	C	C
chr01	714868	T	C	C	C	C	T	T
chr01	714871	C	T	T	T	T	C	C
chr01	714889	C	G	G	G	G	C	C
chr01	714899	C	T	T	T	T	C	C
chr01	714978	G	C	C	C	C	G	G
chr01	715032	T	A	A	A	A	T	T
chr01	715059	T	C	C	C	C	T	T
chr01	715064	T	A	A	A	A	T	T
chr01	715109	T	C	C	C	C	T	T
chr01	715297	A	G	G	G	G	A	A
chr01	715563	A	A	A	A	A	C	C
chr01	719974	C	C	C	C	C	T	T
chr01	720325	C	C	C	C	C	T	T
chr01	720328	A	A	A	A	A	G	G
chr01	720632	G	G	G	G	G	T	T
chr01	720639	G	G	G	G	G	A	A
chr01	720950	C	C	C	C	C	T	T
chr01	724117	T	T	T	T	T	A	A
chr01	725183	C	C	C	C	C	T	T
chr01	725411	C	C	C	C	C	A	A
chr01	733809	A	A	A	A	A	T	T
chr01	736861	A	A	A	A	A	C	C
chr01	737993	A	A	A	A	A	C	C
chr01	738264	C	C	C	C	C	A	A
chr01	738507	C	C	C	C	C	T	T
chr01	738923	C	C	C	C	C	A	A
chr01	739165	C	C	C	C	C	T	T
chr01	740034	G	G	G	G	G	C	C
chr01	741575	T	T	T	T	T	G	G
chr01	741839	G	G	G	G	G	A	A
chr01	742379	G	G	G	G	G	A	A
chr01	744106	T	T	T	T	T	C	C
chr01	744272	A	A	A	A	A	G	G
chr01	744361	G	G	G	G	G	T	T
chr01	744475	T	T	T	T	T	C	C
chr01	744494	T	T	T	T	T	G	G
chr01	744496	T	T	T	T	T	G	G
chr01	744503	A	A	A	A	A	T	T
chr01	744577	A	A	A	A	A	T	T
chr01	745182	C	C	C	C	C	G	G
chr01	745242	C	C	C	C	C	T	T
chr01	745725	C	C	C	C	C	T	T
chr01	745848	G	G	G	G	G	A	A
chr01	745852	G	G	G	G	G	A	A
chr01	745949	C	C	C	C	C	A	A
chr01	745962	T	T	T	T	T	C	C
chr01	746176	G	G	G	G	G	A	A
chr01	746181	A	A	A	A	A	G	G
chr01	746240	C	C	C	C	C	T	T
chr01	746272	C	C	C	C	C	G	G
chr01	746286	C	C	C	C	C	T	T
chr01	746299	T	T	T	T	T	G	G
chr01	746302	A	A	A	A	A	G	G
chr01	746337	C	C	C	C	C	T	T
chr01	746392	A	A	A	A	A	G	G
chr01	746472	C	C	C	C	C	A	A
chr01	746493	G	G	G	G	G	A	A
chr01	746495	G	G	G	G	G	A	A
chr01	746503	A	A	A	A	A	C	C
chr01	746547	G	G	G	G	G	T	T
chr01	746550	A	A	A	A	A	G	G
chr01	746582	T	T	T	T	T	A	A
chr01	746600	G	G	G	G	G	A	A
chr01	746708	T	T	T	T	T	C	C
chr01	746737	A	A	A	A	A	G	G
chr01	746811	C	C	C	C	C	T	T
chr01	746840	A	A	A	A	A	C	C
chr01	746866	C	C	C	C	C	T	T
chr01	746921	A	A	A	A	A	C	C
chr01	747016	T	T	T	T	T	G	G
chr01	747018	T	T	T	T	T	C	C
chr01	747049	T	T	T	T	T	C	C
chr01	747182	G	G	G	G	G	C	C
chr01	747184	G	G	G	G	G	C	C
chr01	747186	G	G	G	G	G	C	C
chr01	747188	G	G	G	G	G	C	C
chr01	747190	G	G	G	G	G	C	C
chr01	747209	T	T	T	T	T	C	C
chr01	747236	T	T	T	T	T	C	C
chr01	747259	C	C	C	C	C	T	T
chr01	747260	A	A	A	A	A	G	G
chr01	747271	A	A	A	A	A	G	G
chr01	747280	G	G	G	G	G	A	A
chr01	747289	A	A	A	A	A	G	G
chr01	747514	G	G	G	G	G	A	A
chr01	747717	C	C	C	C	C	A	A
chr01	747732	C	C	C	C	C	A	A
chr01	747734	T	T	T	T	T	C	C
chr01	747775	A	A	A	A	A	G	G
chr01	747795	T	T	T	T	T	C	C
chr01	748245	T	T	T	T	T	C	C
chr01	748254	C	C	C	C	C	A	A
chr01	748376	T	T	T	T	T	A	A
chr01	748401	G	G	G	G	G	T	T
chr01	748437	A	A	A	A	A	G	G
chr01	748597	A	A	A	A	A	C	C
chr01	748716	T	T	T	T	T	A	A
chr01	748737	A	A	A	A	A	G	G
chr01	748739	A	A	A	A	A	G	G
chr01	748784	G	G	G	G	G	C	C
chr01	748877	A	A	A	A	A	G	G
chr01	749042	T	T	T	T	T	A	A
chr01	749636	G	G	G	G	G	T	T
chr01	750217	A	A	A	A	A	G	G
chr01	750291	A	A	A	A	A	C	C
chr01	750299	G	G	G	G	G	A	A
chr01	750308	T	T	T	T	T	C	C
chr01	750370	T	T	T	T	T	C	C
chr01	750390	T	C	C	C	C	T	T
chr01	750407	A	A	A	A	A	T	T
chr01	750467	C	A	A	A	A	C	C
chr01	750487	G	A	A	A	A	G	G
chr01	750667	T	T	T	T	T	A	A
chr01	750683	C	C	C	C	C	A	A
chr01	764779	G	G	G	G	A	A	A
chr01	764839	C	C	C	C	T	T	T
chr01	785354	C	C	C	C	C	A	A
chr01	785487	G	G	G	G	G	A	A
chr01	792300	C	G	G	G	G	C	C
chr01	792302	A	G	G	G	G	A	A
chr01	792312	A	T	T	T	T	A	A
chr01	792382	G	T	T	T	T	G	G
chr01	792409	T	A	A	A	A	T	T
chr01	795084	G	G	G	G	G	A	A
chr01	795699	A	A	A	A	A	T	T
chr01	795707	T	T	T	T	T	C	C
chr01	795714	C	C	C	C	C	G	G
chr01	796438	C	C	C	C	C	T	T
chr01	796465	C	C	C	C	C	T	T
chr01	798299	A	A	A	A	A	T	T
chr01	798904	C	C	C	C	C	A	A
chr01	798912	A	A	A	A	A	G	G
chr01	799066	C	C	C	C	C	T	T
chr01	799312	T	T	T	T	T	C	C
chr01	799736	C	C	C	C	C	T	T
chr01	801277	T	C	C	C	C	T	T
chr01	801933	C	C	C	C	C	T	T
chr01	806240	A	A	A	A	A	G	G
chr01	807775	C	T	T	T	T	C	C
chr01	813412	G	G	G	G	G	A	A
chr01	815298	G	G	G	G	G	A	A
chr01	815371	C	C	C	C	C	G	G
chr01	832672	A	A	A	A	A	G	G
chr01	832795	G	G	G	G	G	A	A
chr01	833149	A	A	A	A	A	T	T
chr01	846133	C	G	G	G	C	C	C
chr01	846146	T	T	T	T	A	A	A
chr01	846149	A	A	A	A	G	G	G
chr01	846154	T	T	T	T	C	C	C
chr01	846160	A	A	A	A	C	C	C
chr01	846248	C	C	C	C	A	A	A
chr01	846254	A	A	A	A	G	G	G
chr01	846431	T	T	T	T	C	C	C
chr01	851142	G	G	G	G	G	A	A
chr01	851562	A	G	G	G	G	A	A
chr01	858661	A	A	A	A	A	A	G
chr01	858896	G	G	G	G	G	A	A
chr01	858941	T	T	T	T	T	C	C
chr01	858949	T	T	T	T	T	G	G
chr01	858968	G	G	G	G	G	A	A
chr01	858992	T	T	T	T	T	G	G
chr01	858998	T	T	T	T	T	G	G
chr01	859016	T	T	T	T	T	C	C
chr01	866572	T	T	T	T	T	A	A
chr01	866576	A	A	A	A	A	G	G
chr01	866803	C	C	C	C	C	T	T
chr01	866868	T	T	T	T	T	A	A
chr01	866891	C	C	C	C	C	T	T
chr01	867017	T	T	T	T	T	A	A
chr01	867025	G	G	G	G	G	T	T
chr01	867057	T	T	T	T	T	G	G
chr01	867140	T	T	T	T	T	A	A
chr01	867194	A	A	A	A	A	C	C
chr01	867225	C	C	C	C	C	A	A
chr01	867292	A	A	A	A	A	G	G
chr01	867332	A	A	A	A	A	G	G
chr01	867334	G	G	G	G	G	A	A
chr01	867354	G	G	G	G	G	A	A
chr01	867370	A	A	A	A	A	G	G
chr01	867384	T	T	T	T	T	G	G
chr01	867405	A	A	A	A	A	T	T
chr01	867446	T	T	T	T	T	C	C
chr01	867454	C	C	C	C	C	G	G
chr01	867586	A	A	A	A	A	G	G
chr01	867615	A	A	A	A	A	G	G
chr01	867644	G	G	G	G	G	T	T
chr01	867678	T	T	T	T	T	C	C
chr01	867710	C	C	C	C	C	T	T
chr01	867833	A	A	A	A	A	G	G
chr01	867967	G	G	G	G	G	A	A
chr01	868349	C	C	C	C	C	A	A
chr01	868370	G	G	G	G	G	A	A
chr01	869012	G	G	G	G	G	A	A
chr01	869021	C	C	C	C	C	G	G
chr01	869030	C	C	C	C	C	A	A
chr01	869035	C	C	C	C	C	T	T
chr01	869036	A	A	A	A	A	T	T
chr01	869043	C	C	C	C	C	G	G
chr01	869051	A	A	A	A	A	T	T
chr01	869056	T	T	T	T	T	C	C
chr01	869060	T	T	T	T	T	G	G
chr01	869075	G	G	G	G	G	A	A
chr01	869080	G	G	G	G	G	A	A
chr01	869252	A	A	A	A	A	C	C
chr01	869300	G	G	G	G	G	A	A
chr01	869334	A	A	A	A	A	G	G
chr01	869385	G	G	G	G	G	C	C
chr01	873072	T	T	T	T	T	G	G
chr01	873081	G	G	G	G	G	A	A
chr01	905837	A	A	A	A	A	A	G
chr01	908447	A	G	G	G	G	G	A
chr01	911968	G	G	G	G	G	A	A
chr01	911975	C	C	C	C	C	G	G
chr01	911980	G	G	G	G	G	A	A
chr01	916012	A	C	C	C	C	A	A
chr01	916087	C	C	C	C	C	A	A
chr01	916088	A	A	A	A	A	G	G
chr01	916206	C	C	C	C	C	T	T
chr01	916343	G	T	T	T	T	G	G
chr01	916352	T	T	T	T	T	A	A
chr01	916358	T	G	G	G	G	T	T
chr01	916359	T	C	C	C	C	T	T
chr01	916373	T	A	A	A	A	T	T
chr01	916377	A	T	T	T	T	A	A
chr01	916388	A	C	C	C	C	A	A
chr01	916389	G	A	A	A	A	G	G
chr01	916415	C	T	T	T	T	C	C
chr01	916475	T	C	C	C	C	T	T
chr01	916498	C	G	G	G	G	C	C
chr01	916501	T	C	C	C	C	T	T
chr01	916505	C	A	A	A	A	C	C
chr01	917749	A	T	T	T	T	A	A
chr01	917759	A	G	G	G	G	A	A
chr01	917817	C	T	T	T	T	C	C
chr01	917833	A	A	A	A	A	G	G
chr01	917844	A	T	T	T	T	A	A
chr01	917873	G	A	A	A	A	G	G
chr01	917938	C	T	T	T	T	C	C
chr01	917946	G	T	T	T	T	G	G
chr01	917957	A	G	G	G	G	A	A
chr01	917958	A	G	G	G	G	A	A
chr01	917973	A	A	A	A	A	C	C
chr01	917987	A	G	G	G	G	A	A
chr01	917988	T	C	C	C	C	T	T
chr01	918014	C	T	T	T	T	C	C
chr01	918019	A	T	T	T	T	A	A
chr01	918030	G	A	A	A	A	G	G
chr01	918080	C	T	T	T	T	C	C
chr01	918086	T	C	C	C	C	T	T
chr01	918096	G	T	T	T	T	G	G
chr01	918243	G	A	A	A	A	G	G
chr01	918602	C	T	T	T	T	C	C
chr01	918618	T	C	C	C	C	T	T
chr01	918639	G	C	C	C	C	G	G
chr01	918643	A	G	G	G	G	A	A
chr01	918726	C	T	T	T	T	C	C
chr01	918735	G	T	T	T	T	G	G
chr01	918752	A	G	G	G	G	A	A
chr01	918763	G	A	A	A	A	G	G
chr01	918796	T	A	A	A	A	T	T
chr01	918822	C	A	A	A	A	C	C
chr01	918826	A	A	A	A	A	G	G
chr01	918877	A	T	T	T	T	A	A
chr01	918972	T	A	A	A	A	T	T
chr01	919203	G	G	G	G	G	A	A
chr01	920917	C	A	A	A	A	C	C
chr01	923093	G	G	G	G	G	A	A
chr01	924986	T	A	A	A	A	T	T
chr01	925341	A	G	G	G	G	A	A
chr01	925505	A	A	A	A	A	T	T
chr01	926213	G	G	G	G	G	A	A
chr01	926428	C	C	C	C	C	T	T
chr01	927665	G	G	G	G	G	A	A
chr01	928311	A	A	A	A	A	G	G
chr01	928346	G	G	G	G	G	A	A
chr01	928574	C	C	C	C	C	T	T
chr01	929671	A	A	A	A	A	G	G
chr01	929808	T	T	T	T	T	C	C
chr01	929841	G	G	G	G	G	A	A
chr01	930844	A	A	A	A	A	T	T
chr01	931859	A	C	C	C	C	A	A
chr01	935342	T	C	C	C	C	T	T
chr01	935343	G	A	A	A	A	G	G
chr01	935671	G	G	G	G	G	T	T
chr01	935779	C	C	C	C	C	T	T
chr01	935850	G	G	G	G	G	A	A
chr01	935908	G	G	G	G	G	A	A
chr01	937203	G	A	A	A	A	G	G
chr01	961456	C	C	C	C	T	T	T
chr01	970348	T	T	C	C	C	C	C
chr01	996945	C	C	T	T	T	T	T
chr01	996947	G	G	C	C	C	C	C
chr01	1000661	G	A	A	A	A	G	G
chr01	1026215	A	A	A	A	A	G	G
chr01	1031643	A	A	A	A	A	C	C
chr01	1031758	C	C	C	C	C	A	A
chr01	1032228	A	G	G	G	G	A	A
chr01	1032403	T	C	C	C	C	T	T
chr01	1032463	C	C	C	C	C	T	T
chr01	1032466	G	A	A	A	A	G	G
chr01	1032514	G	G	G	G	G	T	T
chr01	1032579	G	T	T	T	T	G	G
chr01	1035344	G	G	G	G	G	C	C
chr01	1038365	G	G	G	G	G	T	T
chr01	1038415	A	A	A	A	A	C	C
chr01	1038452	A	A	A	A	A	G	G
chr01	1039714	G	G	G	G	G	A	A
chr01	1039869	T	T	T	T	T	G	G
chr01	1040648	C	C	C	C	C	T	T
chr01	1041837	T	T	T	T	T	G	G
chr01	1041880	C	C	C	C	C	G	G
chr01	1044946	G	G	G	G	G	A	A
chr01	1045060	G	G	G	G	G	C	C
chr01	1045112	G	G	G	G	G	A	A
chr01	1045131	A	A	A	A	A	G	G
chr01	1045160	A	A	A	A	A	G	G
chr01	1045177	A	A	A	A	A	G	G
chr01	1045186	C	C	C	C	C	T	T
chr01	1045187	T	T	T	T	T	C	C
chr01	1045845	A	A	A	A	A	C	C
chr01	1061163	C	T	T	C	C	C	C
chr01	1061169	A	G	G	A	A	A	A
chr01	1061172	A	G	G	A	A	A	A
chr01	1061190	G	A	A	G	G	G	G
chr01	1068277	C	C	C	C	C	T	T
chr01	1069784	G	A	A	A	A	G	G
chr01	1071121	A	A	A	A	A	G	G
chr01	1072929	C	C	C	C	C	G	G
chr01	1075421	G	G	G	G	G	A	A
chr01	1077206	G	G	G	G	G	A	A
chr01	1077215	A	A	A	A	A	G	G
chr01	1077356	G	G	G	G	G	A	A
chr01	1077813	C	C	C	C	C	A	A
chr01	1077843	C	C	C	C	C	T	T
chr01	1078303	T	T	T	T	T	C	C
chr01	1078325	A	A	A	A	A	G	G
chr01	1078382	G	G	G	G	G	A	A
chr01	1079059	C	C	C	C	C	A	A
chr01	1079175	G	G	G	G	G	C	C
chr01	1079449	G	G	G	G	G	T	T
chr01	1079724	G	G	G	G	G	T	T
chr01	1083146	G	G	G	G	G	C	C
chr01	1083432	T	T	T	T	T	C	C
chr01	1084491	A	A	A	A	A	G	G
chr01	1085355	G	G	G	G	G	C	C
chr01	1095808	C	T	T	T	T	C	C
chr01	1096000	C	A	A	A	A	C	C
chr01	1096006	T	C	C	C	C	T	T
chr01	1096030	A	G	G	G	G	A	A
chr01	1096035	A	G	G	G	G	A	A
chr01	1096573	A	T	T	T	T	A	A
chr01	1101136	T	T	T	T	T	C	C
chr01	1101160	G	G	G	G	G	A	A
chr01	1101163	A	A	A	A	A	T	T
chr01	1101193	C	C	C	C	C	T	T
chr01	1101214	C	C	C	C	C	T	T
chr01	1101392	G	G	G	G	G	T	T
chr01	1101472	C	C	C	C	C	T	T
chr01	1101584	C	C	C	C	C	T	T
chr01	1101699	C	C	C	C	C	T	T
chr01	1101776	G	G	G	G	G	A	A
chr01	1102075	C	C	C	C	C	T	T
chr01	1102244	G	G	G	G	G	A	A
chr01	1102517	A	A	A	A	A	C	C
chr01	1102523	C	C	C	C	C	T	T
chr01	1102527	G	G	G	G	G	T	T
chr01	1103165	C	C	C	C	C	A	A
chr01	1103195	C	C	C	C	C	A	A
chr01	1103398	C	C	C	C	C	T	T
chr01	1103436	G	G	G	G	G	A	A
chr01	1103461	T	T	T	T	T	A	A
chr01	1103466	G	G	G	G	G	A	A
chr01	1103570	A	A	A	A	A	G	G
chr01	1104142	A	A	A	A	A	C	C
chr01	1106622	C	C	C	C	C	T	T
chr01	1113158	G	G	G	G	G	G	A
chr01	1113196	C	C	C	C	C	C	T
chr01	1131465	T	T	T	T	T	C	C
chr01	1131995	A	A	A	A	A	G	G
chr01	1132104	C	C	C	C	C	T	T
chr01	1132105	C	C	C	C	C	T	T
chr01	1132172	G	G	G	G	G	T	T
chr01	1133418	C	C	C	C	C	T	T
chr01	1133960	C	C	C	C	C	T	T
chr01	1133974	C	C	C	C	C	T	T
chr01	1133988	G	G	G	G	G	A	A
chr01	1134063	G	G	G	G	G	A	A
chr01	1135827	C	C	C	C	C	T	T
chr01	1137652	G	G	G	G	A	A	A
chr01	1137774	G	G	G	G	A	A	A
chr01	1150321	A	A	A	A	A	G	G
chr01	1150601	A	A	A	A	A	G	G
chr01	1160513	T	T	T	T	T	C	C
chr01	1165344	G	G	G	G	G	A	A
chr01	1165360	T	T	T	T	T	C	C
chr01	1165365	C	C	C	C	C	T	T
chr01	1165401	T	T	T	T	T	C	C
chr01	1165402	G	G	G	G	G	A	A
chr01	1165474	G	G	G	G	G	A	A
chr01	1165478	T	T	T	T	T	C	C
chr01	1165523	C	C	C	C	C	T	T
chr01	1165529	C	C	C	C	C	T	T
chr01	1165536	G	G	G	G	G	A	A
chr01	1165582	C	C	C	C	C	T	T
chr01	1165599	C	C	C	C	C	A	A
chr01	1165742	A	A	A	A	A	G	G
chr01	1165771	A	A	A	A	A	C	C
chr01	1166356	A	A	A	A	A	C	C
chr01	1166568	A	A	A	A	A	C	C
chr01	1166620	T	T	T	T	T	C	C
chr01	1166770	C	C	C	C	C	A	A
chr01	1167130	A	A	A	A	A	G	G
chr01	1167558	T	T	T	T	T	A	A
chr01	1167717	G	G	G	G	G	T	T
chr01	1167754	A	A	A	A	A	G	G
chr01	1168076	G	G	G	G	G	A	A
chr01	1168376	G	G	G	G	G	A	A
chr01	1168459	T	T	T	T	T	C	C
chr01	1168587	C	C	C	C	C	T	T
chr01	1168821	A	A	A	A	A	T	T
chr01	1169019	T	T	T	T	T	C	C
chr01	1169079	G	G	G	G	G	A	A
chr01	1169753	G	G	G	G	G	C	C
chr01	1169778	C	C	C	C	C	A	A
chr01	1169988	C	C	C	C	C	A	A
chr01	1170407	A	A	A	A	A	G	G
chr01	1170433	G	G	G	G	G	A	A
chr01	1170510	A	A	A	A	A	G	G
chr01	1170531	A	A	A	A	A	G	G
chr01	1170631	G	G	G	G	G	A	A
chr01	1171005	G	G	G	G	G	T	T
chr01	1171039	A	A	A	A	A	C	C
chr01	1171252	C	C	C	C	C	G	G
chr01	1171515	T	T	T	T	T	C	C
chr01	1172040	G	G	G	G	G	A	A
chr01	1172177	C	C	C	C	C	T	T
chr01	1172803	T	T	T	T	T	A	A
chr01	1172960	G	G	G	G	G	A	A
chr01	1173143	T	T	T	T	T	C	C
chr01	1173511	C	C	C	C	C	G	G
chr01	1173634	T	T	T	T	T	A	A
chr01	1173686	G	G	G	G	G	A	A
chr01	1173729	A	A	A	A	A	C	C
chr01	1173919	T	T	T	T	T	A	A
chr01	1173924	T	T	T	T	T	C	C
chr01	1173938	G	G	G	G	G	A	A
chr01	1174250	C	C	C	C	C	T	T
chr01	1174262	G	G	G	G	G	A	A
chr01	1175421	A	A	A	A	A	T	T
chr01	1175449	A	A	A	A	A	T	T
chr01	1175486	G	G	G	G	G	C	C
chr01	1175585	A	A	A	A	A	G	G
chr01	1176410	A	A	A	A	A	G	G
chr01	1176591	A	A	A	A	A	G	G
chr01	1177415	G	G	G	G	G	A	A
chr01	1177744	G	G	G	G	G	A	A
chr01	1177753	T	T	T	T	T	A	A
chr01	1177858	G	G	G	G	G	A	A
chr01	1177984	G	G	G	G	G	T	T
chr01	1178150	G	G	G	G	G	C	C
chr01	1178760	A	A	A	A	A	G	G
chr01	1179153	C	C	C	C	C	T	T
chr01	1179175	G	G	G	G	G	T	T
chr01	1179278	G	G	G	G	G	T	T
chr01	1179317	A	A	A	A	A	G	G
chr01	1179323	G	G	G	G	G	C	C
chr01	1179334	T	T	T	T	T	G	G
chr01	1179577	C	C	C	C	C	T	T
chr01	1180483	C	C	C	C	C	T	T
chr01	1180674	A	A	A	A	A	C	C
chr01	1180692	A	A	A	A	A	G	G
chr01	1180894	A	A	A	A	A	C	C
chr01	1181112	C	C	C	C	C	A	A
chr01	1181150	C	C	C	C	C	A	A
chr01	1181329	T	T	T	T	T	C	C
chr01	1181479	A	A	A	A	A	G	G
chr01	1181480	C	C	C	C	C	T	T
chr01	1181745	T	T	T	T	T	G	G
chr01	1182047	A	A	A	A	A	T	T
chr01	1182266	C	C	C	C	C	A	A
chr01	1182560	A	A	A	A	A	G	G
chr01	1183499	G	G	G	G	G	T	T
chr01	1183913	C	C	C	C	C	T	T
chr01	1324253	G	G	G	G	G	A	A
chr01	1377404	T	G	G	G	T	T	T
chr01	1377420	G	A	A	A	G	G	G
chr01	1398235	C	T	C	C	C	C	C
chr01	1399099	T	C	C	C	T	T	T
chr01	1399140	G	A	A	A	G	G	G
chr01	1399260	C	T	C	C	C	C	C
chr01	1399264	T	C	T	T	T	T	T
chr01	1399270	C	T	C	C	C	C	C
chr01	1399273	A	T	A	A	A	A	A
chr01	1400528	G	A	A	A	A	G	G
chr01	1400589	T	A	A	A	A	T	T
chr01	1400790	T	C	C	C	C	T	T
chr01	1401021	C	A	A	A	A	C	C
chr01	1402052	G	A	A	A	A	G	G
chr01	1402071	T	C	C	C	C	T	T
chr01	1402305	C	A	A	A	A	C	C
chr01	1402415	A	C	C	C	C	A	A
chr01	1402476	T	G	G	G	G	T	T
chr01	1402732	T	C	C	C	C	T	T
chr01	1403003	C	T	T	T	T	C	C
chr01	1403235	G	A	A	A	A	G	G
chr01	1403436	T	C	C	C	C	T	T
chr01	1403644	G	A	A	A	A	G	G
chr01	1404041	A	G	G	G	G	A	A
chr01	1404921	T	C	C	C	C	T	T
chr01	1405242	G	A	A	A	A	G	G
chr01	1405620	A	T	T	T	T	A	A
chr01	1405789	G	A	A	A	A	G	G
chr01	1406267	A	G	G	G	G	A	A
chr01	1406432	G	A	A	A	A	G	G
chr01	1407063	C	T	T	T	T	C	C
chr01	1407386	G	T	T	T	T	G	G
chr01	1407889	G	T	T	T	T	G	G
chr01	1408172	C	T	T	T	T	C	C
chr01	1408291	T	A	A	A	A	T	T
chr01	1408388	T	G	G	G	G	T	T
chr01	1409190	C	T	T	T	T	C	C
chr01	1409298	A	G	G	G	G	A	A
chr01	1409450	C	A	A	A	A	C	C
chr01	1409795	T	C	C	C	C	T	T
chr01	1410211	G	A	A	A	A	G	G
chr01	1410467	C	T	T	T	T	C	C
chr01	1410834	C	T	T	T	T	C	C
chr01	1410880	A	G	G	G	G	A	A
chr01	1412368	T	C	C	C	C	T	T
chr01	1412632	T	C	C	C	C	T	T
chr01	1412715	C	T	T	T	T	C	C
chr01	1412987	G	A	A	A	A	G	G
chr01	1413090	C	T	T	T	T	C	C
chr01	1413133	G	T	T	T	T	G	G
chr01	1413212	C	G	G	G	G	C	C
chr01	1413480	T	A	A	A	A	T	T
chr01	1413631	T	C	C	C	C	T	T
chr01	1413861	A	G	G	G	G	A	A
chr01	1414407	T	A	A	A	A	T	T
chr01	1414781	T	C	C	C	C	T	T
chr01	1414935	T	C	C	C	C	T	T
chr01	1415132	G	C	C	C	C	G	G
chr01	1415204	G	T	T	T	T	G	G
chr01	1415218	T	A	A	A	A	T	T
chr01	1415416	A	G	G	G	G	A	A
chr01	1415421	A	G	G	G	G	A	A
chr01	1415860	G	T	T	T	T	G	G
chr01	1416158	C	A	A	A	A	C	C
chr01	1416427	G	A	A	A	A	G	G
chr01	1416606	T	C	C	C	C	T	T
chr01	1416800	A	G	G	G	G	A	A
chr01	1417110	G	T	T	T	T	G	G
chr01	1417310	A	G	G	G	G	A	A
chr01	1417860	G	T	T	T	T	G	G
chr01	1417862	A	C	C	C	C	A	A
chr01	1418984	A	G	G	G	G	A	A
chr01	1419051	C	T	T	T	T	C	C
chr01	1419376	T	C	C	C	C	T	T
chr01	1419951	A	G	G	G	G	A	A
chr01	1419961	A	T	T	T	T	A	A
chr01	1419973	A	G	G	G	G	A	A
chr01	1419983	G	A	A	A	A	G	G
chr01	1419989	C	T	T	T	T	C	C
chr01	1419999	A	G	G	G	G	A	A
chr01	1420084	A	T	T	T	T	A	A
chr01	1420146	G	T	T	T	T	G	G
chr01	1420203	C	A	A	A	A	C	C
chr01	1420207	C	T	T	T	T	C	C
chr01	1420225	A	T	T	T	T	A	A
chr01	1420226	A	T	T	T	T	A	A
chr01	1420227	A	C	C	C	C	A	A
chr01	1420410	T	G	G	G	G	T	T
chr01	1420452	T	C	C	C	C	T	T
chr01	1420498	T	C	C	C	C	T	T
chr01	1420594	G	T	T	T	T	G	G
chr01	1420600	G	A	A	A	A	G	G
chr01	1431867	A	G	G	G	G	A	A
chr01	1431937	T	A	A	A	A	T	T
chr01	1431951	C	T	T	T	T	C	C
chr01	1529868	C	T	C	C	C	C	C
chr01	1529891	C	T	C	C	C	C	C
chr01	1541484	G	G	G	G	G	C	C
chr01	1542176	G	G	G	G	G	C	C
chr01	1542209	T	T	T	T	T	C	C
chr01	1542540	G	A	A	A	A	G	G
chr01	1542953	A	A	A	A	A	G	G
chr01	1542994	A	A	A	A	A	C	C
chr01	1542995	T	C	C	C	C	T	T
chr01	1543270	C	T	T	T	T	C	C
chr01	1543506	C	C	C	C	C	T	T
chr01	1544315	A	C	C	C	C	A	A
chr01	1544643	A	C	C	C	C	A	A
chr01	1544743	C	T	T	T	T	C	C
chr01	1545107	C	C	C	C	C	T	T
chr01	1545216	G	A	A	A	A	G	G
chr01	1545227	T	T	T	T	T	G	G
chr01	1546196	C	C	C	C	C	T	T
chr01	1546215	T	C	C	C	C	T	T
chr01	1546236	A	A	A	A	A	G	G
chr01	1546242	C	C	C	C	C	T	T
chr01	1546575	C	C	C	C	C	T	T
chr01	1546594	G	G	G	G	G	A	A
chr01	1546669	C	C	C	C	C	T	T
chr01	1546737	C	G	G	G	G	C	C
chr01	1547260	G	G	G	G	G	A	A
chr01	1548869	C	C	C	C	C	T	T
chr01	1549907	C	T	T	T	T	A	A
chr01	1550887	C	T	T	T	T	C	C
chr01	1551558	A	G	G	G	G	A	A
chr01	1552058	A	T	T	T	T	A	A
chr01	1552373	A	T	T	T	T	A	A
chr01	1552622	G	A	A	A	A	G	G
chr01	1552930	G	T	T	T	T	G	G
chr01	1552971	G	T	T	T	T	G	G
chr01	1553115	G	A	A	A	A	G	G
chr01	1553231	A	G	G	G	G	A	A
chr01	1553318	G	A	A	A	A	G	G
chr01	1553495	T	C	C	C	C	T	T
chr01	1553722	A	G	G	G	G	A	A
chr01	1554196	T	C	C	C	C	T	T
chr01	1554322	C	A	A	A	A	C	C
chr01	1554378	T	G	G	G	G	T	T
chr01	1554656	C	T	T	T	T	C	C
chr01	1554708	T	C	C	C	C	T	T
chr01	1554730	C	T	T	T	T	C	C
chr01	1554791	G	T	T	T	T	G	G
chr01	1554792	A	T	T	T	T	A	A
chr01	1555296	A	T	T	T	T	A	A
chr01	1556774	A	G	G	G	G	A	A
chr01	1557972	A	G	G	G	G	A	A
chr01	1558679	T	C	C	C	C	T	T
chr01	1558685	G	A	A	A	A	G	G
chr01	1639997	A	A	A	A	A	G	G
chr01	1640125	T	T	T	T	T	C	C
chr01	1640836	G	G	G	G	G	T	T
chr01	1641488	T	T	T	T	T	C	C
chr01	1642592	T	T	T	T	T	A	A
chr01	1643235	G	G	G	G	G	T	T
chr01	1644978	G	G	G	G	G	T	T
chr01	1646385	C	C	C	C	C	T	T
chr01	1648109	G	G	G	G	G	A	A
chr01	1648123	G	G	G	G	G	A	A
chr01	1648465	C	C	C	C	C	T	T
chr01	1648528	G	G	G	G	G	A	A
chr01	1649942	T	T	T	T	T	C	C
chr01	1650024	G	G	G	G	G	A	A
chr01	1650033	G	G	G	G	G	A	A
chr01	1650043	A	A	A	A	A	C	C
chr01	1650050	T	T	T	T	T	A	A
chr01	1650083	C	C	C	C	C	T	T
chr01	1650107	C	C	C	C	C	T	T
chr01	1650108	T	T	T	T	T	C	C
chr01	1650135	G	G	G	G	G	A	A
chr01	1650207	C	C	C	C	C	G	G
chr01	1651088	A	A	A	A	A	G	G
chr01	1651142	A	A	A	A	A	T	T
chr01	1651177	A	A	A	A	A	C	C
chr01	1651399	C	C	C	C	C	T	T
chr01	1651429	T	T	T	T	T	C	C
chr01	1651516	G	G	G	G	G	A	A
chr01	1651537	A	A	A	A	A	G	G
chr01	1651547	C	C	C	C	C	G	G
chr01	1651629	G	G	G	G	G	T	T
chr01	1651631	A	A	A	A	A	C	C
chr01	1651688	G	G	G	G	G	A	A
chr01	1651720	G	G	G	G	G	A	A
chr01	1651724	G	G	G	G	G	A	A
chr01	1651777	A	A	A	A	A	G	G
chr01	1651808	T	T	T	T	T	C	C
chr01	1651826	C	C	C	C	C	T	T
chr01	1651915	C	C	C	C	C	T	T
chr01	1652168	G	G	G	G	G	A	A
chr01	1652690	T	T	T	T	T	A	A
chr01	1652733	G	G	G	G	G	A	A
chr01	1652757	T	T	T	T	T	C	C
chr01	1653296	T	T	T	T	T	C	C
chr01	1653721	T	T	T	T	T	C	C
chr01	1653728	C	C	C	C	C	T	T
chr01	1653735	A	A	A	A	A	C	C
chr01	1653836	A	A	A	A	A	T	T
chr01	1653850	A	A	A	A	A	G	G
chr01	1653864	T	T	T	T	T	G	G
chr01	1653874	T	T	T	T	T	G	G
chr01	1654227	G	G	G	G	G	A	A
chr01	1655074	C	C	C	C	C	T	T
chr01	1655776	G	G	G	G	G	T	T
chr01	1656476	C	C	C	C	C	A	A
chr01	1656482	G	G	G	G	G	A	A
chr01	1656901	A	A	A	A	A	G	G
chr01	1657432	C	C	C	C	C	T	T
chr01	1657818	C	C	C	C	C	T	T
chr01	1658037	T	T	T	T	T	C	C
chr01	1658587	G	G	G	G	G	T	T
chr01	1658642	T	T	T	T	T	C	C
chr01	1658763	C	C	C	C	C	A	A
chr01	1659578	C	C	C	C	C	T	T
chr01	1659790	G	G	G	G	G	T	T
chr01	1659897	G	G	G	G	G	C	C
chr01	1660158	C	C	C	C	C	G	G
chr01	1660199	T	T	T	T	T	C	C
chr01	1660305	G	G	G	G	G	A	A
chr01	1660377	A	A	A	A	A	T	T
chr01	1660594	G	G	G	G	G	T	T
chr01	1661188	A	A	A	A	A	T	T
chr01	1661537	G	G	G	G	G	A	A
chr01	1662114	C	C	C	C	C	T	T
chr01	1662369	C	C	C	C	C	T	T
chr01	1662549	C	C	C	C	C	T	T
chr01	1662627	G	G	G	G	G	A	A
chr01	1662659	C	C	C	C	C	A	A
chr01	1663030	T	T	T	T	T	G	G
chr01	1663060	G	G	G	G	G	T	T
chr01	1666712	T	T	T	T	T	A	A
chr01	1692717	G	T	T	T	G	G	G
chr01	1693196	C	T	T	T	C	C	C
chr01	1693254	T	T	T	T	A	A	A
chr01	1736639	C	T	T	T	C	C	C
chr01	1736644	A	A	A	A	T	T	T
chr01	1994675	G	A	G	G	G	G	G
chr01	1994680	C	T	C	C	C	C	C
chr01	1994682	C	T	C	C	C	C	C
chr01	1994685	C	T	C	C	C	C	C
chr01	2119126	A	A	A	A	G	G	G
chr01	2119517	G	G	G	G	A	A	A
chr01	2119518	C	C	C	C	A	A	A
chr01	2169810	G	T	T	T	G	G	G
chr01	2169820	G	G	G	G	C	C	C
chr01	2176633	G	G	G	G	C	C	C
chr01	2176774	C	C	C	C	G	G	G
chr01	2176841	C	C	C	C	T	T	T
chr01	2176930	G	G	G	G	C	C	C
chr01	2176957	C	C	C	C	T	T	T
chr01	2176962	C	C	C	C	T	T	T
chr01	2177010	T	T	T	T	C	C	C
chr01	2177126	A	A	A	A	G	G	G
chr01	2177198	C	C	C	C	T	T	T
chr01	2177492	G	G	G	G	A	A	A
chr01	2177546	A	A	A	A	C	C	C
chr01	2177576	A	A	A	A	G	G	G
chr01	2177765	A	A	A	A	T	T	T
chr01	2177963	C	C	C	C	A	A	A
chr01	2178076	G	G	G	G	A	A	A
chr01	2178082	G	G	G	G	A	A	A
chr01	2178087	A	A	A	A	G	G	G
chr01	2178113	T	T	T	T	C	C	C
chr01	2178180	G	G	G	G	A	A	A
chr01	2178479	G	G	G	G	C	C	C
chr01	2178483	C	C	C	C	A	A	A
chr01	2178562	T	T	T	T	C	C	C
chr01	2178588	G	G	G	G	C	C	C
chr01	2178629	T	T	T	T	C	C	C
chr01	2178743	G	G	G	G	A	A	A
chr01	2178780	T	T	T	T	C	C	C
chr01	2232331	T	A	T	T	T	T	T
chr01	2232344	C	T	C	C	C	C	C
chr01	2238071	C	T	C	C	C	C	C
chr01	2344572	G	G	G	G	A	A	A
chr01	2344661	A	G	G	G	T	T	T
chr01	2344705	G	G	G	G	A	A	A
chr01	2345538	T	T	T	T	A	A	A
chr01	2345567	C	T	T	T	C	C	C
chr01	2353505	G	A	A	A	G	G	G
chr01	2353818	A	C	C	C	T	T	T
chr01	2353831	C	C	C	C	T	T	T
chr01	2367799	G	A	A	A	G	G	G
chr01	2367928	G	A	A	A	G	G	G
chr01	2368211	A	G	G	G	A	A	A
chr01	2369091	T	C	C	C	T	T	T
chr01	2370032	T	C	C	C	T	T	T
chr01	2370283	T	C	C	C	T	T	T
chr01	2370390	T	G	G	G	T	T	T
chr01	2370520	G	A	A	A	G	G	G
chr01	2370874	G	A	A	A	G	G	G
chr01	2372069	C	T	T	T	C	C	C
chr01	2373718	A	G	G	G	A	A	A
chr01	2377159	T	A	A	A	T	T	T
chr01	2380991	G	A	A	A	A	G	G
chr01	2381065	A	G	G	G	G	A	A
chr01	2382543	A	A	A	A	A	G	G
chr01	2382749	T	T	T	T	T	C	C
chr01	2382981	C	C	C	C	C	G	G
chr01	2383042	C	T	T	T	T	C	C
chr01	2386752	A	T	T	T	T	A	A
chr01	2388125	G	A	A	A	A	G	G
chr01	2389989	T	C	C	C	C	T	T
chr01	2390091	G	A	A	A	A	G	G
chr01	2390265	G	C	C	C	C	G	G
chr01	2390723	T	C	C	C	C	T	T
chr01	2397450	T	G	G	G	G	T	T
chr01	2401508	G	A	A	A	A	G	G
chr01	2401911	C	G	G	G	C	C	C
chr01	2401935	T	A	A	A	T	T	T
chr01	2402258	T	C	C	C	T	T	T
chr01	2402308	T	G	G	G	T	T	T
chr01	2402313	G	T	T	T	G	G	G
chr01	2402331	A	G	G	G	A	A	A
chr01	2402344	T	A	A	A	T	T	T
chr01	2402345	T	A	A	A	T	T	T
chr01	2402385	G	A	A	A	G	G	G
chr01	2402408	A	T	T	T	A	A	A
chr01	2402412	T	A	A	A	T	T	T
chr01	2402413	A	T	T	T	A	A	A
chr01	2402436	A	C	C	C	A	A	A
chr01	2402467	T	A	A	A	T	T	T
chr01	2402475	A	C	C	C	A	A	A
chr01	2402484	T	A	A	A	T	T	T
chr01	2402486	C	T	T	T	C	C	C
chr01	2402502	A	G	G	G	A	A	A
chr01	2402516	T	C	C	C	T	T	T
chr01	2402526	C	T	T	T	C	C	C
chr01	2402635	T	C	C	C	T	T	T
chr01	2402704	C	T	T	T	C	C	C
chr01	2402714	A	G	G	G	A	A	A
chr01	2402715	T	C	C	C	T	T	T
chr01	2402725	C	T	T	T	C	C	C
chr01	2402761	T	C	C	C	T	T	T
chr01	2402785	C	T	T	T	C	C	C
chr01	2402800	C	T	T	T	C	C	C
chr01	2402809	C	T	T	T	C	C	C
chr01	2402831	A	G	G	G	A	A	A
chr01	2402832	T	A	A	A	T	T	T
chr01	2402836	A	G	G	G	A	A	A
chr01	2402837	C	G	G	G	C	C	C
chr01	2402887	T	C	C	C	T	T	T
chr01	2402926	C	A	A	A	C	C	C
chr01	2402969	A	G	G	G	A	A	A
chr01	2403040	C	T	T	T	C	C	C
chr01	2403063	T	C	C	C	T	T	T
chr01	2403072	C	T	T	T	C	C	C
chr01	2403084	C	T	T	T	C	C	C
chr01	2403088	T	G	G	G	T	T	T
chr01	2403118	A	G	G	G	A	A	A
chr01	2403125	A	G	G	G	A	A	A
chr01	2403144	C	G	G	G	C	C	C
chr01	2403146	G	A	A	A	G	G	G
chr01	2403149	C	T	T	T	C	C	C
chr01	2403164	C	A	A	A	C	C	C
chr01	2403212	A	C	C	C	A	A	A
chr01	2403219	C	T	T	T	C	C	C
chr01	2403252	C	T	T	T	C	C	C
chr01	2403280	T	G	G	G	T	T	T
[truncated: 136,548 more rows]

## Sheet: HHZ signature SNPs
##Pedigree-based genome re-sequencing reveals genetic variation patterns of elite backbone varieties during modern rice improvement
##Xingfei Zheng, Lanzhi Li, Fan Liang, Changjun Tan, Shuzhu Tang, Sibin Yu, Ying Diao, Shuangcheng Li,and Zhongli Hu
Chr	Position	Reference	S29	S17	S04	S05	S07	S10	S28	S18	S19	S25	S23	S20
chr01	57996	G	A	G	G	G	G	G	G	G	G	G	G	G
chr01	104186	T	G	T	T	T	T	T	T	T	T	T	T	T
chr01	118849	C	G	C	C	C	C	C	C	C	C	C	C	C
chr01	118878	G	T	G	G	G	G	G	G	G	G	G	G	G
chr01	118943	G	A	G	G	G	G	G	G	G	G	G	G	G
chr01	118952	A	G	A	A	A	A	A	A	A	A	A	A	A
chr01	118958	A	G	A	A	A	A	A	A	A	A	A	A	A
chr01	173987	C	T	C	C	C	C	C	C	C	C	C	C	C
chr01	174240	G	A	G	G	G	G	G	G	G	G	G	G	G
chr01	174329	G	T	G	G	G	G	G	G	G	G	G	G	G
chr01	174330	C	T	C	C	C	C	C	C	C	C	C	C	C
chr01	174391	G	A	G	G	G	G	G	G	G	G	G	G	G
chr01	183242	G	A	G	G	G	G	G	G	G	G	G	G	G
chr01	183246	T	C	T	T	T	T	T	T	T	T	T	T	T
chr01	183510	T	C	T	T	T	T	T	T	T	T	T	T	T
chr01	183535	C	T	C	C	C	C	C	C	C	C	C	C	C
chr01	183549	A	T	A	A	A	A	A	A	A	A	A	A	A
chr01	184486	A	G	A	A	A	A	A	A	A	A	A	A	A
chr01	224218	C	T	C	C	C	C	C	C	C	C	C	C	C
chr01	334059	C	C	C	C	C	C	C	C	T	T	T	T	T
chr01	334177	A	A	A	A	A	A	A	A	C	C	C	C	C
chr01	493709	G	A	G	G	G	G	G	G	G	G	G	G	G
chr01	496765	A	C	A	A	A	A	A	A	A	A	A	A	A
chr01	496994	C	T	C	C	C	C	C	C	C	C	C	C	C
chr01	497265	G	A	G	G	G	G	G	G	G	G	G	G	G
chr01	497276	G	C	G	G	G	G	G	G	G	G	G	G	G
chr01	497891	C	T	C	C	C	C	C	C	C	C	C	C	C
chr01	552863	C	T	C	C	C	C	C	C	C	C	C	C	C
chr01	553444	A	T	A	A	A	A	A	A	A	A	A	A	A
chr01	554579	A	G	A	A	A	A	A	A	A	A	A	A	A
chr01	556370	G	A	G	G	G	G	G	G	G	G	G	G	G
chr01	556677	A	T	A	A	A	A	A	A	A	A	A	A	A
chr01	556678	G	C	G	G	G	G	G	G	G	G	G	G	G
chr01	556679	A	T	A	A	A	A	A	A	A	A	A	A	A
chr01	556691	G	T	G	G	G	G	G	G	G	G	G	G	G
chr01	557273	G	C	G	G	G	G	G	G	G	G	G	G	G
chr01	558318	C	T	C	C	C	C	C	C	C	C	C	C	C
chr01	573661	G	A	G	G	G	G	G	G	G	G	G	G	G
chr01	573813	T	G	T	T	T	T	T	T	T	T	T	T	T
chr01	573814	G	T	G	G	G	G	G	G	G	G	G	G	G
chr01	573978	C	A	C	C	C	C	C	C	C	C	C	C	C
chr01	574059	C	A	C	C	C	C	C	C	C	C	C	C	C
chr01	574153	G	A	G	G	G	G	G	G	G	G	G	G	G
chr01	574204	G	A	G	G	G	G	G	G	G	G	G	G	G
chr01	574207	G	A	G	G	G	G	G	G	G	G	G	G	G
chr01	574237	G	A	G	G	G	G	G	G	G	G	G	G	G
chr01	574301	G	A	G	G	G	G	G	G	G	G	G	G	G
chr01	574317	C	T	C	C	C	C	C	C	C	C	C	C	C
chr01	574361	G	A	G	G	G	G	G	G	G	G	G	G	G
chr01	574725	A	G	A	A	A	A	A	A	A	A	A	A	A
chr01	574833	C	T	C	C	C	C	C	C	C	C	C	C	C
chr01	574869	G	A	G	G	G	G	G	G	G	G	G	G	G
chr01	688041	G	G	G	A	A	A	A	A	A	A	A	A	A
chr01	688056	T	T	T	C	C	C	C	C	C	C	C	C	C
chr01	688077	A	A	A	G	G	G	G	G	G	G	G	G	G
chr01	688120	C	C	C	A	A	A	A	A	A	A	A	A	A
chr01	688183	A	A	A	G	G	G	G	G	G	G	G	G	G
chr01	688188	A	A	A	C	C	C	C	C	C	C	C	C	C
chr01	688231	C	C	C	T	T	T	T	T	T	T	T	T	T
chr01	845917	T	T	T	T	A	A	A	A	A	A	A	A	A
chr01	846146	T	T	T	T	A	A	A	A	A	A	A	A	A
chr01	846149	A	A	A	A	G	G	G	G	G	G	G	G	G
chr01	846238	T	T	T	T	C	C	C	C	C	C	C	C	C
chr01	846254	A	A	A	A	G	G	G	G	G	G	G	G	G
chr01	846375	A	A	A	A	G	G	G	G	G	G	G	G	G
chr01	846376	C	T	T	T	C	C	C	C	C	C	C	C	C
chr01	970348	T	T	C	C	C	C	C	C	C	C	C	C	C
chr01	996945	C	C	T	T	T	T	T	T	T	T	T	T	T
chr01	996947	G	G	C	C	C	C	C	C	C	C	C	C	C
chr01	1038212	A	C	C	C	A	A	A	A	A	A	A	A	A
chr01	1038341	T	C	C	C	T	T	T	T	T	T	T	T	T
chr01	1042908	T	C	T	T	T	T	T	T	T	T	T	T	T
chr01	1113244	G	G	G	G	G	G	G	G	A	A	A	A	A
chr01	1113272	C	C	C	C	C	C	C	C	T	T	T	T	T
chr01	1377378	A	G	G	G	A	A	A	A	A	A	A	A	A
chr01	1377411	T	C	C	C	T	T	T	T	T	T	T	T	T
chr01	1377432	G	A	A	A	G	G	G	G	G	G	G	G	G
chr01	1398235	C	T	C	C	C	C	C	C	C	C	C	C	C
chr01	1399264	T	C	T	T	T	T	T	T	T	T	T	T	T
chr01	1399273	A	T	A	A	A	A	A	A	A	A	A	A	A
chr01	1521559	G	T	T	T	G	G	G	G	G	G	G	G	G
chr01	1521939	G	A	A	A	G	G	G	G	G	G	G	G	G
chr01	1521943	A	G	G	G	A	A	A	A	A	A	A	A	A
chr01	1521954	C	T	T	T	C	C	C	C	C	C	C	C	C
chr01	1521957	A	G	G	G	A	A	A	A	A	A	A	A	A
chr01	1522023	C	T	T	T	C	C	C	C	C	C	C	C	C
chr01	1522090	G	A	A	A	G	G	G	G	G	G	G	G	G
chr01	1522268	G	A	A	A	G	G	G	G	G	G	G	G	G
chr01	1522518	T	C	C	C	T	T	T	T	T	T	T	T	T
chr01	1522611	C	T	T	T	C	C	C	C	C	C	C	C	C
chr01	1522651	G	A	A	A	G	G	G	G	G	G	G	G	G
chr01	1522708	A	G	G	G	A	A	A	A	A	A	A	A	A
chr01	1522948	C	T	T	T	C	C	C	C	C	C	C	C	C
chr01	1522991	C	T	T	T	C	C	C	C	C	C	C	C	C
chr01	1522998	C	T	T	T	C	C	C	C	C	C	C	C	C
chr01	1523052	A	G	G	G	A	A	A	A	A	A	A	A	A
chr01	1523181	C	T	T	T	C	C	C	C	C	C	C	C	C
chr01	1523238	A	G	G	G	A	A	A	A	A	A	A	A	A
chr01	1523252	C	T	T	T	C	C	C	C	C	C	C	C	C
chr01	1523625	A	G	G	G	A	A	A	A	A	A	A	A	A
chr01	1523647	A	G	G	G	A	A	A	A	A	A	A	A	A
chr01	1523850	G	A	A	A	G	G	G	G	G	G	G	G	G
chr01	1523870	G	A	A	A	G	G	G	G	G	G	G	G	G
chr01	1524153	G	T	T	T	G	G	G	G	G	G	G	G	G
chr01	1529868	C	T	C	C	C	C	C	C	C	C	C	C	C
chr01	1529891	C	T	C	C	C	C	C	C	C	C	C	C	C
chr01	1531050	C	T	T	T	C	C	C	C	C	C	C	C	C
chr01	1531060	C	T	T	T	C	C	C	C	C	C	C	C	C
chr01	1531077	C	T	T	T	C	C	C	C	C	C	C	C	C
chr01	1533226	T	C	C	C	T	T	T	T	T	T	T	T	T
chr01	1533229	A	T	T	T	A	A	A	A	A	A	A	A	A
chr01	1533284	C	T	T	T	C	C	C	C	C	C	C	C	C
chr01	1533316	A	G	G	G	A	A	A	A	A	A	A	A	A
chr01	1533418	T	A	A	A	T	T	T	T	T	T	T	T	T
chr01	1533471	A	G	G	G	A	A	A	A	A	A	A	A	A
chr01	1533527	T	C	C	C	T	T	T	T	T	T	T	T	T
chr01	1533551	A	C	C	C	A	A	A	A	A	A	A	A	A
chr01	1533590	C	T	T	T	C	C	C	C	C	C	C	C	C
chr01	1533707	G	A	A	A	G	G	G	G	G	G	G	G	G
chr01	1533727	C	T	T	T	C	C	C	C	C	C	C	C	C
chr01	1533754	T	G	G	G	T	T	T	T	T	T	T	T	T
chr01	1535644	T	A	A	A	T	T	T	T	T	T	T	T	T
chr01	1535645	T	A	A	A	T	T	T	T	T	T	T	T	T
chr01	1543270	C	T	T	T	C	C	C	C	C	C	C	C	C
chr01	1543506	C	C	C	C	T	T	T	T	T	T	T	T	T
chr01	1544743	C	T	T	T	C	C	C	C	C	C	C	C	C
chr01	1545216	G	A	A	A	G	G	G	G	G	G	G	G	G
chr01	1552620	C	G	G	G	C	C	C	C	C	C	C	C	C
chr01	1552622	G	A	A	A	G	G	G	G	G	G	G	G	G
chr01	1552796	A	G	G	G	A	A	A	A	A	A	A	A	A
chr01	1552821	G	A	A	A	G	G	G	G	G	G	G	G	G
chr01	1552851	G	A	A	A	G	G	G	G	G	G	G	G	G
chr01	1552854	T	C	C	C	T	T	T	T	T	T	T	T	T
chr01	1553115	G	A	A	A	G	G	G	G	G	G	G	G	G
chr01	1553495	T	C	C	C	T	T	T	T	T	T	T	T	T
chr01	1553722	A	G	G	G	A	A	A	A	A	A	A	A	A
chr01	1554196	T	C	C	C	T	T	T	T	T	T	T	T	T
chr01	1554322	C	A	A	A	C	C	C	C	C	C	C	C	C
chr01	1554378	T	G	G	G	T	T	T	T	T	T	T	T	T
chr01	1554410	T	A	A	A	T	T	T	T	T	T	T	T	T
chr01	1554509	A	G	G	G	A	A	A	A	A	A	A	A	A
chr01	1554656	C	T	T	T	C	C	C	C	C	C	C	C	C
chr01	1554708	T	C	C	C	T	T	T	T	T	T	T	T	T
chr01	1554730	C	T	T	T	C	C	C	C	C	C	C	C	C
chr01	1554791	G	T	T	T	G	G	G	G	G	G	G	G	G
chr01	1554792	A	T	T	T	A	A	A	A	A	A	A	A	A
chr01	1554793	A	T	T	T	A	A	A	A	A	A	A	A	A
chr01	1555296	A	T	T	T	A	A	A	A	A	A	A	A	A
chr01	1556774	A	G	G	G	A	A	A	A	A	A	A	A	A
chr01	1556895	G	A	A	A	G	G	G	G	G	G	G	G	G
chr01	1556943	C	T	T	T	C	C	C	C	C	C	C	C	C
chr01	1557371	A	G	G	G	A	A	A	A	A	A	A	A	A
chr01	1557715	A	G	G	G	A	A	A	A	A	A	A	A	A
chr01	1557972	A	G	G	G	A	A	A	A	A	A	A	A	A
chr01	1557987	T	A	A	A	T	T	T	T	T	T	T	T	T
chr01	1557988	G	A	A	A	G	G	G	G	G	G	G	G	G
chr01	1558036	T	C	C	C	T	T	T	T	T	T	T	T	T
chr01	1558590	T	C	C	C	T	T	T	T	T	T	T	T	T
chr01	1558679	T	C	C	C	T	T	T	T	T	T	T	T	T
chr01	1558685	G	A	A	A	G	G	G	G	G	G	G	G	G
chr01	1559309	T	C	C	C	T	T	T	T	T	T	T	T	T
chr01	1559411	G	A	A	A	G	G	G	G	G	G	G	G	G
chr01	1638142	T	T	T	T	C	C	C	C	C	C	C	C	C
chr01	1639972	A	A	A	A	G	G	G	G	G	G	G	G	G
chr01	1651629	G	G	G	G	T	T	T	T	T	T	T	T	T
chr01	1651630	A	A	A	A	G	G	G	G	G	G	G	G	G
chr01	1712480	G	G	G	G	G	G	G	G	A	A	A	A	A
chr01	1729758	C	C	C	C	C	C	C	C	T	T	T	T	T
chr01	1817550	G	G	G	G	G	G	G	G	A	A	A	A	A
chr01	1994682	C	T	C	C	C	C	C	C	C	C	C	C	C
chr01	1994685	C	T	C	C	C	C	C	C	C	C	C	C	C
chr01	2087063	C	C	C	C	C	C	C	C	T	T	T	T	T
chr01	2238071	C	T	C	C	C	C	C	C	C	C	C	C	C
chr01	2329385	C	C	C	C	C	C	C	C	T	T	T	T	T
chr01	2343487	G	G	G	G	G	G	G	G	A	A	A	A	A
chr01	2343493	C	C	C	C	C	C	C	C	T	T	T	T	T
chr01	2343511	C	C	C	C	C	C	C	C	T	T	T	T	T
chr01	2343657	A	A	A	A	A	A	A	A	T	T	T	T	T
chr01	2344121	T	T	T	T	T	T	T	T	A	A	A	A	A
chr01	2344344	G	T	T	T	T	T	T	T	G	G	G	G	G
chr01	2344366	G	G	G	G	G	G	G	G	A	A	A	A	A
chr01	2344405	T	C	C	C	C	C	C	C	T	T	T	T	T
chr01	2344649	C	C	C	C	C	C	C	C	T	T	T	T	T
chr01	2345349	A	G	G	G	G	G	G	G	A	A	A	A	A
chr01	2345372	G	A	A	A	A	G	G	G	G	G	G	G	G
chr01	2345540	G	G	G	G	G	G	G	G	A	A	A	A	A
chr01	2346679	C	C	C	C	C	C	C	C	A	A	A	A	A
chr01	2347279	C	G	G	G	G	G	G	G	C	C	C	C	C
chr01	2347496	A	G	G	G	G	G	G	G	A	A	A	A	A
chr01	2347599	C	T	T	T	T	T	T	T	C	C	C	C	C
chr01	2349430	T	T	T	T	T	T	T	T	A	A	A	A	A
chr01	2349556	C	C	C	C	C	C	C	C	A	A	A	A	A
chr01	2349911	T	T	T	T	T	T	T	T	C	C	C	C	C
chr01	2349927	A	A	A	A	A	A	A	A	T	T	T	T	T
chr01	2353844	C	C	C	C	C	C	C	C	A	A	A	A	A
chr01	2353863	C	T	T	T	T	T	T	T	C	C	C	C	C
chr01	2353974	G	G	G	G	G	G	G	G	A	A	A	A	A
chr01	2354835	A	C	C	C	C	A	A	A	A	A	A	A	A
chr01	2354965	C	T	T	T	T	T	T	T	C	C	C	C	C
chr01	2355492	T	T	T	T	T	T	T	T	C	C	C	C	C
chr01	2355833	G	G	G	G	G	G	G	G	A	A	A	A	A
chr01	2356189	A	A	A	A	A	G	G	G	G	G	G	G	G
chr01	2356346	G	G	G	G	G	A	A	A	A	A	A	A	A
chr01	2356455	C	C	C	C	C	C	C	C	T	T	T	T	T
chr01	2356729	C	C	C	C	C	C	C	C	T	T	T	T	T
chr01	2356790	C	C	C	C	C	C	C	C	T	T	T	T	T
chr01	2356893	C	C	C	C	C	C	C	C	A	A	A	A	A
chr01	2357706	C	C	C	C	C	C	C	C	T	T	T	T	T
chr01	2358053	A	A	A	A	A	A	A	A	T	T	T	T	T
chr01	2358238	A	G	G	G	G	A	A	A	A	A	A	A	A
chr01	2358988	C	G	G	G	G	C	C	C	C	C	C	C	C
chr01	2359208	A	G	G	G	G	A	A	A	A	A	A	A	A
chr01	2359300	G	G	G	G	G	G	G	G	A	A	A	A	A
chr01	2360728	G	T	T	T	T	G	G	G	G	G	G	G	G
chr01	2360869	C	C	C	C	C	C	C	C	T	T	T	T	T
chr01	2360918	G	G	G	G	G	G	G	G	A	A	A	A	A
chr01	2360944	G	A	A	A	A	G	G	G	G	G	G	G	G
chr01	2361438	C	C	C	C	C	C	C	C	T	T	T	T	T
chr01	2361658	C	T	T	T	T	C	C	C	C	C	C	C	C
chr01	2362039	G	G	G	G	G	G	G	G	A	A	A	A	A
chr01	2362161	C	T	T	T	T	C	C	C	C	C	C	C	C
chr01	2362290	G	A	A	A	A	A	A	A	G	G	G	G	G
chr01	2362426	G	A	A	A	A	A	A	A	G	G	G	G	G
chr01	2362467	G	G	G	G	G	G	G	G	A	A	A	A	A
chr01	2362500	C	C	C	C	C	C	C	C	T	T	T	T	T
chr01	2362744	T	T	T	T	T	T	T	T	C	C	C	C	C
chr01	2363006	G	G	G	G	G	G	G	G	T	T	T	T	T
chr01	2363278	G	A	A	A	A	A	A	A	G	G	G	G	G
chr01	2363340	C	T	T	T	T	T	T	T	C	C	C	C	C
chr01	2363674	G	G	G	G	G	G	G	G	T	T	T	T	T
chr01	2367739	G	G	G	G	G	G	G	G	A	A	A	A	A
chr01	2367799	G	A	A	A	A	G	G	G	G	G	G	G	G
chr01	2367847	G	G	G	G	G	G	G	G	A	A	A	A	A
chr01	2367928	G	A	A	A	A	G	G	G	G	G	G	G	G
chr01	2368029	G	A	A	A	A	G	G	G	G	G	G	G	G
chr01	2368211	A	G	G	G	G	A	A	A	A	A	A	A	A
chr01	2368856	T	T	T	T	T	G	G	G	G	G	G	G	G
chr01	2370162	G	G	G	G	G	C	C	C	C	C	C	C	C
chr01	2370570	T	T	T	T	T	T	T	T	C	C	C	C	C
chr01	2371959	G	G	G	G	G	G	G	G	T	T	T	T	T
chr01	2373253	A	A	A	A	A	A	A	A	G	G	G	G	G
chr01	2373395	C	A	A	A	A	A	A	A	C	C	C	C	C
chr01	2373999	G	A	A	A	A	A	A	A	G	G	G	G	G
chr01	2374616	T	T	T	T	T	T	T	T	C	C	C	C	C
chr01	2374680	A	A	A	A	A	A	A	A	T	T	T	T	T
chr01	2375519	G	G	G	G	G	G	G	G	T	T	T	T	T
chr01	2376006	T	C	C	C	C	C	C	C	T	T	T	T	T
chr01	2376677	C	C	C	C	C	C	C	C	T	T	T	T	T
chr01	2376680	T	C	C	C	C	C	C	C	T	T	T	T	T
chr01	2377113	G	T	T	T	T	T	T	T	G	G	G	G	G
chr01	2377151	T	T	T	T	T	T	T	T	A	A	A	A	A
chr01	2377311	T	T	T	T	T	T	T	T	C	C	C	C	C
chr01	2377932	G	G	G	G	G	G	G	G	A	A	A	A	A
chr01	2378399	G	G	G	G	G	G	G	G	T	T	T	T	T
chr01	2378401	T	T	T	T	T	T	T	T	A	A	A	A	A
chr01	2378461	T	T	T	T	T	T	T	T	A	A	A	A	A
chr01	2378568	T	T	T	T	T	T	T	T	C	C	C	C	C
chr01	2378781	C	C	C	C	C	C	C	C	T	T	T	T	T
chr01	2378823	G	G	G	G	G	G	G	G	A	A	A	A	A
chr01	2378840	C	T	T	T	T	T	T	T	C	C	C	C	C
chr01	2378883	T	T	T	T	T	T	T	T	C	C	C	C	C
chr01	2378992	A	A	A	A	A	A	A	A	G	G	G	G	G
chr01	2379352	T	T	T	T	T	T	T	T	C	C	C	C	C
chr01	2379866	A	A	A	A	A	A	A	A	G	G	G	G	G
chr01	2379867	T	T	T	T	T	T	T	T	G	G	G	G	G
chr01	2379868	A	A	A	A	A	A	A	A	G	G	G	G	G
chr01	2379996	A	A	A	A	A	A	A	A	G	G	G	G	G
chr01	2380018	A	A	A	A	A	A	A	A	G	G	G	G	G
chr01	2380030	C	C	C	C	C	C	C	C	T	T	T	T	T
chr01	2380847	A	A	A	A	A	A	A	A	G	G	G	G	G
chr01	2380851	T	T	T	T	T	T	T	T	C	C	C	C	C
chr01	2381052	G	G	G	G	G	G	G	G	T	T	T	T	T
chr01	2381231	A	A	A	A	A	A	A	A	G	G	G	G	G
chr01	2381275	C	C	C	C	C	C	C	C	A	A	A	A	A
chr01	2381298	G	G	G	G	G	G	G	G	C	C	C	C	C
chr01	2381523	C	C	C	C	C	C	C	C	A	A	A	A	A
chr01	2381526	T	T	T	T	T	T	T	T	A	A	A	A	A
chr01	2381527	A	A	A	A	A	A	A	A	T	T	T	T	T
chr01	2381714	A	A	A	A	A	A	A	A	G	G	G	G	G
chr01	2381769	C	C	C	C	C	C	C	C	T	T	T	T	T
chr01	2381779	A	A	A	A	A	A	A	A	T	T	T	T	T
chr01	2381841	T	T	T	T	T	T	T	T	C	C	C	C	C
chr01	2381987	A	A	A	A	A	A	A	A	C	C	C	C	C
chr01	2381991	C	C	C	C	C	C	C	C	T	T	T	T	T
chr01	2382823	C	C	C	C	C	C	C	C	T	T	T	T	T
chr01	2382922	A	A	A	A	A	A	A	A	G	G	G	G	G
chr01	2385929	G	G	G	G	G	G	G	G	T	T	T	T	T
chr01	2386997	T	T	T	T	T	T	T	T	A	A	A	A	A
chr01	2388760	C	C	C	C	C	C	C	C	G	G	G	G	G
chr01	2391018	T	A	A	A	A	A	A	A	T	T	T	T	T
chr01	2391729	G	G	G	G	G	G	G	G	A	A	A	A	A
chr01	2391738	C	C	C	C	C	C	C	C	T	T	T	T	T
chr01	2392302	C	C	C	C	C	C	C	C	T	T	T	T	T
chr01	2392324	A	A	A	A	A	A	A	A	G	G	G	G	G
chr01	2392458	T	T	T	T	T	T	T	T	C	C	C	C	C
chr01	2392535	A	A	A	A	A	A	A	A	G	G	G	G	G
chr01	2392799	C	C	C	C	C	C	C	C	T	T	T	T	T
chr01	2392999	T	T	T	T	T	T	T	T	A	A	A	A	A
chr01	2393009	G	G	G	G	G	G	G	G	A	A	A	A	A
chr01	2393636	C	C	C	C	C	C	C	C	T	T	T	T	T
chr01	2393990	C	C	C	C	C	C	C	C	T	T	T	T	T
chr01	2394055	G	G	G	G	G	G	G	G	A	A	A	A	A
chr01	2394539	A	A	A	A	A	A	A	A	G	G	G	G	G
chr01	2395518	G	G	G	G	G	G	G	G	T	T	T	T	T
chr01	2395519	T	T	T	T	T	T	T	T	A	A	A	A	A
chr01	2395680	C	C	C	C	C	C	C	C	A	A	A	A	A
chr01	2395853	A	A	A	A	A	A	A	A	G	G	G	G	G
chr01	2396706	C	C	C	C	C	C	C	C	T	T	T	T	T
chr01	2396709	T	T	T	T	T	T	T	T	A	A	A	A	A
chr01	2397163	C	C	C	C	C	C	C	C	T	T	T	T	T
chr01	2397436	C	C	C	C	C	C	C	C	T	T	T	T	T
chr01	2397446	A	A	A	A	A	A	A	A	G	G	G	G	G
chr01	2397454	A	A	A	A	A	A	A	A	G	G	G	G	G
chr01	2397456	A	A	A	A	A	A	A	A	G	G	G	G	G
chr01	2397468	G	G	G	G	G	G	G	G	T	T	T	T	T
chr01	2400810	A	G	G	G	G	A	A	A	A	A	A	A	A
chr01	2401087	G	G	G	G	G	G	G	G	T	T	T	T	T
chr01	2401180	G	G	G	G	G	G	G	G	A	A	A	A	A
chr01	2401329	C	C	C	C	C	C	C	C	G	G	G	G	G
chr01	2401462	T	T	T	T	T	T	T	T	C	C	C	C	C
chr01	2401510	T	T	T	T	T	T	T	T	C	C	C	C	C
chr01	2401693	C	C	C	C	C	C	C	C	T	T	T	T	T
chr01	2401838	T	T	T	T	T	T	T	T	A	A	A	A	A
chr01	2401849	A	A	A	A	A	A	A	A	T	T	T	T	T
chr01	2401856	A	C	C	C	C	A	A	A	A	A	A	A	A
chr01	2401867	G	G	G	G	G	G	G	G	A	A	A	A	A
chr01	2401911	C	G	G	G	G	C	C	C	C	C	C	C	C
chr01	2401986	G	G	G	G	G	G	G	G	T	T	T	T	T
chr01	2402345	T	A	A	A	A	T	T	T	T	T	T	T	T
chr01	2402413	A	T	T	T	T	A	A	A	A	A	A	A	A
chr01	2402436	A	C	C	C	C	A	A	A	A	A	A	A	A
chr01	2402475	A	C	C	C	C	A	A	A	A	A	A	A	A
chr01	2402761	T	C	C	C	C	T	T	T	T	T	T	T	T
chr01	2402800	C	T	T	T	T	C	C	C	C	C	C	C	C
chr01	2402831	A	G	G	G	G	A	A	A	A	A	A	A	A
chr01	2402836	A	G	G	G	G	A	A	A	A	A	A	A	A
chr01	2402837	C	G	G	G	G	C	C	C	C	C	C	C	C
chr01	2402887	T	C	C	C	C	T	T	T	T	T	T	T	T
chr01	2402969	A	G	G	G	G	A	A	A	A	A	A	A	A
chr01	2403219	C	T	T	T	T	C	C	C	C	C	C	C	C
chr01	2403287	G	C	C	C	C	G	G	G	G	G	G	G	G
chr01	2403291	G	T	T	T	T	G	G	G	G	G	G	G	G
chr01	2403536	G	G	G	G	G	G	G	G	T	T	T	T	T
chr01	2403571	G	G	G	G	G	A	A	A	A	A	A	A	A
chr01	2403850	A	C	C	C	C	A	A	A	A	A	A	A	A
chr01	2404023	A	A	A	A	A	A	A	A	G	G	G	G	G
chr01	2404071	T	G	G	G	G	T	T	T	T	T	T	T	T
chr01	2404153	A	G	G	G	G	A	A	A	A	A	A	A	A
chr01	2406279	C	T	T	T	T	T	T	T	C	C	C	C	C
chr01	2409204	C	T	T	T	T	T	T	T	C	C	C	C	C
chr01	2409460	T	T	T	T	T	T	T	T	C	C	C	C	C
chr01	2409495	A	A	A	A	A	A	A	A	T	T	T	T	T
chr01	2409819	G	T	T	T	T	T	T	T	G	G	G	G	G
chr01	2409844	G	T	T	T	T	T	T	T	G	G	G	G	G
chr01	2409847	G	G	G	G	G	G	G	G	A	A	A	A	A
chr01	2409973	C	C	C	C	C	C	C	C	A	A	A	A	A
chr01	2411543	G	G	G	G	G	G	G	G	T	T	T	T	T
chr01	2411562	T	C	C	C	C	C	C	C	A	A	A	A	A
chr01	2411577	A	A	A	A	A	A	A	A	T	T	T	T	T
chr01	2411591	A	A	A	A	A	A	A	A	G	G	G	G	G
chr01	2414038	A	G	G	G	G	G	G	G	A	A	A	A	A
chr01	2414052	A	A	A	A	A	A	A	A	T	T	T	T	T
chr01	2414156	G	A	A	A	A	A	A	A	G	G	G	G	G
chr01	2414234	G	G	G	G	G	G	G	G	T	T	T	T	T
chr01	2414271	A	A	A	A	A	A	A	A	T	T	T	T	T
chr01	2414276	T	T	T	T	T	T	T	T	C	C	C	C	C
chr01	2414748	G	G	G	G	G	G	G	G	A	A	A	A	A
chr01	2414790	T	T	T	T	T	T	T	T	A	A	A	A	A
chr01	2414816	A	A	A	A	A	A	A	A	G	G	G	G	G
chr01	2414820	A	A	A	A	A	A	A	A	G	G	G	G	G
chr01	2414841	T	T	T	T	T	T	T	T	C	C	C	C	C
chr01	2414874	C	C	C	C	C	C	C	C	T	T	T	T	T
chr01	2414890	G	G	G	G	G	G	G	G	C	C	C	C	C
chr01	2414903	A	A	A	A	A	A	A	A	C	C	C	C	C
chr01	2414905	G	G	G	G	G	G	G	G	A	A	A	A	A
chr01	2414921	C	C	C	C	C	C	C	C	A	A	A	A	A
chr01	2415145	A	A	A	A	A	A	A	A	G	G	G	G	G
chr01	2415453	A	A	A	A	A	A	A	A	G	G	G	G	G
chr01	2415472	C	C	C	C	C	C	C	C	T	T	T	T	T
chr01	2415491	G	G	G	G	G	G	G	G	A	A	A	A	A
chr01	2416246	C	C	C	C	C	C	C	C	T	T	T	T	T
chr01	2416276	C	A	A	A	A	A	A	A	C	C	C	C	C
chr01	2416426	C	C	C	C	C	C	C	C	T	T	T	T	T
chr01	2416439	A	A	A	A	A	A	A	A	G	G	G	G	G
chr01	2416445	A	A	A	A	A	A	A	A	C	C	C	C	C
chr01	2416456	T	T	T	T	T	T	T	T	A	A	A	A	A
chr01	2416469	A	A	A	A	A	A	A	A	G	G	G	G	G
chr01	2416533	G	G	G	G	G	G	G	G	T	T	T	T	T
chr01	2416539	A	A	A	A	A	A	A	A	G	G	G	G	G
chr01	2416547	T	T	T	T	T	T	T	T	G	G	G	G	G
chr01	2416549	T	T	T	T	T	T	T	T	A	A	A	A	A
chr01	2416551	A	A	A	A	A	A	A	A	G	G	G	G	G
chr01	2416555	A	A	A	A	A	A	A	A	G	G	G	G	G
chr01	2416566	T	T	T	T	T	T	T	T	C	C	C	C	C
chr01	2416587	C	C	C	C	C	C	C	C	T	T	T	T	T
chr01	2416595	G	G	G	G	G	G	G	G	A	A	A	A	A
chr01	2416712	G	G	G	G	G	G	G	G	A	A	A	A	A
chr01	2416757	C	C	C	C	C	C	C	C	T	T	T	T	T
chr01	2416762	A	A	A	A	A	A	A	A	C	C	C	C	C
chr01	2416780	A	A	A	A	A	A	A	A	G	G	G	G	G
chr01	2416800	G	G	G	G	G	G	G	G	A	A	A	A	A
chr01	2416809	A	A	A	A	A	A	A	A	C	C	C	C	C
chr01	2416831	T	T	T	T	T	T	T	T	A	A	A	A	A
chr01	2416847	G	G	G	G	G	G	G	G	T	T	T	T	T
chr01	2416884	C	C	C	C	C	C	C	C	T	T	T	T	T
chr01	2416981	A	A	A	A	A	A	A	A	G	G	G	G	G
chr01	2417082	T	T	T	T	T	T	T	T	G	G	G	G	G
chr01	2417099	A	A	A	A	A	A	A	A	G	G	G	G	G
chr01	2417102	T	T	T	T	T	T	T	T	A	A	A	A	A
chr01	2417103	T	T	T	T	T	T	T	T	G	G	G	G	G
chr01	2417137	G	G	G	G	G	G	G	G	A	A	A	A	A
chr01	2417266	C	C	C	C	C	C	C	C	T	T	T	T	T
chr01	2417275	T	T	T	T	T	T	T	T	A	A	A	A	A
chr01	2417307	C	C	C	C	C	C	C	C	A	A	A	A	A
chr01	2417313	T	T	T	T	T	T	T	T	C	C	C	C	C
chr01	2417314	G	G	G	G	G	G	G	G	A	A	A	A	A
chr01	2417370	A	A	A	A	A	A	A	A	G	G	G	G	G
chr01	2417538	T	T	T	T	T	T	T	T	G	G	G	G	G
chr01	2417987	A	A	A	A	A	A	A	A	T	T	T	T	T
chr01	2418036	A	A	A	A	A	A	A	A	G	G	G	G	G
chr01	2418103	A	A	A	A	A	A	A	A	G	G	G	G	G
chr01	2418151	C	C	C	C	C	C	C	C	T	T	T	T	T
chr01	2418162	G	G	G	G	G	G	G	G	T	T	T	T	T
chr01	2418216	A	A	A	A	A	A	A	A	G	G	G	G	G
chr01	2418220	G	G	G	G	G	G	G	G	A	A	A	A	A
chr01	2418257	C	C	C	C	C	C	C	C	A	A	A	A	A
chr01	2418258	A	A	A	A	A	A	A	A	T	T	T	T	T
chr01	2418350	G	G	G	G	G	G	G	G	T	T	T	T	T
chr01	2418478	A	A	A	A	A	A	A	A	G	G	G	G	G
chr01	2418928	G	G	G	G	G	G	G	G	A	A	A	A	A
chr01	2418948	G	G	G	G	G	G	G	G	A	A	A	A	A
chr01	2419321	C	C	C	C	C	C	C	C	G	G	G	G	G
chr01	2419425	C	C	C	C	C	C	C	C	T	T	T	T	T
chr01	2419527	C	C	C	C	C	C	C	C	T	T	T	T	T
chr01	2419556	T	T	T	T	T	T	T	T	C	C	C	C	C
chr01	2419572	A	A	A	A	A	A	A	A	T	T	T	T	T
chr01	2419653	G	G	G	G	G	G	G	G	A	A	A	A	A
chr01	2419683	C	C	C	C	C	C	C	C	T	T	T	T	T
chr01	2419689	C	C	C	C	C	C	C	C	T	T	T	T	T
chr01	2419691	G	G	G	G	G	G	G	G	A	A	A	A	A
chr01	2419728	T	T	T	T	T	T	T	T	C	C	C	C	C
chr01	2419738	G	G	G	G	G	G	G	G	A	A	A	A	A
chr01	2419792	T	T	T	T	T	T	T	T	C	C	C	C	C
chr01	2419800	T	T	T	T	T	T	T	T	G	G	G	G	G
chr01	2419801	C	C	C	C	C	C	C	C	T	T	T	T	T
chr01	2419828	T	C	C	C	C	C	C	C	T	T	T	T	T
chr01	2420000	A	A	A	A	A	A	A	A	G	G	G	G	G
chr01	2420021	C	C	C	C	C	C	C	C	T	T	T	T	T
chr01	2420045	T	T	T	T	T	T	T	T	C	C	C	C	C
chr01	2420055	A	A	A	A	A	A	A	A	G	G	G	G	G
chr01	2420060	C	C	C	C	C	C	C	C	T	T	T	T	T
chr01	2420061	G	A	A	A	A	A	A	A	G	G	G	G	G
chr01	2420068	A	A	A	A	A	A	A	A	T	T	T	T	T
chr01	2420074	C	C	C	C	C	C	C	C	G	G	G	G	G
chr01	2420087	T	T	T	T	T	T	T	T	C	C	C	C	C
chr01	2420300	C	C	C	C	C	C	C	C	A	A	A	A	A
chr01	2420314	G	G	G	G	G	G	G	G	A	A	A	A	A
chr01	2420316	C	C	C	C	C	C	C	C	G	G	G	G	G
chr01	2420337	A	A	A	A	A	A	A	A	C	C	C	C	C
chr01	2420363	A	A	A	A	A	A	A	A	G	G	G	G	G
chr01	2420381	T	T	T	T	T	T	T	T	A	A	A	A	A
chr01	2420397	T	T	T	T	T	T	T	T	C	C	C	C	C
chr01	2420422	A	A	A	A	A	A	A	A	G	G	G	G	G
chr01	2420432	T	T	T	T	T	T	T	T	C	C	C	C	C
chr01	2420437	C	C	C	C	C	C	C	C	T	T	T	T	T
chr01	2420438	A	A	A	A	A	A	A	A	G	G	G	G	G
chr01	2420442	C	C	C	C	C	C	C	C	T	T	T	T	T
chr01	2420484	G	G	G	G	G	G	G	G	T	T	T	T	T
chr01	2420492	A	A	A	A	A	A	A	A	C	C	C	C	C
chr01	2420493	T	T	T	T	T	T	T	T	C	C	C	C	C
chr01	2420512	A	A	A	A	A	A	A	A	G	G	G	G	G
chr01	2420526	G	G	G	G	G	G	G	G	A	A	A	A	A
chr01	2420559	G	G	G	G	G	G	G	G	T	T	T	T	T
chr01	2420617	C	C	C	C	C	C	C	C	T	T	T	T	T
chr01	2420664	T	T	T	T	T	T	T	T	A	A	A	A	A
chr01	2420686	A	A	A	A	A	A	A	A	G	G	G	G	G
chr01	2422215	G	G	G	G	G	G	G	G	C	C	C	C	C
chr01	2422386	G	C	C	C	G	G	G	G	G	G	G	G	G
chr01	2422407	G	C	C	C	G	G	G	G	G	G	G	G	G
chr01	2422433	C	T	T	T	C	C	C	C	C	C	C	C	C
chr01	2422440	G	A	A	A	G	G	G	G	G	G	G	G	G
chr01	2422441	C	T	T	T	C	C	C	C	C	C	C	C	C
chr01	2422445	T	A	A	A	T	T	T	T	T	T	T	T	T
chr01	2422448	G	T	T	T	G	G	G	G	G	G	G	G	G
chr01	2422471	T	G	G	G	T	T	T	T	T	T	T	T	T
chr01	2422534	T	T	T	T	T	T	T	T	C	C	C	C	C
chr01	2422719	G	A	A	A	A	A	A	A	G	G	G	G	G
chr01	2422784	A	C	C	C	C	C	C	C	A	A	A	A	A
chr01	2422831	T	C	C	C	T	T	T	T	T	T	T	T	T
chr01	2422840	T	C	C	C	T	T	T	T	T	T	T	T	T
chr01	2422849	C	G	G	G	G	G	G	G	C	C	C	C	C
chr01	2422853	T	A	A	A	T	T	T	T	T	T	T	T	T
chr01	2422861	A	G	G	G	A	A	A	A	A	A	A	A	A
chr01	2422923	G	T	T	T	G	G	G	G	G	G	G	G	G
chr01	2422961	T	G	G	G	T	T	T	T	T	T	T	T	T
chr01	2422963	T	A	A	A	T	T	T	T	T	T	T	T	T
chr01	2422967	C	A	A	A	C	C	C	C	C	C	C	C	C
chr01	2422969	G	A	A	A	G	G	G	G	G	G	G	G	G
chr01	2422983	T	A	A	A	T	T	T	T	T	T	T	T	T
chr01	2423005	A	C	C	C	A	A	A	A	A	A	A	A	A
chr01	2423008	G	A	A	A	G	G	G	G	G	G	G	G	G
chr01	2423010	G	C	C	C	G	G	G	G	G	G	G	G	G
chr01	2423019	G	A	A	A	A	G	G	G	G	G	G	G	G
chr01	2423022	G	T	T	T	G	G	G	G	G	G	G	G	G
chr01	2423032	G	A	A	A	G	G	G	G	G	G	G	G	G
chr01	2423039	T	C	C	C	T	T	T	T	T	T	T	T	T
chr01	2423142	C	T	T	T	C	C	C	C	C	C	C	C	C
chr01	2423167	T	G	G	G	G	T	T	T	T	T	T	T	T
chr01	2423217	T	C	C	C	C	T	T	T	T	T	T	T	T
chr01	2423221	A	C	C	C	C	A	A	A	A	A	A	A	A
chr01	2423225	A	T	T	T	T	A	A	A	A	A	A	A	A
chr01	2423268	A	G	G	G	G	A	A	A	A	A	A	A	A
chr01	2423345	A	C	C	C	A	A	A	A	A	A	A	A	A
chr01	2423393	G	C	C	C	C	G	G	G	G	G	G	G	G
chr01	2423416	T	G	G	G	G	T	T	T	T	T	T	T	T
chr01	2423423	C	A	A	A	A	C	C	C	C	C	C	C	C
chr01	2423444	G	A	A	A	A	G	G	G	G	G	G	G	G
chr01	2423475	C	G	G	G	G	C	C	C	C	C	C	C	C
chr01	2423497	A	C	C	C	C	A	A	A	A	A	A	A	A
chr01	2423498	G	T	T	T	T	G	G	G	G	G	G	G	G
chr01	2423536	C	G	G	G	G	C	C	C	C	C	C	C	C
chr01	2423550	C	T	T	T	T	T	T	T	C	C	C	C	C
chr01	2423590	G	A	A	A	A	A	A	A	G	G	G	G	G
chr01	2423619	C	A	A	A	A	A	A	A	C	C	C	C	C
chr01	2423639	A	A	A	A	A	A	A	A	G	G	G	G	G
chr01	2423641	G	A	A	A	A	A	A	A	G	G	G	G	G
chr01	2423730	G	T	T	T	T	T	T	T	G	G	G	G	G
chr01	2423783	C	A	A	A	A	A	A	A	C	C	C	C	C
chr01	2423821	C	T	T	T	T	C	C	C	C	C	C	C	C
chr01	2423825	G	C	C	C	C	G	G	G	G	G	G	G	G
chr01	2423848	T	C	C	C	T	T	T	T	T	T	T	T	T
chr01	2423871	T	A	A	A	T	T	T	T	T	T	T	T	T
chr01	2423875	G	C	C	C	C	G	G	G	G	G	G	G	G
chr01	2423942	T	T	T	T	C	C	C	C	C	C	C	C	C
chr01	2424007	G	T	T	T	G	G	G	G	G	G	G	G	G
chr01	2424046	T	C	C	C	T	T	T	T	T	T	T	T	T
chr01	2424100	A	G	G	G	A	A	A	A	A	A	A	A	A
chr01	2424126	T	C	C	C	T	T	T	T	T	T	T	T	T
chr01	2424165	A	G	G	G	A	A	A	A	A	A	A	A	A
chr01	2424182	T	C	C	C	T	T	T	T	T	T	T	T	T
chr01	2424218	G	A	A	A	G	G	G	G	G	G	G	G	G
chr01	2424235	A	G	G	G	A	A	A	A	A	A	A	A	A
chr01	2424293	C	A	A	A	C	C	C	C	C	C	C	C	C
chr01	2424315	T	T	T	T	T	T	T	T	G	G	G	G	G
chr01	2425285	G	T	G	G	G	G	G	G	G	G	G	G	G
chr01	2426401	G	G	G	G	G	G	G	G	A	A	A	A	A
chr01	2426646	G	A	A	A	A	A	A	A	G	G	G	G	G
chr01	2426704	G	G	G	G	G	G	G	G	A	A	A	A	A
chr01	2427045	G	A	A	A	A	A	A	A	G	G	G	G	G
chr01	2427567	C	C	C	C	C	C	C	C	T	T	T	T	T
chr01	2427614	G	G	G	G	G	G	G	G	T	T	T	T	T
chr01	2427643	C	T	T	T	T	T	T	T	C	C	C	C	C
chr01	2427650	G	G	G	G	G	G	G	G	A	A	A	A	A
chr01	2427673	G	G	G	G	G	G	G	G	A	A	A	A	A
chr01	2427722	C	C	C	C	C	C	C	C	T	T	T	T	T
chr01	2427817	G	A	A	A	A	A	A	A	G	G	G	G	G
chr01	2428011	G	G	G	G	G	G	G	G	A	A	A	A	A
chr01	2428051	G	T	T	T	T	T	T	T	G	G	G	G	G
chr01	2428062	C	T	T	T	T	T	T	T	C	C	C	C	C
chr01	2428202	T	C	C	C	C	C	C	C	T	T	T	T	T
chr01	2428531	G	A	A	A	A	A	A	A	G	G	G	G	G
chr01	2428592	C	A	A	A	A	A	A	A	C	C	C	C	C
chr01	2429067	G	G	G	G	G	G	G	G	A	A	A	A	A
chr01	2429104	A	A	A	A	A	A	A	A	T	T	T	T	T
chr01	2429461	C	T	T	T	T	T	T	T	C	C	C	C	C
chr01	2429463	C	C	C	C	C	C	C	C	T	T	T	T	T
chr01	2429480	G	T	T	T	T	T	T	T	G	G	G	G	G
chr01	2429502	C	T	T	T	T	T	T	T	C	C	C	C	C
chr01	2429660	C	T	T	T	T	T	T	T	C	C	C	C	C
chr01	2429899	C	C	C	C	C	C	C	C	T	T	T	T	T
chr01	2429900	A	A	A	A	A	A	A	A	G	G	G	G	G
chr01	2429907	G	A	A	A	A	A	A	A	G	G	G	G	G
chr01	2429998	G	A	A	A	A	A	A	A	G	G	G	G	G
chr01	2430224	G	A	A	A	A	A	A	A	G	G	G	G	G
chr01	2430232	C	T	T	T	T	T	T	T	C	C	C	C	C
chr01	2432017	G	A	A	A	A	A	A	A	G	G	G	G	G
chr01	2432038	A	A	A	A	A	A	A	A	C	C	C	C	C
chr01	2432081	A	A	A	A	A	A	A	A	G	G	G	G	G
chr01	2432296	C	C	C	C	C	C	C	C	T	T	T	T	T
chr01	2432334	A	T	T	T	T	T	T	T	A	A	A	A	A
chr01	2432358	G	A	A	A	A	A	A	A	G	G	G	G	G
chr01	2432398	G	A	A	A	A	A	A	A	G	G	G	G	G
chr01	2432411	G	A	A	A	A	A	A	A	G	G	G	G	G
chr01	2432658	T	T	T	T	T	T	T	T	A	A	A	A	A
chr01	2432956	C	T	T	T	T	T	T	T	C	C	C	C	C
chr01	2433191	G	G	G	G	G	G	G	G	A	A	A	A	A
chr01	2433230	C	T	T	T	T	T	T	T	C	C	C	C	C
chr01	2434649	A	T	T	T	T	T	T	T	A	A	A	A	A
chr01	2434658	A	C	C	C	C	C	C	C	A	A	A	A	A
chr01	2434695	A	A	A	A	A	A	A	A	C	C	C	C	C
chr01	2434698	T	T	T	T	T	T	T	T	G	G	G	G	G
chr01	2434876	G	T	T	T	T	T	T	T	G	G	G	G	G
chr01	2435162	G	T	T	T	T	T	T	T	G	G	G	G	G
chr01	2435277	A	T	T	T	T	T	T	T	A	A	A	A	A
chr01	2435805	G	C	C	C	C	C	C	C	G	G	G	G	G
chr01	2435925	C	T	T	T	T	T	T	T	C	C	C	C	C
chr01	2437767	C	A	A	A	A	A	A	A	C	C	C	C	C
chr01	2437786	G	A	A	A	A	A	A	A	G	G	G	G	G
chr01	2437857	T	G	G	G	G	G	G	G	T	T	T	T	T
chr01	2437885	A	C	C	C	C	C	C	C	A	A	A	A	A
chr01	2437950	T	G	G	G	G	G	G	G	T	T	T	T	T
chr01	2437956	A	T	T	T	T	T	T	T	A	A	A	A	A
chr01	2437967	A	T	T	T	T	T	T	T	A	A	A	A	A
chr01	2437986	T	C	C	C	C	C	C	C	T	T	T	T	T
chr01	2438012	A	G	G	G	G	G	G	G	A	A	A	A	A
chr01	2438020	T	C	C	C	C	C	C	C	T	T	T	T	T
chr01	2438022	G	T	T	T	T	T	T	T	G	G	G	G	G
chr01	2438072	C	T	T	T	T	T	T	T	C	C	C	C	C
chr01	2438089	T	C	C	C	C	C	C	C	T	T	T	T	T
chr01	2438121	A	C	C	C	C	C	C	C	A	A	A	A	A
chr01	2438183	C	A	A	A	A	A	A	A	C	C	C	C	C
chr01	2438237	G	T	T	T	T	T	T	T	G	G	G	G	G
chr01	2438248	C	T	T	T	T	T	T	T	C	C	C	C	C
chr01	2438297	A	G	G	G	G	G	G	G	A	A	A	A	A
chr01	2438305	T	C	C	C	C	C	C	C	T	T	T	T	T
chr01	2438341	A	G	G	G	G	G	G	G	A	A	A	A	A
chr01	2438343	A	G	G	G	G	G	G	G	A	A	A	A	A
chr01	2438382	T	C	C	C	C	C	C	C	T	T	T	T	T
chr01	2438422	T	G	G	G	G	G	G	G	T	T	T	T	T
chr01	2438434	A	G	G	G	G	G	G	G	A	A	A	A	A
chr01	2438440	G	A	A	A	A	A	A	A	G	G	G	G	G
chr01	2438465	T	C	C	C	C	C	C	C	T	T	T	T	T
chr01	2439631	G	G	G	G	G	G	G	G	A	A	A	A	A
chr01	2441179	A	G	G	G	G	G	G	G	A	A	A	A	A
chr01	2445156	T	T	T	T	T	T	T	T	C	C	C	C	C
chr01	2445735	G	A	A	A	A	A	A	A	T	T	T	T	T
chr01	2448643	C	T	T	T	T	T	T	T	C	C	C	C	C
chr01	2448664	T	C	C	C	C	C	C	C	T	T	T	T	T
chr01	2448670	G	C	C	C	C	C	C	C	G	G	G	G	G
chr01	2448709	A	G	G	G	G	G	G	G	A	A	A	A	A
chr01	2448713	G	A	A	A	A	A	A	A	G	G	G	G	G
chr01	2448729	C	T	T	T	T	T	T	T	C	C	C	C	C
chr01	2448747	T	C	C	C	C	C	C	C	T	T	T	T	T
chr01	2448749	G	C	C	C	C	C	C	C	G	G	G	G	G
chr01	2448773	G	C	C	C	C	C	C	C	G	G	G	G	G
chr01	2448799	C	T	T	T	T	T	T	T	C	C	C	C	C
chr01	2448806	G	A	A	A	A	A	A	A	G	G	G	G	G
chr01	2448811	T	A	A	A	A	A	A	A	T	T	T	T	T
chr01	2448814	G	T	T	T	T	T	T	T	G	G	G	G	G
chr01	2448823	C	C	C	C	C	C	C	C	A	A	A	A	A
chr01	2448828	C	T	T	T	T	T	T	T	C	C	C	C	C
chr01	2449051	A	C	C	C	C	C	C	C	A	A	A	A	A
chr01	2449156	A	G	G	G	G	G	G	G	A	A	A	A	A
chr01	2449157	A	G	G	G	G	G	G	G	A	A	A	A	A
chr01	2449162	C	G	G	G	G	G	G	G	C	C	C	C	C
chr01	2449183	C	T	T	T	T	T	T	T	C	C	C	C	C
chr01	2449190	A	T	T	T	T	T	T	T	A	A	A	A	A
chr01	2449226	A	C	C	C	C	C	C	C	A	A	A	A	A
chr01	2449233	T	C	C	C	C	C	C	C	T	T	T	T	T
chr01	2449235	A	C	C	C	C	C	C	C	A	A	A	A	A
chr01	2449236	C	T	T	T	T	T	T	T	C	C	C	C	C
chr01	2449240	G	A	A	A	A	A	A	A	G	G	G	G	G
chr01	2449283	G	A	A	A	A	A	A	A	G	G	G	G	G
chr01	2449291	C	G	G	G	G	G	G	G	C	C	C	C	C
chr01	2449297	C	T	T	T	T	T	T	T	C	C	C	C	C
chr01	2449298	C	T	T	T	T	T	T	T	C	C	C	C	C
chr01	2449327	A	C	C	C	C	C	C	C	A	A	A	A	A
chr01	2449335	T	C	C	C	C	C	C	C	T	T	T	T	T
chr01	2449345	A	G	G	G	G	G	G	G	A	A	A	A	A
chr01	2449357	T	A	A	A	A	A	A	A	T	T	T	T	T
chr01	2449358	G	C	C	C	C	C	C	C	G	G	G	G	G
chr01	2449361	G	C	C	C	C	C	C	C	G	G	G	G	G
chr01	2449368	T	G	G	G	G	G	G	G	T	T	T	T	T
chr01	2449385	T	A	A	A	A	A	A	A	T	T	T	T	T
chr01	2449394	T	C	C	C	C	C	C	C	T	T	T	T	T
chr01	2449401	C	T	T	T	T	T	T	T	C	C	C	C	C
chr01	2449416	C	T	T	T	T	T	T	T	C	C	C	C	C
chr01	2449421	G	A	A	A	A	A	A	A	G	G	G	G	G
chr01	2449430	C	G	G	G	G	G	G	G	C	C	C	C	C
chr01	2449438	T	C	C	C	C	C	C	C	T	T	T	T	T
chr01	2449446	G	C	C	C	C	C	C	C	G	G	G	G	G
chr01	2449469	G	T	T	T	T	T	T	T	G	G	G	G	G
chr01	2449496	C	A	A	A	A	A	A	A	C	C	C	C	C
chr01	2449529	C	T	T	T	T	T	T	T	C	C	C	C	C
chr01	2449540	A	T	T	T	T	T	T	T	A	A	A	A	A
chr01	2449549	C	A	A	A	A	A	A	A	C	C	C	C	C
chr01	2453114	T	A	A	A	A	A	A	A	T	T	T	T	T
chr01	2453119	A	C	C	C	C	C	C	C	A	A	A	A	A
chr01	2453128	C	G	G	G	G	G	G	G	C	C	C	C	C
chr01	2453142	C	G	G	G	G	G	G	G	C	C	C	C	C
chr01	2453165	C	T	T	T	T	T	T	T	C	C	C	C	C
chr01	2453189	A	G	G	G	G	G	G	G	A	A	A	A	A
chr01	2453203	C	T	T	T	T	T	T	T	C	C	C	C	C
chr01	2453237	T	C	C	C	C	C	C	C	T	T	T	T	T
chr01	2454378	G	A	A	A	A	A	A	A	G	G	G	G	G
chr01	2454412	G	A	A	A	A	A	A	A	G	G	G	G	G
chr01	2454424	T	G	G	G	G	G	G	G	T	T	T	T	T
chr01	2454601	T	C	C	C	C	C	C	C	T	T	T	T	T
chr01	2454626	G	A	A	A	A	A	A	A	G	G	G	G	G
chr01	2454636	C	T	T	T	T	T	T	T	C	C	C	C	C
chr01	2454656	T	C	C	C	C	C	C	C	T	T	T	T	T
chr01	2454901	A	T	T	T	T	T	T	T	A	A	A	A	A
chr01	2454947	T	A	A	A	A	A	A	A	T	T	T	T	T
chr01	2455134	G	C	C	C	C	C	C	C	G	G	G	G	G
chr01	2455244	C	T	T	T	T	T	T	T	C	C	C	C	C
chr01	2455263	A	G	G	G	G	G	G	G	A	A	A	A	A
chr01	2455267	T	C	C	C	C	C	C	C	T	T	T	T	T
chr01	2455356	C	T	T	T	T	T	T	T	C	C	C	C	C
chr01	2455360	G	A	A	A	A	A	A	A	G	G	G	G	G
chr01	2455389	C	A	A	A	A	A	A	A	C	C	C	C	C
chr01	2455419	C	T	T	T	T	T	T	T	C	C	C	C	C
chr01	2455424	G	C	C	C	C	C	C	C	G	G	G	G	G
chr01	2455485	T	A	A	A	A	A	A	A	T	T	T	T	T
chr01	2455509	A	G	G	G	G	G	G	G	A	A	A	A	A
chr01	2455511	C	A	A	A	A	A	A	A	C	C	C	C	C
chr01	2455542	A	T	T	T	T	T	T	T	A	A	A	A	A
chr01	2455547	A	G	G	G	G	G	G	G	A	A	A	A	A
chr01	2455574	A	T	T	T	T	T	T	T	A	A	A	A	A
chr01	2455575	T	G	G	G	G	G	G	G	T	T	T	T	T
chr01	2455588	T	A	A	A	A	A	A	A	T	T	T	T	T
chr01	2455610	A	G	G	G	G	G	G	G	A	A	A	A	A
chr01	2455630	A	G	G	G	G	G	G	G	A	A	A	A	A
chr01	2455632	T	G	G	G	G	G	G	G	T	T	T	T	T
chr01	2455669	C	A	A	A	A	A	A	A	C	C	C	C	C
chr01	2455676	T	C	C	C	C	C	C	C	T	T	T	T	T
chr01	2455695	T	C	C	C	C	C	C	C	T	T	T	T	T
chr01	2455715	A	G	G	G	G	G	G	G	A	A	A	A	A
chr01	2455748	T	G	G	G	G	G	G	G	T	T	T	T	T
chr01	2455847	T	G	G	G	G	G	G	G	T	T	T	T	T
chr01	2455853	A	T	T	T	T	T	T	T	A	A	A	A	A
chr01	2455864	A	T	T	T	T	T	T	T	A	A	A	A	A
chr01	2456101	A	C	C	C	C	C	C	C	A	A	A	A	A
chr01	2456115	T	G	G	G	G	G	G	G	T	T	T	T	T
chr01	2456151	C	T	T	T	T	T	T	T	C	C	C	C	C
chr01	2456238	C	C	C	C	C	C	C	C	A	A	A	A	A
chr01	2456245	A	G	G	G	G	G	G	G	A	A	A	A	A
chr01	2456247	A	G	G	G	G	G	G	G	A	A	A	A	A
chr01	2456251	G	C	C	C	C	C	C	C	G	G	G	G	G
chr01	2456254	T	C	C	C	C	C	C	C	T	T	T	T	T
chr01	2456390	G	T	T	T	T	T	T	T	G	G	G	G	G
chr01	2456393	A	G	G	G	G	G	G	G	A	A	A	A	A
chr01	2456457	T	G	G	G	G	G	G	G	T	T	T	T	T
chr01	2456468	G	A	A	A	A	A	A	A	G	G	G	G	G
chr01	2456474	A	G	G	G	G	G	G	G	A	A	A	A	A
chr01	2456513	G	A	A	A	A	A	A	A	G	G	G	G	G
chr01	2456515	G	A	A	A	A	A	A	A	G	G	G	G	G
chr01	2456557	G	A	A	A	A	A	A	A	G	G	G	G	G
chr01	2456632	A	T	T	T	T	T	T	T	A	A	A	A	A
chr01	2456665	C	G	G	G	G	G	G	G	C	C	C	C	C
chr01	2456974	A	G	G	G	G	G	G	G	A	A	A	A	A
chr01	2456983	C	G	G	G	G	G	G	G	C	C	C	C	C
chr01	2456997	A	G	G	G	G	G	G	G	A	A	A	A	A
chr01	2457001	T	A	A	A	A	A	A	A	T	T	T	T	T
chr01	2457990	C	G	G	G	G	G	G	G	C	C	C	C	C
chr01	2458124	C	A	A	A	A	A	A	A	C	C	C	C	C
chr01	2458199	C	T	T	T	T	T	T	T	C	C	C	C	C
chr01	2458241	A	C	C	C	C	C	C	C	A	A	A	A	A
chr01	2458243	A	G	G	G	G	G	G	G	A	A	A	A	A
chr01	2458288	C	T	T	T	T	T	T	T	C	C	C	C	C
chr01	2458298	G	C	C	C	C	C	C	C	G	G	G	G	G
chr01	2458300	G	A	A	A	A	A	A	A	G	G	G	G	G
chr01	2458301	G	C	C	C	C	C	C	C	G	G	G	G	G
chr01	2458306	T	C	C	C	C	C	C	C	T	T	T	T	T
chr01	2458308	C	T	T	T	T	T	T	T	C	C	C	C	C
chr01	2458676	G	G	G	G	G	G	G	G	T	T	T	T	T
chr01	2458685	G	T	T	T	T	T	T	T	G	G	G	G	G
chr01	2462227	A	A	A	A	A	A	A	A	T	T	T	T	T
chr01	2462662	G	G	G	G	G	G	G	G	A	A	A	A	A
chr01	2462686	G	G	G	G	G	G	G	G	A	A	A	A	A
chr01	2464064	C	A	A	A	A	A	A	A	C	C	C	C	C
chr01	2464510	T	T	T	T	T	T	T	T	C	C	C	C	C
chr01	2464602	G	G	G	G	G	G	G	G	A	A	A	A	A
chr01	2465013	G	G	G	G	G	G	G	G	T	T	T	T	T
chr01	2465856	T	T	T	T	T	T	T	T	G	G	G	G	G
chr01	2467022	G	A	A	A	A	A	A	A	G	G	G	G	G
chr01	2467087	C	T	T	T	T	T	T	T	C	C	C	C	C
chr01	2467123	C	C	C	C	C	C	C	C	T	T	T	T	T
chr01	2467174	G	A	A	A	A	A	A	A	G	G	G	G	G
chr01	2467263	C	T	T	T	T	T	T	T	C	C	C	C	C
chr01	2467301	G	G	G	G	G	G	G	G	A	A	A	A	A
chr01	2467304	G	C	C	C	C	C	C	C	G	G	G	G	G
chr01	2467505	C	T	T	T	T	T	T	T	C	C	C	C	C
chr01	2467596	C	T	T	T	T	T	T	T	C	C	C	C	C
chr01	2467618	C	T	T	T	T	T	T	T	C	C	C	C	C
chr01	2467651	C	C	C	C	C	C	C	C	A	A	A	A	A
chr01	2467838	G	G	G	G	G	G	G	G	A	A	A	A	A
chr01	2467902	C	A	A	A	A	A	A	A	T	T	T	T	T
chr01	2468069	A	A	A	A	A	A	A	A	G	G	G	G	G
chr01	2468132	C	T	T	T	T	T	T	T	C	C	C	C	C
chr01	2468624	A	G	G	G	G	G	G	G	A	A	A	A	A
chr01	2468679	C	T	T	T	T	T	T	T	C	C	C	C	C
chr01	2468769	G	A	A	A	A	A	A	A	G	G	G	G	G
chr01	2468842	G	A	A	A	A	A	A	A	G	G	G	G	G
chr01	2475243	C	C	C	C	C	C	C	C	A	A	A	A	A
chr01	2476034	A	A	A	A	A	A	A	A	G	G	G	G	G
chr01	2476668	G	G	G	G	G	G	G	G	C	C	C	C	C
chr01	2478861	C	C	C	C	C	C	C	C	G	G	G	G	G
chr01	2479006	G	A	A	A	A	G	G	G	G	G	G	G	G
chr01	2479014	T	T	T	T	T	T	T	T	C	C	C	C	C
chr01	2480130	C	C	C	C	C	C	C	C	T	T	T	T	T
chr01	2480133	C	C	C	C	C	C	C	C	T	T	T	T	T
chr01	2480494	G	G	G	G	G	G	G	G	A	A	A	A	A
chr01	2513352	T	C	T	T	T	T	T	T	T	T	T	T	T
chr01	2531378	G	A	A	A	A	A	A	A	G	G	G	G	G
chr01	2531396	G	G	G	G	G	G	G	G	A	A	A	A	A
chr01	2532088	C	T	T	T	T	T	T	T	C	C	C	C	C
chr01	2532138	G	A	A	A	A	A	A	A	G	G	G	G	G
chr01	2532974	G	G	G	G	G	G	G	G	A	A	A	A	A
chr01	2533374	G	G	G	G	G	G	G	G	A	A	A	A	A
chr01	2533423	C	C	C	C	C	C	C	C	T	T	T	T	T
chr01	2533425	G	G	G	G	G	G	G	G	A	A	A	A	A
chr01	2542346	A	G	G	G	G	G	G	G	G	G	G	G	A
chr01	2546385	T	T	G	G	G	G	G	G	G	G	G	G	G
chr01	2565628	A	A	A	A	A	A	A	A	G	G	G	G	G
chr01	2570593	C	C	C	C	C	C	C	C	T	T	T	T	T
chr01	2573143	C	T	T	T	T	C	C	C	C	C	C	C	C
chr01	2573352	T	A	A	A	A	T	T	T	T	T	T	T	T
chr01	2576787	G	G	G	G	G	G	G	G	A	A	A	A	A
chr01	2578012	C	C	C	C	C	C	C	C	T	T	T	T	T
chr01	2581387	C	T	T	T	T	T	T	T	C	C	C	C	C
chr01	2581901	T	A	A	A	A	A	A	A	T	T	T	T	T
chr01	2582076	C	T	T	T	T	T	T	T	C	C	C	C	C
chr01	2582232	T	C	C	C	C	C	C	C	T	T	T	T	T
chr01	2582953	G	A	A	A	A	A	A	A	G	G	G	G	G
chr01	2583306	G	A	A	A	A	A	A	A	G	G	G	G	G
chr01	2583381	T	G	G	G	G	G	G	G	T	T	T	T	T
chr01	2583567	G	T	T	T	T	T	T	T	G	G	G	G	G
chr01	2583596	G	C	C	C	C	C	C	C	G	G	G	G	G
chr01	2583597	G	A	A	A	A	A	A	A	G	G	G	G	G
chr01	2583625	T	T	T	T	T	T	T	T	G	G	G	G	G
chr01	2583675	T	T	T	T	T	T	T	T	G	G	G	G	G
chr01	2583741	C	C	C	C	C	C	C	C	G	G	G	G	G
chr01	2583750	T	T	T	T	T	T	T	T	C	C	C	C	C
chr01	2583808	A	A	A	A	A	A	A	A	G	G	G	G	G
chr01	2583816	C	C	C	C	C	C	C	C	T	T	T	T	T
chr01	2583819	G	G	G	G	G	G	G	G	T	T	T	T	T
chr01	2583820	A	A	A	A	A	A	A	A	T	T	T	T	T
chr01	2583851	C	A	A	A	A	A	A	A	C	C	C	C	C
chr01	2583890	T	T	T	T	T	T	T	T	C	C	C	C	C
chr01	2583893	G	A	A	A	A	A	A	A	G	G	G	G	G
chr01	2583918	G	G	G	G	G	G	G	G	A	A	A	A	A
chr01	2583929	G	T	T	T	T	T	T	T	G	G	G	G	G
chr01	2583954	G	G	G	G	G	G	G	G	A	A	A	A	A
chr01	2583962	G	A	A	A	G	G	G	G	G	G	G	G	G
chr01	2583972	G	A	A	A	A	A	A	A	G	G	G	G	G
chr01	2584017	T	T	T	T	T	T	T	T	G	G	G	G	G
chr01	2584193	G	G	G	G	G	G	G	G	A	A	A	A	A
chr01	2584205	T	T	T	T	T	T	T	T	C	C	C	C	C
chr01	2584261	A	G	G	G	G	G	G	G	A	A	A	A	A
chr01	2584267	A	A	A	A	A	A	A	A	G	G	G	G	G
chr01	2584407	G	A	A	A	A	A	A	A	G	G	G	G	G
chr01	2584496	G	G	G	G	G	G	G	G	A	A	A	A	A
chr01	2584508	C	C	C	C	C	C	C	C	T	T	T	T	T
chr01	2584519	C	C	C	C	C	C	C	C	T	T	T	T	T
chr01	2584577	G	A	A	A	A	A	A	A	G	G	G	G	G
chr01	2584635	T	C	C	C	C	C	C	C	T	T	T	T	T
chr01	2584692	G	G	G	G	G	G	G	G	A	A	A	A	A
chr01	2584713	C	C	C	C	C	C	C	C	A	A	A	A	A
chr01	2584715	A	A	A	A	A	A	A	A	G	G	G	G	G
chr01	2584732	G	A	A	A	A	A	A	A	G	G	G	G	G
chr01	2584735	G	A	A	A	A	A	A	A	G	G	G	G	G
chr01	2584822	C	C	C	C	C	C	C	C	T	T	T	T	T
chr01	2584836	G	A	A	A	A	A	A	A	G	G	G	G	G
chr01	2584883	C	C	C	C	C	C	C	C	G	G	G	G	G
chr01	2584915	A	A	A	A	A	A	A	A	G	G	G	G	G
chr01	2584927	C	C	C	C	C	C	C	C	A	A	A	A	A
chr01	2585224	A	A	A	A	A	A	A	A	G	G	G	G	G
chr01	2585407	A	A	A	A	A	A	A	A	G	G	G	G	G
chr01	2585414	C	C	C	C	C	C	C	C	A	A	A	A	A
chr01	2585420	G	G	G	G	G	G	G	G	C	C	C	C	C
chr01	2586099	G	G	G	G	G	G	G	G	A	A	A	A	A
chr01	2586150	A	A	A	A	A	A	A	A	T	T	T	T	T
chr01	2586217	C	C	C	C	C	C	C	C	T	T	T	T	T
chr01	2586224	A	A	A	A	A	A	A	A	G	G	G	G	G
chr01	2586452	C	C	C	C	C	C	C	C	G	G	G	G	G
chr01	2586620	C	C	C	C	C	C	C	C	T	T	T	T	T
chr01	2587262	T	T	T	T	T	T	T	T	A	A	A	A	A
chr01	2587294	C	C	C	C	C	C	C	C	G	G	G	G	G
chr01	2587488	A	A	A	A	A	A	A	A	G	G	G	G	G
chr01	2587829	C	C	C	C	C	C	C	C	T	T	T	T	T
chr01	2588054	A	A	A	A	A	A	A	A	G	G	G	G	G
chr01	2588144	T	T	T	T	T	T	T	T	C	C	C	C	C
chr01	2588148	C	C	C	C	C	C	C	C	G	G	G	G	G
chr01	2588154	A	A	A	A	A	A	A	A	T	T	T	T	T
chr01	2588203	T	T	T	T	T	T	T	T	C	C	C	C	C
chr01	2588235	G	A	A	A	A	A	A	A	G	G	G	G	G
chr01	2588278	T	T	T	T	T	T	T	T	C	C	C	C	C
chr01	2588283	C	C	C	C	C	C	C	C	T	T	T	T	T
chr01	2588323	A	A	A	A	A	A	A	A	G	G	G	G	G
chr01	2588361	G	G	G	G	G	G	G	G	A	A	A	A	A
chr01	2588768	A	A	A	A	A	A	A	A	G	G	G	G	G
chr01	2588833	T	T	T	T	T	T	T	T	A	A	A	A	A
chr01	2589032	T	T	T	T	T	T	T	T	C	C	C	C	C
chr01	2589057	A	A	A	A	A	A	A	A	G	G	G	G	G
chr01	2589107	T	T	T	T	T	T	T	T	A	A	A	A	A
chr01	2589126	A	A	A	A	A	A	A	A	T	T	T	T	T
chr01	2589359	C	C	C	C	C	C	C	C	A	A	A	A	A
chr01	2589719	C	C	C	C	C	C	C	C	G	G	G	G	G
chr01	2590052	G	G	G	G	G	G	G	G	A	A	A	A	A
chr01	2590365	C	C	C	C	C	C	C	C	T	T	T	T	T
chr01	2590390	A	A	A	A	A	A	A	A	T	T	T	T	T
chr01	2590763	A	A	A	A	A	A	A	A	C	C	C	C	C
chr01	2591053	G	G	G	G	G	G	G	G	A	A	A	A	A
chr01	2591082	T	T	T	T	T	T	T	T	G	G	G	G	G
chr01	2591115	A	T	T	T	T	T	T	T	A	A	A	A	A
chr01	2591135	C	C	C	C	C	C	C	C	T	T	T	T	T
chr01	2591144	A	A	A	A	A	A	A	A	T	T	T	T	T
chr01	2591185	A	A	A	A	A	A	A	A	T	T	T	T	T
chr01	2591201	A	A	A	A	A	A	A	A	C	C	C	C	C
chr01	2591252	G	G	G	G	G	G	G	G	T	T	T	T	T
chr01	2591259	G	G	G	G	G	G	G	G	A	A	A	A	A
chr01	2591262	A	A	A	A	A	A	A	A	G	G	G	G	G
chr01	2591341	G	G	G	G	G	G	G	G	A	A	A	A	A
chr01	2591365	G	G	G	G	G	G	G	G	T	T	T	T	T
chr01	2591376	G	G	G	G	G	G	G	G	A	A	A	A	A
chr01	2591415	C	C	C	C	C	C	C	C	T	T	T	T	T
chr01	2591416	A	A	A	A	A	A	A	A	T	T	T	T	T
chr01	2591418	G	G	G	G	G	G	G	G	A	A	A	A	A
chr01	2591429	T	T	T	T	T	T	T	T	G	G	G	G	G
chr01	2591438	G	G	G	G	G	G	G	G	T	T	T	T	T
chr01	2591622	A	A	A	A	A	A	A	A	G	G	G	G	G
chr01	2591735	C	C	C	C	C	C	C	C	G	G	G	G	G
chr01	2591795	A	A	A	A	A	A	A	A	G	G	G	G	G
chr01	2591817	G	G	G	G	G	G	G	G	T	T	T	T	T
chr01	2591832	T	C	C	C	C	C	C	C	T	T	T	T	T
chr01	2591928	A	A	A	A	A	A	A	A	G	G	G	G	G
chr01	2592017	C	C	C	C	C	C	C	C	T	T	T	T	T
chr01	2592033	A	A	A	A	A	A	A	A	G	G	G	G	G
chr01	2592129	G	G	G	G	G	G	G	G	A	A	A	A	A
chr01	2592147	T	T	T	T	T	T	T	T	C	C	C	C	C
chr01	2592230	G	G	G	G	G	G	G	G	A	A	A	A	A
chr01	2592257	G	G	G	G	G	G	G	G	A	A	A	A	A
chr01	2592275	T	T	T	T	T	T	T	T	G	G	G	G	G
chr01	2592301	A	A	A	A	A	A	A	A	G	G	G	G	G
chr01	2592370	G	G	G	G	G	G	G	G	A	A	A	A	A
chr01	2592375	G	A	A	A	A	A	A	A	G	G	G	G	G
chr01	2592414	A	A	A	A	A	A	A	A	C	C	C	C	C
chr01	2592417	T	T	T	T	T	T	T	T	A	A	A	A	A
chr01	2592425	T	T	T	T	T	T	T	T	C	C	C	C	C
chr01	2592437	A	A	A	A	A	A	A	A	G	G	G	G	G
chr01	2592475	T	T	T	T	T	T	T	T	C	C	C	C	C
chr01	2592480	T	T	T	T	T	T	T	T	C	C	C	C	C
chr01	2592489	T	T	T	T	T	T	T	T	C	C	C	C	C
chr01	2592501	C	C	C	C	C	C	C	C	T	T	T	T	T
chr01	2592502	A	A	A	A	A	A	A	A	G	G	G	G	G
chr01	2592505	C	C	C	C	C	C	C	C	A	A	A	A	A
chr01	2592557	C	C	C	C	C	C	C	C	T	T	T	T	T
chr01	2592559	C	C	C	C	C	C	C	C	T	T	T	T	T
chr01	2592573	G	G	G	G	G	G	G	G	T	T	T	T	T
chr01	2592601	C	C	C	C	C	C	C	C	T	T	T	T	T
chr01	2592664	T	T	T	T	T	T	T	T	C	C	C	C	C
chr01	2592671	A	A	A	A	A	A	A	A	C	C	C	C	C
chr01	2592685	G	G	G	G	G	G	G	G	C	C	C	C	C
chr01	2592691	T	T	T	T	T	T	T	T	A	A	A	A	A
chr01	2592693	A	A	A	A	A	A	A	A	T	T	T	T	T
chr01	2592710	T	T	T	T	T	T	T	T	G	G	G	G	G
chr01	2592711	A	A	A	A	A	A	A	A	G	G	G	G	G
chr01	2592722	A	A	A	A	A	A	A	A	G	G	G	G	G
chr01	2592779	A	A	A	A	A	A	A	A	G	G	G	G	G
chr01	2592797	T	T	T	T	T	T	T	T	C	C	C	C	C
chr01	2592824	G	G	G	G	G	G	G	G	A	A	A	A	A
chr01	2592836	T	T	T	T	T	T	T	T	G	G	G	G	G
chr01	2592849	G	G	G	G	G	G	G	G	T	T	T	T	T
chr01	2593095	C	C	C	C	C	C	C	C	G	G	G	G	G
chr01	2593102	C	C	C	C	C	C	C	C	T	T	T	T	T
chr01	2593419	A	A	A	A	A	A	A	A	G	G	G	G	G
chr01	2593567	G	C	C	C	C	C	C	C	G	G	G	G	G
chr01	2593665	C	C	C	C	C	C	C	C	T	T	T	T	T
chr01	2593696	T	T	T	T	T	T	T	T	A	A	A	A	A
chr01	2593702	A	A	A	A	A	A	A	A	G	G	G	G	G
chr01	2593731	A	A	A	A	A	A	A	A	G	G	G	G	G
chr01	2593740	A	A	A	A	A	A	A	A	T	T	T	T	T
chr01	2593747	G	G	G	G	G	G	G	G	A	A	A	A	A
chr01	2593780	T	T	T	T	T	T	T	T	C	C	C	C	C
chr01	2593787	G	G	G	G	G	G	G	G	A	A	A	A	A
chr01	2593804	A	A	A	A	A	A	A	A	G	G	G	G	G
chr01	2593829	A	A	A	A	A	A	A	A	T	T	T	T	T
chr01	2593833	C	C	C	C	C	C	C	C	A	A	A	A	A
chr01	2593854	T	T	T	T	T	T	T	T	C	C	C	C	C
chr01	2593934	T	T	T	T	T	T	T	T	G	G	G	G	G
chr01	2593948	A	A	A	A	A	A	A	A	G	G	G	G	G
chr01	2593963	T	T	T	T	T	T	T	T	C	C	C	C	C
chr01	2593971	G	G	G	G	G	G	G	G	A	A	A	A	A
chr01	2593973	G	G	G	G	G	G	G	G	A	A	A	A	A
chr01	2593986	C	C	C	C	C	C	C	C	T	T	T	T	T
chr01	2593991	A	A	A	A	A	A	A	A	T	T	T	T	T
chr01	2593999	G	G	G	G	G	G	G	G	A	A	A	A	A
chr01	2594001	A	A	A	A	A	A	A	A	G	G	G	G	G
chr01	2594007	A	A	A	A	A	A	A	A	G	G	G	G	G
chr01	2594008	C	C	C	C	C	C	C	C	T	T	T	T	T
chr01	2594013	T	T	T	T	T	T	T	T	A	A	A	A	A
chr01	2594080	T	T	T	T	T	T	T	T	A	A	A	A	A
chr01	2594110	T	T	T	T	T	T	T	T	C	C	C	C	C
chr01	2594224	G	G	G	G	G	G	G	G	T	T	T	T	T
chr01	2594296	G	G	G	G	G	G	G	G	C	C	C	C	C
chr01	2594359	C	C	C	C	C	C	C	C	A	A	A	A	A
chr01	2594394	G	G	G	G	G	G	G	G	A	A	A	A	A
chr01	2594500	A	A	A	A	A	A	A	A	T	T	T	T	T
chr01	2594584	C	C	C	C	C	C	C	C	T	T	T	T	T
chr01	2594619	G	G	G	G	G	G	G	G	A	A	A	A	A
chr01	2594636	A	A	A	A	A	A	A	A	G	G	G	G	G
chr01	2594694	G	G	G	G	G	G	G	G	A	A	A	A	A
chr01	2594715	C	C	C	C	C	C	C	C	T	T	T	T	T
chr01	2594733	G	G	G	G	G	G	G	G	A	A	A	A	A
chr01	2594748	A	C	C	C	C	C	C	C	A	A	A	A	A
chr01	2594758	C	C	C	C	C	C	C	C	T	T	T	T	T
chr01	2594862	A	A	A	A	A	A	A	A	C	C	C	C	C
chr01	2594883	G	G	G	G	G	G	G	G	A	A	A	A	A
chr01	2594891	C	C	C	C	C	C	C	C	G	G	G	G	G
chr01	2594896	C	C	C	C	C	C	C	C	A	A	A	A	A
chr01	2594905	G	A	A	A	A	A	A	A	G	G	G	G	G
chr01	2594908	G	G	G	G	G	G	G	G	A	A	A	A	A
chr01	2594925	G	G	G	G	G	G	G	G	T	T	T	T	T
chr01	2594929	C	C	C	C	C	C	C	C	G	G	G	G	G
chr01	2594992	C	C	C	C	C	C	C	C	G	G	G	G	G
chr01	2595003	G	G	G	G	G	G	G	G	A	A	A	A	A
chr01	2595122	C	C	C	C	C	C	C	C	G	G	G	G	G
chr01	2595123	T	T	T	T	T	T	T	T	G	G	G	G	G
chr01	2595329	T	T	T	T	T	T	T	T	G	G	G	G	G
chr01	2595334	C	C	C	C	C	C	C	C	T	T	T	T	T
chr01	2595408	T	T	T	T	T	T	T	T	C	C	C	C	C
chr01	2595409	C	C	C	C	C	C	C	C	T	T	T	T	T
chr01	2595469	A	A	A	A	A	A	A	A	C	C	C	C	C
chr01	2595519	C	C	C	C	C	C	C	C	T	T	T	T	T
chr01	2595529	T	T	T	T	T	T	T	T	A	A	A	A	A
chr01	2595537	G	G	G	G	G	G	G	G	A	A	A	A	A
chr01	2595765	T	T	T	T	T	T	T	T	C	C	C	C	C
chr01	2595918	A	A	A	A	A	A	A	A	C	C	C	C	C
chr01	2595930	C	C	C	C	C	C	C	C	T	T	T	T	T
chr01	2595965	C	C	C	C	C	C	C	C	T	T	T	T	T
chr01	2595982	A	A	A	A	A	A	A	A	T	T	T	T	T
chr01	2596072	C	C	C	C	C	C	C	C	T	T	T	T	T
chr01	2596085	G	G	G	G	G	G	G	G	A	A	A	A	A
chr01	2596168	A	A	A	A	A	A	A	A	G	G	G	G	G
chr01	2596188	G	G	G	G	G	G	G	G	C	C	C	C	C
chr01	2596314	T	T	T	T	T	T	T	T	C	C	C	C	C
chr01	2596318	A	A	A	A	A	A	A	A	C	C	C	C	C
chr01	2596346	C	C	C	C	C	C	C	C	G	G	G	G	G
chr01	2596367	C	C	C	C	C	C	C	C	T	T	T	T	T
chr01	2596372	A	A	A	A	A	A	A	A	G	G	G	G	G
chr01	2596408	C	C	C	C	C	C	C	C	G	G	G	G	G
chr01	2596438	G	G	G	G	G	G	G	G	C	C	C	C	C
chr01	2596577	A	A	A	A	A	A	A	A	G	G	G	G	G
chr01	2596631	G	G	G	G	G	G	G	G	A	A	A	A	A
chr01	2596704	A	A	A	A	A	A	A	A	G	G	G	G	G
chr01	2596774	G	G	G	G	G	G	G	G	C	C	C	C	C
chr01	2596792	C	C	C	C	C	C	C	C	T	T	T	T	T
chr01	2596850	C	T	T	T	T	T	T	T	C	C	C	C	C
chr01	2596872	T	T	T	T	T	T	T	T	C	C	C	C	C
chr01	2596929	C	C	C	C	C	C	C	C	T	T	T	T	T
chr01	2596950	A	A	A	A	A	A	A	A	C	C	C	C	C
chr01	2597002	A	A	A	A	A	A	A	A	T	T	T	T	T
chr01	2597036	G	G	G	G	G	G	G	G	A	A	A	A	A
chr01	2597128	A	A	A	A	A	A	A	A	G	G	G	G	G
chr01	2597172	G	G	G	G	G	G	G	G	T	T	T	T	T
chr01	2597250	T	T	T	T	T	T	T	T	G	G	G	G	G
chr01	2597256	T	T	T	T	T	T	T	T	C	C	C	C	C
chr01	2597285	C	C	C	C	C	C	C	C	T	T	T	T	T
chr01	2597654	T	T	T	T	T	T	T	T	G	G	G	G	G
chr01	2597669	C	C	C	C	C	C	C	C	G	G	G	G	G
chr01	2597737	T	T	T	T	T	T	T	T	C	C	C	C	C
chr01	2597974	A	A	A	A	A	A	A	A	G	G	G	G	G
chr01	2598027	C	C	C	C	C	C	C	C	G	G	G	G	G
chr01	2598039	A	A	A	A	A	A	A	A	G	G	G	G	G
chr01	2598047	C	C	C	C	C	C	C	C	A	A	A	A	A
chr01	2598061	T	T	T	T	T	T	T	T	C	C	C	C	C
chr01	2598093	T	T	T	T	T	T	T	T	C	C	C	C	C
chr01	2598387	A	T	T	T	T	T	T	T	C	C	C	C	C
chr01	2598395	C	C	C	C	C	C	C	C	T	T	T	T	T
chr01	2598412	T	T	T	T	T	T	T	T	A	A	A	A	A
chr01	2598422	T	T	T	T	T	T	T	T	C	C	C	C	C
chr01	2598431	A	A	A	A	A	A	A	A	G	G	G	G	G
chr01	2598433	T	T	T	T	T	T	T	T	C	C	C	C	C
chr01	2598544	C	C	C	C	C	C	C	C	A	A	A	A	A
chr01	2598545	C	C	C	C	C	C	C	C	T	T	T	T	T
chr01	2598566	C	C	C	C	C	C	C	C	T	T	T	T	T
chr01	2598636	T	T	T	T	T	T	T	T	G	G	G	G	G
chr01	2598666	T	T	T	T	T	T	T	T	C	C	C	C	C
chr01	2598677	A	A	A	A	A	A	A	A	G	G	G	G	G
chr01	2598718	G	G	G	G	G	G	G	G	T	T	T	T	T
chr01	2598729	A	A	A	A	A	A	A	A	G	G	G	G	G
chr01	2598734	A	A	A	A	A	A	A	A	G	G	G	G	G
chr01	2598737	G	G	G	G	G	G	G	G	A	A	A	A	A
chr01	2598742	G	G	G	G	G	G	G	G	C	C	C	C	C
chr01	2598760	A	A	A	A	A	A	A	A	C	C	C	C	C
chr01	2598763	G	G	G	G	G	G	G	G	T	T	T	T	T
chr01	2598767	C	C	C	C	C	C	C	C	T	T	T	T	T
chr01	2598919	C	A	A	A	A	A	A	A	C	C	C	C	C
chr01	2599078	A	A	A	A	A	A	A	A	G	G	G	G	G
chr01	2599136	G	G	G	G	G	G	G	G	A	A	A	A	A
chr01	2599137	G	G	G	G	G	G	G	G	T	T	T	T	T
chr01	2599145	C	C	C	C	C	C	C	C	T	T	T	T	T
chr01	2599174	C	C	C	C	C	C	C	C	T	T	T	T	T
chr01	2599175	C	C	C	C	C	C	C	C	T	T	T	T	T
chr01	2599979	G	G	G	G	G	G	G	G	A	A	A	A	A
chr01	2601736	G	G	G	G	G	G	G	G	T	T	T	T	T
chr01	2603335	G	G	G	G	G	G	G	G	A	A	A	A	A
chr01	2604175	C	C	C	C	C	C	C	C	T	T	T	T	T
chr01	2607911	A	A	A	A	A	A	A	A	G	G	G	G	G
chr01	2608635	A	A	A	A	A	A	A	A	G	G	G	G	G
chr01	2609227	C	C	C	C	C	C	C	C	T	T	T	T	T
chr01	2612605	G	G	G	G	G	G	G	G	C	C	C	C	C
chr01	2612993	G	G	G	G	G	G	G	G	A	A	A	A	A
chr01	2613702	T	G	G	G	G	G	G	G	T	T	T	T	T
chr01	2615568	G	G	G	G	G	G	G	G	A	A	A	A	A
chr01	2616355	C	A	A	A	A	A	A	A	C	C	C	C	C
chr01	2616436	G	A	A	A	A	A	A	A	G	G	G	G	G
chr01	2616567	C	A	A	A	A	A	A	A	C	C	C	C	C
chr01	2616645	T	C	C	C	C	C	C	C	T	T	T	T	T
chr01	2616795	A	G	G	G	G	G	G	G	A	A	A	A	A
chr01	2623838	G	A	A	A	G	G	G	G	G	G	G	G	G
chr01	2623928	C	T	T	T	C	C	C	C	C	C	C	C	C
chr01	2624498	C	T	T	T	C	C	C	C	C	C	C	C	C
chr01	2632279	G	A	A	A	A	G	G	G	G	G	G	G	G
chr01	2635437	C	C	C	C	C	C	C	C	T	T	T	T	T
chr01	2635679	T	C	C	C	C	C	C	C	T	T	T	T	T
chr01	2635739	G	G	G	G	G	G	G	G	A	A	A	A	A
chr01	2636164	G	A	A	A	A	A	A	A	G	G	G	G	G
chr01	2636503	C	T	T	T	T	T	T	T	C	C	C	C	C
chr01	2636746	G	T	T	T	T	T	T	T	G	G	G	G	G
chr01	2637313	G	A	A	A	A	A	A	A	G	G	G	G	G
chr01	2637468	A	A	A	A	A	A	A	A	T	T	T	T	T
chr01	2639951	T	C	C	C	C	C	C	C	T	T	T	T	T
chr01	2640223	G	A	A	A	A	A	A	A	G	G	G	G	G
chr01	2640398	C	C	C	C	C	C	C	C	A	A	A	A	A
chr01	2640658	T	T	T	T	T	T	T	T	C	C	C	C	C
chr01	2640733	T	T	T	T	T	T	T	T	C	C	C	C	C
chr01	2640868	T	C	C	C	C	C	C	C	T	T	T	T	T
chr01	2642724	T	T	T	T	T	T	T	T	C	C	C	C	C
chr01	2642850	G	A	A	A	A	A	A	A	G	G	G	G	G
chr01	2642975	G	G	G	G	G	G	G	G	T	T	T	T	T
chr01	2643180	T	T	T	T	T	T	T	T	C	C	C	C	C
chr01	2643555	T	T	T	T	T	T	T	T	C	C	C	C	C
chr01	2643682	T	T	T	T	T	T	T	T	A	A	A	A	A
chr01	2643773	C	T	T	T	T	T	T	T	C	C	C	C	C
chr01	2643970	A	A	A	A	A	A	A	A	G	G	G	G	G
chr01	2644098	G	A	A	A	A	A	A	A	G	G	G	G	G
chr01	2644325	C	T	T	T	T	T	T	T	C	C	C	C	C
chr01	2644350	G	G	G	G	G	G	G	G	A	A	A	A	A
chr01	2644452	G	G	G	G	G	G	G	G	A	A	A	A	A
chr01	2644605	C	C	C	C	C	C	C	C	T	T	T	T	T
chr01	2644673	G	G	G	G	G	G	G	G	C	C	C	C	C
chr01	2644977	C	T	T	T	T	T	T	T	C	C	C	C	C
chr01	2645202	G	T	T	T	T	T	T	T	G	G	G	G	G
chr01	2645396	G	T	T	T	T	T	T	T	G	G	G	G	G
chr01	2646038	C	T	T	T	T	T	T	T	C	C	C	C	C
chr01	2646045	C	T	T	T	T	T	T	T	C	C	C	C	C
chr01	2646061	C	C	C	C	C	C	C	C	A	A	A	A	A
chr01	2646405	G	A	A	A	A	A	A	A	G	G	G	G	G
chr01	2646483	G	A	A	A	A	A	A	A	G	G	G	G	G
chr01	2646488	G	G	G	G	G	G	G	G	A	A	A	A	A
chr01	2646671	G	G	G	G	G	G	G	G	A	A	A	A	A
chr01	2646677	G	T	T	T	T	T	T	T	G	G	G	G	G
chr01	2646704	C	T	T	T	T	T	T	T	C	C	C	C	C
chr01	2646803	C	T	T	T	T	T	T	T	C	C	C	C	C
chr01	2646899	C	T	T	T	T	T	T	T	C	C	C	C	C
chr01	2647003	G	A	A	A	A	A	A	A	G	G	G	G	G
chr01	2647147	C	C	C	C	C	C	C	C	T	T	T	T	T
chr01	2647186	C	T	T	T	T	T	T	T	C	C	C	C	C
chr01	2647226	C	C	C	C	C	C	C	C	A	A	A	A	A
chr01	2647336	C	C	C	C	C	C	C	C	T	T	T	T	T
chr01	2647401	A	A	A	A	A	A	A	A	G	G	G	G	G
chr01	2647746	C	C	C	C	C	C	C	C	T	T	T	T	T
chr01	2647769	G	A	A	A	A	A	A	A	G	G	G	G	G
chr01	2647909	C	T	T	T	T	T	T	T	C	C	C	C	C
chr01	2647916	G	A	A	A	A	A	A	A	G	G	G	G	G
chr01	2648047	C	C	C	C	C	C	C	C	T	T	T	T	T
chr01	2648152	G	G	G	G	G	G	G	G	T	T	T	T	T
chr01	2648226	G	G	G	G	G	G	G	G	A	A	A	A	A
chr01	2648370	C	C	C	C	C	C	C	C	T	T	T	T	T
chr01	2648748	C	C	C	C	C	C	C	C	T	T	T	T	T
chr01	2648940	G	A	A	A	A	A	A	A	G	G	G	G	G
chr01	2648982	G	T	T	T	T	T	T	T	G	G	G	G	G
chr01	2648994	G	A	A	A	A	A	A	A	G	G	G	G	G
chr01	2649014	T	T	T	T	T	T	T	T	G	G	G	G	G
chr01	2649073	T	T	T	T	T	T	T	T	C	C	C	C	C
chr01	2649088	C	T	T	T	T	T	T	T	C	C	C	C	C
chr01	2649089	T	C	C	C	C	C	C	C	T	T	T	T	T
chr01	2649142	G	A	A	A	A	A	A	A	G	G	G	G	G
chr01	2649258	G	C	C	C	C	C	C	C	G	G	G	G	G
chr01	2649318	C	C	C	C	C	C	C	C	A	A	A	A	A
chr01	2649375	A	A	A	A	A	A	A	A	G	G	G	G	G
chr01	2649505	C	T	T	T	T	T	T	T	C	C	C	C	C
chr01	2649567	G	G	G	G	G	G	G	G	A	A	A	A	A
chr01	2649664	T	T	T	T	T	T	T	T	C	C	C	C	C
chr01	2649675	T	T	T	T	T	T	T	T	C	C	C	C	C
chr01	2650051	G	G	G	G	G	G	G	G	A	A	A	A	A
chr01	2650088	G	A	A	A	A	A	A	A	G	G	G	G	G
chr01	2650321	G	A	A	A	A	A	A	A	G	G	G	G	G
chr01	2650435	C	C	C	C	C	C	C	C	G	G	G	G	G
chr01	2650502	G	G	G	G	G	G	G	G	A	A	A	A	A
chr01	2650570	T	T	T	T	T	T	T	T	G	G	G	G	G
chr01	2650580	T	T	T	T	T	T	T	T	C	C	C	C	C
chr01	2650627	G	G	G	G	G	G	G	G	A	A	A	A	A
chr01	2650744	G	A	A	A	A	A	A	A	G	G	G	G	G
chr01	2650904	C	T	T	T	T	T	T	T	C	C	C	C	C
chr01	2651078	C	T	T	T	T	T	T	T	C	C	C	C	C
chr01	2651118	C	C	C	C	C	C	C	C	T	T	T	T	T
chr01	2651200	T	A	A	A	A	A	A	A	T	T	T	T	T
chr01	2651226	C	C	C	C	C	C	C	C	T	T	T	T	T
chr01	2651282	C	C	C	C	C	C	C	C	A	A	A	A	A
chr01	2651396	G	G	G	G	G	G	G	G	A	A	A	A	A
chr01	2651429	G	G	G	G	G	G	G	G	A	A	A	A	A
chr01	2651594	G	G	G	G	G	G	G	G	A	A	A	A	A
chr01	2651599	G	G	G	G	G	G	G	G	A	A	A	A	A
chr01	2651625	C	C	C	C	C	C	C	C	A	A	A	A	A
chr01	2651632	G	G	G	G	G	G	G	G	T	T	T	T	T
chr01	2651694	G	A	A	A	A	A	A	A	G	G	G	G	G
chr01	2651713	G	A	A	A	A	A	A	A	G	G	G	G	G
chr01	2651759	G	A	A	A	A	A	A	A	G	G	G	G	G
chr01	2651780	C	T	T	T	T	T	T	T	C	C	C	C	C
chr01	2651799	C	T	T	T	T	T	T	T	C	C	C	C	C
chr01	2651849	G	G	G	G	G	G	G	G	T	T	T	T	T
chr01	2651866	C	C	C	C	C	C	C	C	T	T	T	T	T
chr01	2651899	C	T	T	T	T	T	T	T	C	C	C	C	C
chr01	2651922	C	A	A	A	A	A	A	A	C	C	C	C	C
chr01	2652028	C	C	C	C	C	C	C	C	A	A	A	A	A
chr01	2652070	G	G	G	G	G	G	G	G	A	A	A	A	A
chr01	2652189	C	C	C	C	C	C	C	C	T	T	T	T	T
chr01	2652266	G	A	A	A	A	A	A	A	G	G	G	G	G
chr01	2652374	C	T	T	T	T	T	T	T	C	C	C	C	C
chr01	2652449	T	T	T	T	T	T	T	T	C	C	C	C	C
chr01	2652526	T	T	T	T	T	T	T	T	C	C	C	C	C
chr01	2653968	T	T	T	T	T	T	T	T	G	G	G	G	G
chr01	2654008	G	G	G	G	G	G	G	G	A	A	A	A	A
chr01	2654591	C	C	C	C	C	C	C	C	T	T	T	T	T
chr01	2654665	G	G	G	G	G	G	G	G	A	A	A	A	A
chr01	2654666	G	G	G	G	G	G	G	G	T	T	T	T	T
chr01	2654716	G	G	G	G	G	G	G	G	A	A	A	A	A
chr01	2654786	T	G	G	G	G	G	G	G	T	T	T	T	T
chr01	2655364	G	G	G	G	G	G	G	G	A	A	A	A	A
chr01	2655422	T	T	T	T	T	T	T	T	G	G	G	G	G
chr01	2656021	A	A	A	A	A	A	A	A	C	C	C	C	C
chr01	2656090	C	C	C	C	C	C	C	C	T	T	T	T	T
chr01	2656094	C	T	T	T	T	T	T	T	C	C	C	C	C
chr01	2656121	C	T	T	T	T	T	T	T	C	C	C	C	C
chr01	2656137	G	A	A	A	A	A	A	A	G	G	G	G	G
chr01	2656788	C	C	C	C	C	C	C	C	T	T	T	T	T
chr01	2656837	C	C	C	C	C	C	C	C	T	T	T	T	T
chr01	2656874	T	T	T	T	T	T	T	T	A	A	A	A	A
chr01	2656895	G	T	T	T	T	T	T	T	G	G	G	G	G
chr01	2656966	C	T	T	T	T	T	T	T	C	C	C	C	C
chr01	2657127	T	A	A	A	A	A	A	A	C	C	C	C	C
chr01	2657130	G	G	G	G	G	G	G	G	A	A	A	A	A
chr01	2657135	A	A	A	A	A	A	A	A	G	G	G	G	G
chr01	2657344	G	A	A	A	A	A	A	A	G	G	G	G	G
chr01	2657356	G	A	A	A	A	A	A	A	G	G	G	G	G
chr01	2657662	G	A	A	A	A	A	A	A	G	G	G	G	G
chr01	2658194	C	T	T	T	T	T	T	T	C	C	C	C	C
chr01	2658364	T	C	C	C	C	C	C	C	T	T	T	T	T
chr01	2658491	C	C	C	C	C	C	C	C	T	T	T	T	T
chr01	2658639	C	C	C	C	C	C	C	C	T	T	T	T	T
chr01	2658752	A	A	A	A	A	A	A	A	G	G	G	G	G
chr01	2658799	G	A	A	A	A	A	A	A	G	G	G	G	G
chr01	2659043	G	G	G	G	G	G	G	G	A	A	A	A	A
chr01	2659110	T	A	A	A	A	A	A	A	T	T	T	T	T
chr01	2659162	C	C	C	C	C	C	C	C	T	T	T	T	T
chr01	2659224	T	T	T	T	T	T	T	T	C	C	C	C	C
chr01	2659281	C	C	C	C	C	C	C	C	A	A	A	A	A
chr01	2659295	C	C	C	C	C	C	C	C	T	T	T	T	T
chr01	2659308	G	A	A	A	A	A	A	A	G	G	G	G	G
chr01	2659351	C	C	C	C	C	C	C	C	G	G	G	G	G
chr01	2659543	C	C	C	C	C	C	C	C	T	T	T	T	T
chr01	2659572	T	A	A	A	A	A	A	A	T	T	T	T	T
chr01	2659695	C	C	C	C	C	C	C	C	T	T	T	T	T
chr01	2659824	C	T	T	T	T	T	T	T	C	C	C	C	C
chr01	2659875	G	A	A	A	A	A	A	A	G	G	G	G	G
chr01	2659881	C	T	T	T	T	T	T	T	C	C	C	C	C
chr01	2659892	C	C	C	C	C	C	C	C	T	T	T	T	T
chr01	2659936	C	C	C	C	C	C	C	C	T	T	T	T	T
chr01	2659938	A	A	A	A	A	A	A	A	G	G	G	G	G
chr01	2660000	C	C	C	C	C	C	C	C	T	T	T	T	T
chr01	2660120	C	T	T	T	T	C	C	C	C	C	C	C	C
chr01	2660130	G	T	T	T	T	T	T	T	G	G	G	G	G
chr01	2660213	C	C	C	C	C	C	C	C	T	T	T	T	T
chr01	2660235	C	T	T	T	T	T	T	T	C	C	C	C	C
chr01	2660278	G	A	A	A	A	A	A	A	G	G	G	G	G
chr01	2660490	G	G	G	G	G	G	G	G	A	A	A	A	A
chr01	2660606	C	C	C	C	C	C	C	C	T	T	T	T	T
chr01	2660702	C	C	C	C	C	C	C	C	T	T	T	T	T
chr01	2660752	C	C	C	C	C	C	C	C	G	G	G	G	G
chr01	2660758	C	C	C	C	C	C	C	C	T	T	T	T	T
chr01	2660803	G	A	A	A	A	A	A	A	G	G	G	G	G
chr01	2660965	G	G	G	G	G	G	G	G	A	A	A	A	A
chr01	2661159	A	C	C	C	C	C	C	C	A	A	A	A	A
chr01	2661447	C	C	C	C	C	C	C	C	G	G	G	G	G
chr01	2661517	C	A	A	A	A	A	A	A	C	C	C	C	C
chr01	2661700	G	T	T	T	T	T	T	T	G	G	G	G	G
chr01	2661856	C	C	C	C	C	C	C	C	T	T	T	T	T
chr01	2662227	G	G	G	G	G	G	G	G	A	A	A	A	A
chr01	2662438	G	A	A	A	A	A	A	A	G	G	G	G	G
chr01	2662599	G	A	A	A	A	G	G	G	G	G	G	G	G
chr01	2662608	C	T	T	T	T	T	T	T	C	C	C	C	C
chr01	2662686	T	A	A	A	A	A	A	A	G	G	G	G	G
chr01	2662708	C	T	T	T	T	T	T	T	C	C	C	C	C
chr01	2662742	C	T	T	T	T	T	T	T	C	C	C	C	C
chr01	2662764	C	C	C	C	C	C	C	C	A	A	A	A	A
chr01	2662769	G	G	G	G	G	G	G	G	A	A	A	A	A
chr01	2662795	C	T	T	T	T	T	T	T	C	C	C	C	C
chr01	2662844	G	A	A	A	A	A	A	A	G	G	G	G	G
chr01	2662906	C	C	C	C	C	C	C	C	T	T	T	T	T
chr01	2663018	T	T	T	T	T	T	T	T	G	G	G	G	G
chr01	2663042	G	A	A	A	A	A	A	A	G	G	G	G	G
chr01	2663063	G	A	A	A	A	A	A	A	G	G	G	G	G
chr01	2663128	G	T	T	T	T	T	T	T	G	G	G	G	G
chr01	2663608	C	C	C	C	C	C	C	C	T	T	T	T	T
chr01	2663612	A	A	A	A	A	A	A	A	G	G	G	G	G
chr01	2663622	C	C	C	C	C	C	C	C	T	T	T	T	T
chr01	2663911	G	G	G	G	G	G	G	G	C	C	C	C	C
chr01	2663914	G	G	G	G	G	G	G	G	C	C	C	C	C
chr01	2664411	G	G	G	G	G	G	G	G	A	A	A	A	A
chr01	2664711	G	C	C	C	C	C	C	C	G	G	G	G	G
chr01	2664717	T	G	G	G	G	G	G	G	T	T	T	T	T
chr01	2664740	G	C	C	C	C	C	C	C	G	G	G	G	G
chr01	2664741	A	C	C	C	C	C	C	C	A	A	A	A	A
chr01	2664754	G	A	A	A	A	A	A	A	G	G	G	G	G
chr01	2664756	C	G	G	G	G	G	G	G	C	C	C	C	C
chr01	2664780	A	G	G	G	G	G	G	G	A	A	A	A	A
chr01	2664904	A	A	A	A	A	A	A	A	T	T	T	T	T
chr01	2665042	C	C	C	C	C	C	C	C	A	A	A	A	A
chr01	2665093	A	C	C	C	C	C	C	C	A	A	A	A	A
chr01	2665194	T	T	T	T	T	T	T	T	C	C	C	C	C
chr01	2665281	T	T	T	T	T	T	T	T	A	A	A	A	A
chr01	2665341	C	T	T	T	T	T	T	T	C	C	C	C	C
chr01	2665566	G	T	T	T	T	T	T	T	G	G	G	G	G
chr01	2665588	C	T	T	T	T	T	T	T	C	C	C	C	C
chr01	2665738	C	C	C	C	C	C	C	C	T	T	T	T	T
chr01	2665762	A	T	T	T	T	T	T	T	G	G	G	G	G
chr01	2665769	C	T	T	T	T	T	T	T	C	C	C	C	C
chr01	2665795	A	A	A	A	A	A	A	A	G	G	G	G	G
chr01	2666057	A	A	A	A	A	A	A	A	G	G	G	G	G
chr01	2666087	A	A	A	A	A	A	A	A	G	G	G	G	G
chr01	2666145	A	G	G	G	G	G	G	G	A	A	A	A	A
chr01	2666179	G	G	G	G	G	G	G	G	A	A	A	A	A
chr01	2666183	A	C	C	C	C	C	C	C	A	A	A	A	A
chr01	2666190	C	T	T	T	T	T	T	T	C	C	C	C	C
chr01	2666292	C	T	T	T	T	T	T	T	C	C	C	C	C
chr01	2666293	T	C	C	C	C	C	C	C	T	T	T	T	T
chr01	2666304	A	T	T	T	T	T	T	T	A	A	A	A	A
chr01	2666413	T	C	C	C	C	C	C	C	T	T	T	T	T
chr01	2666717	C	C	C	C	C	C	C	C	A	A	A	A	A
chr01	2667090	G	G	G	G	G	G	G	G	T	T	T	T	T
chr01	2667790	G	G	G	G	G	G	G	G	A	A	A	A	A
chr01	2667866	G	T	T	T	T	T	T	T	G	G	G	G	G
chr01	2667953	T	C	C	C	C	C	C	C	T	T	T	T	T
chr01	2667961	C	C	C	C	C	C	C	C	T	T	T	T	T
chr01	2668425	A	G	G	G	G	G	G	G	A	A	A	A	A
chr01	2668437	C	C	C	C	C	C	C	C	G	G	G	G	G
chr01	2668465	A	G	G	G	G	G	G	G	A	A	A	A	A
chr01	2670890	G	A	A	A	A	A	A	A	G	G	G	G	G
chr01	2671180	C	G	G	G	G	C	C	C	C	C	C	C	C
chr01	2672374	T	T	T	T	T	T	T	T	G	G	G	G	G
chr01	2672567	C	G	G	G	G	C	C	C	C	C	C	C	C
chr01	2673336	C	A	A	A	A	A	A	A	C	C	C	C	C
chr01	2674301	G	T	T	T	T	T	T	T	G	G	G	G	G
chr01	2674322	A	A	A	A	A	A	A	A	G	G	G	G	G
chr01	2674617	G	A	A	A	A	G	G	G	G	G	G	G	G
chr01	2674619	C	T	T	T	T	C	C	C	C	C	C	C	C
chr01	2674708	T	C	C	C	C	T	T	T	T	T	T	T	T
chr01	2675273	T	T	T	T	T	T	T	T	C	C	C	C	C
chr01	2675443	T	G	G	G	G	T	T	T	T	T	T	T	T
chr01	2675454	C	C	C	C	C	C	C	C	T	T	T	T	T
chr01	2675650	G	G	G	G	G	G	G	G	A	A	A	A	A
chr01	2675678	C	T	T	T	T	C	C	C	C	C	C	C	C
chr01	2675680	G	T	T	T	T	T	T	T	G	G	G	G	G
chr01	2676062	A	A	A	A	A	A	A	A	T	T	T	T	T
chr01	2676295	G	G	G	G	G	G	G	G	A	A	A	A	A
chr01	2676384	A	A	A	A	A	A	A	A	T	T	T	T	T
chr01	2676481	C	T	T	T	T	T	T	T	C	C	C	C	C
chr01	2676728	G	A	A	A	A	A	A	A	G	G	G	G	G
chr01	2676869	G	G	G	G	G	G	G	G	A	A	A	A	A
chr01	2676919	G	G	G	G	G	G	G	G	A	A	A	A	A
chr01	2677046	C	T	T	T	T	C	C	C	C	C	C	C	C
chr01	2677231	A	C	C	C	C	C	C	C	A	A	A	A	A
chr01	2677311	G	G	G	G	G	G	G	G	A	A	A	A	A
chr01	2677511	G	G	G	G	G	G	G	G	A	A	A	A	A
chr01	2677723	T	C	C	C	C	C	C	C	T	T	T	T	T
chr01	2677777	T	T	T	T	T	T	T	T	C	C	C	C	C
chr01	2678087	C	C	C	C	C	C	C	C	T	T	T	T	T
chr01	2678393	G	A	A	A	A	G	G	G	G	G	G	G	G
chr01	2678397	A	A	A	A	A	A	A	A	T	T	T	T	T
chr01	2678489	G	G	G	G	G	G	G	G	A	A	A	A	A
chr01	2678502	A	C	C	C	C	C	C	C	A	A	A	A	A
chr01	2678665	G	A	A	A	A	A	A	A	G	G	G	G	G
chr01	2678754	G	A	A	A	A	G	G	G	G	G	G	G	G
chr01	2679534	G	T	T	T	T	T	T	T	G	G	G	G	G
chr01	2679536	G	C	C	C	C	C	C	C	G	G	G	G	G
chr01	2679807	T	T	T	T	T	T	T	T	G	G	G	G	G
chr01	2680309	G	A	A	A	A	A	A	A	G	G	G	G	G
chr01	2680394	C	T	T	T	T	C	C	C	C	C	C	C	C
chr01	2680777	T	C	C	C	C	C	C	C	T	T	T	T	T
chr01	2680882	T	T	T	T	T	T	T	T	C	C	C	C	C
chr01	2681040	G	A	A	A	A	A	A	A	G	G	G	G	G
chr01	2682651	C	C	C	C	C	C	C	C	T	T	T	T	T
chr01	2682721	C	T	T	T	T	C	C	C	C	C	C	C	C
chr01	2682754	G	A	A	A	A	G	G	G	G	G	G	G	G
chr01	2684551	G	G	G	G	G	G	G	G	A	A	A	A	A
chr01	2684973	C	A	A	A	A	A	A	A	C	C	C	C	C
chr01	2685069	C	T	T	T	T	C	C	C	C	C	C	C	C
chr01	2685936	T	T	T	T	T	T	T	T	C	C	C	C	C
chr01	2687323	T	G	G	G	G	T	T	T	T	T	T	T	T
chr01	2687371	C	T	T	T	T	T	T	T	C	C	C	C	C
chr01	2688486	A	G	G	G	G	G	G	G	A	A	A	A	A
chr01	2688828	A	T	T	T	T	T	T	T	A	A	A	A	A
chr01	2689012	T	C	C	C	C	C	C	C	T	T	T	T	T
chr01	2689060	G	T	T	T	T	T	T	T	G	G	G	G	G
chr01	2689126	G	A	A	A	A	A	A	A	G	G	G	G	G
chr01	2689127	G	C	C	C	C	C	C	C	G	G	G	G	G
chr01	2689185	A	G	G	G	G	G	G	G	A	A	A	A	A
chr01	2689263	C	G	G	G	G	G	G	G	C	C	C	C	C
chr01	2689497	C	G	G	G	G	G	G	G	C	C	C	C	C
chr01	2689562	G	A	A	A	A	A	A	A	G	G	G	G	G
chr01	2689877	T	A	A	A	A	A	A	A	T	T	T	T	T
chr01	2689886	A	T	T	T	T	T	T	T	A	A	A	A	A
chr01	2689953	C	T	T	T	T	T	T	T	C	C	C	C	C
chr01	2690011	C	T	T	T	T	T	T	T	C	C	C	C	C
chr01	2690015	C	T	T	T	T	T	T	T	C	C	C	C	C
chr01	2690212	T	T	T	T	T	T	T	T	C	C	C	C	C
chr01	2690254	T	T	T	T	T	T	T	T	C	C	C	C	C
chr01	2690278	G	G	G	G	G	G	G	G	A	A	A	A	A
chr01	2690336	T	T	T	T	T	T	T	T	C	C	C	C	C
chr01	2690498	T	T	T	T	T	T	T	T	A	A	A	A	A
chr01	2690569	G	G	G	G	G	G	G	G	T	T	T	T	T
chr01	2690585	G	G	G	G	G	G	G	G	A	A	A	A	A
chr01	2690641	C	C	C	C	C	C	C	C	T	T	T	T	T
chr01	2690690	A	A	A	A	A	A	A	A	G	G	G	G	G
chr01	2690708	C	C	C	C	C	C	C	C	T	T	T	T	T
chr01	2690711	G	G	G	G	G	G	G	G	A	A	A	A	A
chr01	2690768	C	C	C	C	C	C	C	C	T	T	T	T	T
chr01	2690838	T	T	T	T	T	T	T	T	C	C	C	C	C
chr01	2690910	T	T	T	T	T	T	T	T	A	A	A	A	A
chr01	2691000	A	A	A	A	A	A	A	A	G	G	G	G	G
chr01	2691132	C	C	C	C	C	C	C	C	T	T	T	T	T
chr01	2691187	G	G	G	G	G	G	G	G	T	T	T	T	T
chr01	2691222	T	T	T	T	T	T	T	T	C	C	C	C	C
chr01	2691249	G	G	G	G	G	G	G	G	T	T	T	T	T
chr01	2691457	A	A	A	A	A	A	A	A	C	C	C	C	C
chr01	2691472	A	A	A	A	A	A	A	A	G	G	G	G	G
chr01	2691551	A	A	A	A	A	A	A	A	G	G	G	G	G
chr01	2691577	A	A	A	A	A	A	A	A	G	G	G	G	G
chr01	2691619	T	T	T	T	T	T	T	T	A	A	A	A	A
chr01	2691814	G	G	G	G	G	G	G	G	A	A	A	A	A
chr01	2691821	C	C	C	C	C	C	C	C	A	A	A	A	A
chr01	2692000	C	C	C	C	C	C	C	C	T	T	T	T	T
chr01	2692055	C	C	C	C	C	C	C	C	T	T	T	T	T
chr01	2692061	C	C	C	C	C	C	C	C	T	T	T	T	T
chr01	2692091	G	G	G	G	G	G	G	G	T	T	T	T	T
chr01	2692099	C	C	C	C	C	C	C	C	T	T	T	T	T
chr01	2692106	T	T	T	T	T	T	T	T	C	C	C	C	C
chr01	2692203	T	T	T	T	T	T	T	T	C	C	C	C	C
chr01	2692209	T	T	T	T	T	T	T	T	C	C	C	C	C
chr01	2692344	T	T	T	T	T	T	T	T	C	C	C	C	C
chr01	2692354	T	T	T	T	T	T	T	T	A	A	A	A	A
chr01	2692356	G	G	G	G	G	G	G	G	A	A	A	A	A
chr01	2692361	T	T	T	T	T	T	T	T	C	C	C	C	C
chr01	2692380	C	C	C	C	C	C	C	C	T	T	T	T	T
chr01	2692408	T	T	T	T	T	T	T	T	C	C	C	C	C
chr01	2692411	T	T	T	T	T	T	T	T	G	G	G	G	G
chr01	2692504	G	G	G	G	G	G	G	G	C	C	C	C	C
chr01	2692515	G	G	G	G	G	G	G	G	T	T	T	T	T
chr01	2692563	A	A	A	A	A	A	A	A	G	G	G	G	G
chr01	2692613	C	C	C	C	C	C	C	C	G	G	G	G	G
chr01	2692716	G	G	G	G	G	G	G	G	A	A	A	A	A
chr01	2692846	G	G	G	G	G	G	G	G	C	C	C	C	C
chr01	2692862	C	C	C	C	C	C	C	C	A	A	A	A	A
chr01	2692870	C	C	C	C	C	C	C	C	T	T	T	T	T
chr01	2692913	A	A	A	A	A	A	A	A	G	G	G	G	G
chr01	2692930	T	T	T	T	T	T	T	T	C	C	C	C	C
chr01	2693036	A	A	A	A	A	A	A	A	G	G	G	G	G
chr01	2693060	T	T	T	T	T	T	T	T	C	C	C	C	C
chr01	2693120	G	G	G	G	G	G	G	G	A	A	A	A	A
chr01	2693250	C	C	C	C	C	C	C	C	T	T	T	T	T
chr01	2693371	C	T	T	T	T	C	C	C	C	C	C	C	C
chr01	2694487	T	T	T	T	T	T	T	T	G	G	G	G	G
chr01	2695385	A	G	G	G	G	G	G	G	A	A	A	A	A
chr01	2695517	A	A	A	A	A	A	A	A	C	C	C	C	C
chr01	2695526	G	G	G	G	G	G	G	G	T	T	T	T	T
chr01	2695559	G	G	G	G	G	G	G	G	A	A	A	A	A
chr01	2695625	A	A	A	A	A	A	A	A	C	C	C	C	C
chr01	2695769	G	T	T	T	T	C	C	C	C	C	C	C	C
chr01	2695808	A	A	A	A	A	A	A	A	G	G	G	G	G
chr01	2695815	G	G	G	G	G	G	G	G	A	A	A	A	A
chr01	2695824	G	G	G	G	G	G	G	G	C	C	C	C	C
chr01	2695831	T	T	T	T	T	T	T	T	A	A	A	A	A
chr01	2695847	C	C	C	C	C	C	C	C	T	T	T	T	T
chr01	2695872	A	C	C	C	C	C	C	C	T	T	T	T	T
chr01	2695904	C	C	C	C	C	C	C	C	T	T	T	T	T
chr01	2695965	A	A	A	A	A	A	A	A	G	G	G	G	G
chr01	2696240	G	G	G	G	G	G	G	G	A	A	A	A	A
chr01	2696966	T	A	A	A	A	A	A	A	T	T	T	T	T
chr01	2697085	G	G	G	G	G	G	G	G	T	T	T	T	T
chr01	2697144	T	T	T	T	T	T	T	T	A	A	A	A	A
chr01	2697145	T	T	T	T	T	T	T	T	C	C	C	C	C
chr01	2697278	G	G	G	G	G	G	G	G	A	A	A	A	A
chr01	2697291	G	G	G	G	G	G	G	G	A	A	A	A	A
chr01	2697293	G	G	G	G	G	G	G	G	A	A	A	A	A
chr01	2697296	C	C	C	C	C	C	C	C	T	T	T	T	T
chr01	2697309	C	C	C	C	C	C	C	C	G	G	G	G	G
chr01	2697340	C	C	C	C	C	C	C	C	T	T	T	T	T
chr01	2697355	G	G	G	G	G	G	G	G	T	T	T	T	T
chr01	2697475	T	T	T	T	T	T	T	T	C	C	C	C	C
chr01	2697676	C	C	C	C	C	C	C	C	A	A	A	A	A
chr01	2697717	C	C	C	C	C	C	C	C	T	T	T	T	T
chr01	2697855	G	G	G	G	G	G	G	G	A	A	A	A	A
chr01	2698129	C	C	C	C	C	C	C	C	T	T	T	T	T
chr01	2698144	A	A	A	A	A	A	A	A	G	G	G	G	G
chr01	2698149	G	G	G	G	G	G	G	G	T	T	T	T	T
chr01	2698401	C	C	C	C	C	C	C	C	T	T	T	T	T
chr01	2699066	A	A	A	A	A	A	A	A	T	T	T	T	T
chr01	2699774	C	C	C	C	C	C	C	C	A	A	A	A	A
chr01	2700646	T	T	T	T	T	T	T	T	C	C	C	C	C
chr01	2701653	G	G	G	G	G	G	G	G	T	T	T	T	T
chr01	2701794	C	C	C	C	C	C	C	C	T	T	T	T	T
chr01	2701807	A	A	A	A	A	A	A	A	C	C	C	C	C
chr01	2702040	T	T	T	T	T	T	T	T	A	A	A	A	A
chr01	2702049	G	G	G	G	G	G	G	G	T	T	T	T	T
chr01	2702079	C	T	T	T	T	T	T	T	C	C	C	C	C
chr01	2702454	T	C	C	C	C	C	C	C	T	T	T	T	T
chr01	2702496	T	T	T	T	T	T	T	T	C	C	C	C	C
chr01	2702598	T	T	T	T	T	T	T	T	C	C	C	C	C
chr01	2702672	C	T	T	T	T	T	T	T	C	C	C	C	C
chr01	2702719	A	A	A	A	A	A	A	A	G	G	G	G	G
chr01	2703390	G	A	A	A	A	G	G	G	G	G	G	G	G
chr01	2703416	C	C	C	C	C	C	C	C	A	A	A	A	A
chr01	2703879	C	T	T	T	T	C	C	C	C	C	C	C	C
chr01	2703933	C	C	C	C	C	C	C	C	T	T	T	T	T
chr01	2703937	C	C	C	C	C	C	C	C	G	G	G	G	G
chr01	2703957	G	G	G	G	G	G	G	G	T	T	T	T	T
chr01	2703995	C	C	C	C	C	C	C	C	T	T	T	T	T
chr01	2704097	T	T	T	T	T	T	T	T	C	C	C	C	C
chr01	2704131	T	T	T	T	T	T	T	T	C	C	C	C	C
chr01	2704259	A	A	A	A	A	A	A	A	G	G	G	G	G
chr01	2704348	G	G	G	G	G	G	G	G	A	A	A	A	A
chr01	2704552	G	G	G	G	G	G	G	G	A	A	A	A	A
chr01	2704562	T	T	T	T	T	T	T	T	G	G	G	G	G
chr01	2704567	A	A	A	A	A	A	A	A	G	G	G	G	G
chr01	2704606	G	G	G	G	G	G	G	G	C	C	C	C	C
chr01	2704647	T	T	T	T	T	T	T	T	C	C	C	C	C
chr01	2704656	G	G	G	G	G	G	G	G	A	A	A	A	A
chr01	2704711	G	G	G	G	G	G	G	G	A	A	A	A	A
chr01	2704714	T	T	T	T	T	T	T	T	G	G	G	G	G
chr01	2704807	T	T	T	T	T	T	T	T	C	C	C	C	C
chr01	2704809	G	G	G	G	G	G	G	G	T	T	T	T	T
chr01	2704814	T	C	C	C	C	C	C	C	T	T	T	T	T
chr01	2704816	T	T	T	T	T	T	T	T	C	C	C	C	C
chr01	2704861	C	C	C	C	C	C	C	C	T	T	T	T	T
chr01	2704866	T	T	T	T	T	T	T	T	A	A	A	A	A
chr01	2704899	A	C	C	C	C	A	A	A	A	A	A	A	A
chr01	2704907	A	A	A	A	A	A	A	A	G	G	G	G	G
chr01	2705052	A	A	A	A	A	A	A	A	G	G	G	G	G
chr01	2705057	G	G	G	G	G	G	G	G	T	T	T	T	T
chr01	2705353	T	T	T	T	T	T	T	T	A	A	A	A	A
chr01	2705366	T	C	C	C	C	C	C	C	T	T	T	T	T
chr01	2705371	A	A	A	A	A	A	A	A	G	G	G	G	G
chr01	2705412	A	A	A	A	A	A	A	A	T	T	T	T	T
chr01	2705429	T	T	T	T	T	T	T	T	C	C	C	C	C
chr01	2705497	A	A	A	A	A	A	A	A	C	C	C	C	C
chr01	2705543	C	C	C	C	C	C	C	C	T	T	T	T	T
chr01	2705568	A	A	A	A	A	A	A	A	G	G	G	G	G
chr01	2705572	T	T	T	T	T	T	T	T	G	G	G	G	G
chr01	2705580	T	T	T	T	T	T	T	T	C	C	C	C	C
chr01	2705598	A	A	A	A	A	A	A	A	G	G	G	G	G
chr01	2705789	C	C	C	C	C	C	C	C	T	T	T	T	T
chr01	2705802	C	C	C	C	C	C	C	C	A	A	A	A	A
chr01	2705868	A	A	A	A	A	A	A	A	G	G	G	G	G
chr01	2705885	C	C	C	C	C	C	C	C	T	T	T	T	T
chr01	2705945	C	C	C	C	C	C	C	C	T	T	T	T	T
chr01	2705989	A	A	A	A	A	A	A	A	C	C	C	C	C
chr01	2705994	C	C	C	C	C	C	C	C	G	G	G	G	G
chr01	2706199	A	A	A	A	A	A	A	A	C	C	C	C	C
chr01	2706209	A	A	A	A	A	A	A	A	T	T	T	T	T
chr01	2706264	G	G	G	G	G	G	G	G	A	A	A	A	A
chr01	2706373	T	T	T	T	T	T	T	T	C	C	C	C	C
chr01	2706435	G	G	G	G	G	G	G	G	T	T	T	T	T
chr01	2706437	T	T	T	T	T	T	T	T	C	C	C	C	C
chr01	2706456	G	G	G	G	G	G	G	G	A	A	A	A	A
chr01	2706494	C	C	C	C	C	C	C	C	A	A	A	A	A
chr01	2706553	C	C	C	C	C	C	C	C	T	T	T	T	T
chr01	2706614	T	T	T	T	T	T	T	T	G	G	G	G	G
chr01	2706671	T	T	T	T	T	T	T	T	A	A	A	A	A
chr01	2706709	A	A	A	A	A	A	A	A	G	G	G	G	G
chr01	2706727	C	C	C	C	C	C	C	C	G	G	G	G	G
chr01	2706788	T	T	T	T	T	T	T	T	C	C	C	C	C
chr01	2706806	G	G	G	G	G	G	G	G	C	C	C	C	C
chr01	2706816	C	C	C	C	C	C	C	C	T	T	T	T	T
chr01	2706839	C	C	C	C	C	C	C	C	T	T	T	T	T
chr01	2706866	T	T	T	T	T	T	T	T	C	C	C	C	C
chr01	2706918	T	T	T	T	T	T	T	T	C	C	C	C	C
chr01	2707137	A	A	A	A	A	A	A	A	G	G	G	G	G
chr01	2707181	T	T	T	T	T	T	T	T	C	C	C	C	C
chr01	2707507	C	C	C	C	C	C	C	C	A	A	A	A	A
chr01	2707551	A	A	A	A	A	A	A	A	T	T	T	T	T
chr01	2707596	G	G	G	G	G	G	G	G	C	C	C	C	C
chr01	2707808	T	T	T	T	T	T	T	T	A	A	A	A	A
chr01	2707814	A	A	A	A	A	A	A	A	G	G	G	G	G
chr01	2707904	G	G	G	G	G	G	G	G	A	A	A	A	A
chr01	2707958	C	C	C	C	C	C	C	C	T	T	T	T	T
chr01	2707967	T	T	T	T	T	T	T	T	A	A	A	A	A
chr01	2708013	G	G	G	G	G	G	G	G	A	A	A	A	A
chr01	2708257	G	A	A	A	A	G	G	G	G	G	G	G	G
chr01	2708299	A	A	A	A	A	A	A	A	G	G	G	G	G
chr01	2708745	C	C	C	C	C	C	C	C	T	T	T	T	T
chr01	2708746	A	A	A	A	A	A	A	A	G	G	G	G	G
chr01	2708864	A	A	A	A	A	A	A	A	T	T	T	T	T
chr01	2708899	T	T	T	T	T	T	T	T	C	C	C	C	C
chr01	2709017	A	A	A	A	A	A	A	A	G	G	G	G	G
chr01	2709109	G	G	G	G	G	G	G	G	A	A	A	A	A
chr01	2709172	A	A	A	A	A	A	A	A	G	G	G	G	G
chr01	2709173	A	A	A	A	A	A	A	A	G	G	G	G	G
chr01	2709176	C	C	C	C	C	C	C	C	T	T	T	T	T
chr01	2709182	A	A	A	A	A	A	A	A	G	G	G	G	G
chr01	2709251	A	A	A	A	A	A	A	A	G	G	G	G	G
chr01	2709297	T	T	T	T	T	T	T	T	A	A	A	A	A
chr01	2709302	T	T	T	T	T	T	T	T	C	C	C	C	C
chr01	2709498	T	T	T	T	T	T	T	T	C	C	C	C	C
chr01	2709559	G	G	G	G	G	G	G	G	A	A	A	A	A
chr01	2709616	A	A	A	A	A	A	A	A	G	G	G	G	G
chr01	2709652	A	A	A	A	A	A	A	A	G	G	G	G	G
chr01	2709868	G	G	G	G	G	G	G	G	A	A	A	A	A
chr01	2709945	C	C	C	C	C	C	C	C	A	A	A	A	A
chr01	2710025	T	T	T	T	T	T	T	T	C	C	C	C	C
chr01	2710114	C	C	C	C	C	C	C	C	T	T	T	T	T
chr01	2710162	T	T	T	T	T	T	T	T	C	C	C	C	C
chr01	2710419	T	T	T	T	T	T	T	T	C	C	C	C	C
chr01	2710505	G	G	G	G	G	G	G	G	A	A	A	A	A
chr01	2710671	G	A	A	A	A	G	G	G	G	G	G	G	G
chr01	2710686	T	T	T	T	T	T	T	T	C	C	C	C	C
chr01	2710690	T	T	T	T	T	T	T	T	C	C	C	C	C
chr01	2710691	C	C	C	C	C	C	C	C	T	T	T	T	T
chr01	2710709	G	G	G	G	G	G	G	G	A	A	A	A	A
chr01	2710718	G	G	G	G	G	G	G	G	A	A	A	A	A
chr01	2710736	T	T	T	T	T	T	T	T	A	A	A	A	A
chr01	2710739	C	C	C	C	C	C	C	C	G	G	G	G	G
chr01	2710748	G	G	G	G	G	G	G	G	A	A	A	A	A
chr01	2710778	G	G	G	G	G	G	G	G	A	A	A	A	A
chr01	2710791	A	A	A	A	A	A	A	A	T	T	T	T	T
chr01	2710885	T	T	T	T	T	T	T	T	C	C	C	C	C
chr01	2710908	T	T	T	T	T	T	T	T	C	C	C	C	C
chr01	2710977	A	G	G	G	G	G	G	G	A	A	A	A	A
chr01	2710983	C	C	C	C	C	C	C	C	T	T	T	T	T
chr01	2711043	G	G	G	G	G	G	G	G	A	A	A	A	A
chr01	2711098	C	C	C	C	C	C	C	C	A	A	A	A	A
chr01	2711119	T	T	T	T	T	T	T	T	C	C	C	C	C
chr01	2711127	C	C	C	C	C	C	C	C	A	A	A	A	A
chr01	2711134	C	C	C	C	C	C	C	C	A	A	A	A	A
chr01	2711168	A	A	A	A	A	A	A	A	G	G	G	G	G
chr01	2711245	C	C	C	C	C	C	C	C	A	A	A	A	A
chr01	2711251	G	G	G	G	G	G	G	G	A	A	A	A	A
chr01	2711256	G	G	G	G	G	G	G	G	A	A	A	A	A
chr01	2711258	G	G	G	G	G	G	G	G	A	A	A	A	A
chr01	2711259	A	A	A	A	A	A	A	A	G	G	G	G	G
chr01	2711545	T	T	T	T	T	T	T	T	G	G	G	G	G
chr01	2711721	T	T	T	T	T	T	T	T	C	C	C	C	C
chr01	2711736	C	C	C	C	C	C	C	C	T	T	T	T	T
chr01	2711739	G	A	A	A	A	G	G	G	G	G	G	G	G
chr01	2711788	G	G	G	G	G	G	G	G	A	A	A	A	A
chr01	2711823	C	T	T	T	T	C	C	C	C	C	C	C	C
chr01	2711839	T	T	T	T	T	T	T	T	G	G	G	G	G
chr01	2711852	C	T	T	T	T	C	C	C	C	C	C	C	C
chr01	2711855	G	A	A	A	A	G	G	G	G	G	G	G	G
chr01	2711864	G	A	A	A	A	G	G	G	G	G	G	G	G
chr01	2711872	T	T	T	T	T	T	T	T	C	C	C	C	C
chr01	2711879	G	G	G	G	G	G	G	G	A	A	A	A	A
chr01	2711927	T	T	T	T	T	A	A	A	A	A	A	A	A
chr01	2711940	G	A	A	A	A	G	G	G	G	G	G	G	G
chr01	2711965	G	G	G	G	G	A	A	A	A	A	A	A	A
chr01	2712015	A	A	A	A	A	T	T	T	T	T	T	T	T
chr01	2712016	A	T	T	T	T	A	A	A	A	A	A	A	A
chr01	2712046	A	C	C	C	C	A	A	A	A	A	A	A	A
chr01	2712114	T	T	T	T	T	T	T	T	C	C	C	C	C
chr01	2712127	C	C	C	C	C	C	C	C	A	A	A	A	A
chr01	2712129	C	C	C	C	C	C	C	C	T	T	T	T	T
chr01	2712138	G	G	G	G	G	G	G	G	A	A	A	A	A
chr01	2712143	G	G	G	G	G	G	G	G	A	A	A	A	A
chr01	2712228	T	T	T	T	T	T	T	T	A	A	A	A	A
chr01	2712231	A	A	A	A	A	A	A	A	T	T	T	T	T
chr01	2712236	G	G	G	G	G	G	G	G	T	T	T	T	T
chr01	2712269	G	G	G	G	G	G	G	G	A	A	A	A	A
chr01	2712290	G	G	G	G	G	G	G	G	C	C	C	C	C
chr01	2712339	G	G	G	G	G	G	G	G	C	C	C	C	C
chr01	2712366	G	G	G	G	G	G	G	G	T	T	T	T	T
chr01	2712400	A	A	A	A	A	A	A	A	T	T	T	T	T
chr01	2712401	A	A	A	A	A	A	A	A	G	G	G	G	G
chr01	2712534	C	C	C	C	C	C	C	C	T	T	T	T	T
chr01	2712553	C	C	C	C	C	C	C	C	T	T	T	T	T
chr01	2712601	T	T	T	T	T	T	T	T	C	C	C	C	C
chr01	2712614	T	T	T	T	T	T	T	T	G	G	G	G	G
chr01	2712618	T	T	T	T	T	T	T	T	C	C	C	C	C
chr01	2712663	T	T	T	T	T	T	T	T	C	C	C	C	C
chr01	2712670	G	G	G	G	G	G	G	G	A	A	A	A	A
chr01	2712689	T	T	T	T	T	T	T	T	A	A	A	A	A
chr01	2712710	A	C	C	C	C	C	C	C	G	G	G	G	G
chr01	2712734	C	C	C	C	C	C	C	C	T	T	T	T	T
chr01	2712841	C	T	T	T	T	T	T	T	C	C	C	C	C
chr01	2712881	G	A	A	A	A	G	G	G	G	G	G	G	G
chr01	2712906	A	A	A	A	A	A	A	A	C	C	C	C	C
chr01	2712950	G	G	G	G	G	A	A	A	A	A	A	A	A
chr01	2713655	T	T	T	T	T	T	T	T	C	C	C	C	C
chr01	2713679	C	C	C	C	C	C	C	C	A	A	A	A	A
chr01	2713681	A	A	A	A	A	A	A	A	G	G	G	G	G
chr01	2713830	T	T	T	T	T	T	T	T	C	C	C	C	C
chr01	2713870	T	T	T	T	T	T	T	T	C	C	C	C	C
chr01	2713881	C	C	C	C	C	C	C	C	A	A	A	A	A
chr01	2713886	T	T	T	T	T	T	T	T	C	C	C	C	C
chr01	2713990	T	T	T	T	T	T	T	T	G	G	G	G	G
chr01	2714016	T	C	C	C	C	C	C	C	T	T	T	T	T
chr01	2714039	T	T	T	T	T	T	T	T	G	G	G	G	G
chr01	2714101	G	G	G	G	G	G	G	G	T	T	T	T	T
chr01	2714115	C	C	C	C	C	C	C	C	T	T	T	T	T
chr01	2714128	A	A	A	A	A	A	A	A	C	C	C	C	C
chr01	2714139	A	A	A	A	A	A	A	A	G	G	G	G	G
chr01	2714183	A	A	A	A	A	A	A	A	G	G	G	G	G
chr01	2714209	G	G	G	G	G	G	G	G	C	C	C	C	C
chr01	2714228	C	C	C	C	C	C	C	C	A	A	A	A	A
chr01	2714253	A	G	G	G	G	G	G	G	A	A	A	A	A
chr01	2714254	T	T	T	T	T	T	T	T	G	G	G	G	G
chr01	2714269	T	T	T	T	T	T	T	T	G	G	G	G	G
chr01	2714293	C	C	C	C	C	C	C	C	T	T	T	T	T
chr01	2714315	G	G	G	G	G	G	G	G	A	A	A	A	A
chr01	2714403	A	A	A	A	A	A	A	A	T	T	T	T	T
chr01	2714427	T	T	T	T	T	T	T	T	A	A	A	A	A
chr01	2714455	C	C	C	C	C	C	C	C	T	T	T	T	T
chr01	2714501	A	A	A	A	A	A	A	A	C	C	C	C	C
chr01	2714631	T	T	T	T	T	T	T	T	C	C	C	C	C
chr01	2714632	G	G	G	G	G	G	G	G	T	T	T	T	T
chr01	2714640	T	T	T	T	T	T	T	T	G	G	G	G	G
chr01	2714649	T	T	T	T	T	T	T	T	G	G	G	G	G
chr01	2714716	G	G	G	G	G	G	G	G	T	T	T	T	T
chr01	2714956	A	A	A	A	A	A	A	A	G	G	G	G	G
chr01	2715162	T	T	T	T	T	T	T	T	C	C	C	C	C
chr01	2715251	C	C	C	C	C	C	C	C	T	T	T	T	T
chr01	2715257	A	A	A	A	A	A	A	A	G	G	G	G	G
chr01	2715262	G	G	G	G	G	G	G	G	A	A	A	A	A
chr01	2715284	T	T	T	T	T	T	T	T	C	C	C	C	C
chr01	2715288	A	A	A	A	A	A	A	A	G	G	G	G	G
chr01	2715296	A	A	A	A	A	A	A	A	T	T	T	T	T
chr01	2715386	T	T	T	T	T	T	T	T	C	C	C	C	C
chr01	2715388	T	T	T	T	T	T	T	T	A	A	A	A	A
chr01	2715390	G	G	G	G	G	G	G	G	T	T	T	T	T
chr01	2715407	G	G	G	G	G	G	G	G	A	A	A	A	A
chr01	2715444	T	T	T	T	T	T	T	T	A	A	A	A	A
chr01	2715447	C	C	C	C	C	C	C	C	T	T	T	T	T
chr01	2715457	T	T	T	T	T	T	T	T	C	C	C	C	C
chr01	2715564	G	G	G	G	G	G	G	G	C	C	C	C	C
chr01	2715587	C	C	C	C	C	C	C	C	G	G	G	G	G
chr01	2715589	C	C	C	C	C	C	C	C	G	G	G	G	G
chr01	2715597	G	G	G	G	G	G	G	G	T	T	T	T	T
chr01	2715605	G	G	G	G	G	G	G	G	A	A	A	A	A
chr01	2715630	T	T	T	T	T	T	T	T	A	A	A	A	A
chr01	2715634	C	C	C	C	C	C	C	C	T	T	T	T	T
chr01	2715654	T	T	T	T	T	T	T	T	G	G	G	G	G
chr01	2715664	C	C	C	C	C	C	C	C	T	T	T	T	T
chr01	2715669	T	T	T	T	T	T	T	T	A	A	A	A	A
chr01	2715675	G	A	A	A	A	A	A	A	G	G	G	G	G
chr01	2715680	T	T	T	T	T	T	T	T	C	C	C	C	C
chr01	2715758	G	G	G	G	G	G	G	G	A	A	A	A	A
chr01	2715766	T	T	T	T	T	T	T	T	C	C	C	C	C
chr01	2715920	A	A	A	A	A	A	A	A	G	G	G	G	G
chr01	2715937	T	T	T	T	T	T	T	T	G	G	G	G	G
chr01	2715957	T	T	T	T	T	T	T	T	C	C	C	C	C
chr01	2715963	C	C	C	C	C	C	C	C	A	A	A	A	A
chr01	2715968	C	C	C	C	C	C	C	C	T	T	T	T	T
chr01	2716065	T	T	T	T	T	T	T	T	G	G	G	G	G
chr01	2716275	T	T	T	T	T	T	T	T	C	C	C	C	C
chr01	2716279	T	T	T	T	T	T	T	T	C	C	C	C	C
chr01	2716319	C	C	C	C	C	C	C	C	T	T	T	T	T
chr01	2716423	A	A	A	A	A	A	A	A	G	G	G	G	G
chr01	2716537	G	G	G	G	G	G	G	G	C	C	C	C	C
chr01	2716550	A	A	A	A	A	A	A	A	T	T	T	T	T
chr01	2716590	A	A	A	A	A	A	A	A	G	G	G	G	G
chr01	2716784	T	T	T	T	T	T	T	T	A	A	A	A	A
chr01	2716798	A	A	A	A	A	A	A	A	G	G	G	G	G
chr01	2716807	C	C	C	C	C	C	C	C	T	T	T	T	T
chr01	2716826	C	T	T	T	T	T	T	T	C	C	C	C	C
chr01	2716939	A	A	A	A	A	A	A	A	C	C	C	C	C
chr01	2716970	A	A	A	A	A	A	A	A	G	G	G	G	G
chr01	2716997	A	A	A	A	A	A	A	A	T	T	T	T	T
chr01	2717089	C	C	C	C	C	C	C	C	T	T	T	T	T
chr01	2717199	A	A	A	A	A	A	A	A	G	G	G	G	G
chr01	2717273	G	G	G	G	G	G	G	G	A	A	A	A	A
chr01	2717366	C	C	C	C	C	C	C	C	G	G	G	G	G
chr01	2717368	G	G	G	G	G	G	G	G	T	T	T	T	T
chr01	2717406	T	T	T	T	T	T	T	T	C	C	C	C	C
chr01	2717407	C	C	C	C	C	C	C	C	T	T	T	T	T
chr01	2717421	T	T	T	T	T	T	T	T	G	G	G	G	G
chr01	2717492	G	G	G	G	G	G	G	G	A	A	A	A	A
chr01	2717522	T	T	T	T	T	T	T	T	C	C	C	C	C
chr01	2717544	C	C	C	C	C	C	C	C	G	G	G	G	G
chr01	2717572	C	C	C	C	C	C	C	C	T	T	T	T	T
chr01	2717596	A	A	A	A	A	A	A	A	C	C	C	C	C
chr01	2717615	G	G	G	G	G	G	G	G	T	T	T	T	T
chr01	2717616	C	C	C	C	C	C	C	C	T	T	T	T	T
chr01	2717652	C	C	C	C	C	C	C	C	A	A	A	A	A
chr01	2717666	A	A	A	A	A	A	A	A	G	G	G	G	G
chr01	2717668	A	A	A	A	A	A	A	A	G	G	G	G	G
chr01	2717832	T	T	T	T	T	T	T	T	C	C	C	C	C
chr01	2717965	T	T	T	T	T	T	T	T	G	G	G	G	G
chr01	2718048	G	A	A	A	A	A	A	A	G	G	G	G	G
chr01	2718118	G	T	T	T	T	T	T	T	G	G	G	G	G
chr01	2718443	C	C	C	C	C	C	C	C	T	T	T	T	T
chr01	2718483	C	C	C	C	C	C	C	C	T	T	T	T	T
chr01	2718498	A	G	G	G	G	G	G	G	A	A	A	A	A
chr01	2718499	C	T	T	T	T	T	T	T	C	C	C	C	C
chr01	2718591	T	T	T	T	T	T	T	T	G	G	G	G	G
chr01	2719675	G	G	G	G	G	G	G	G	A	A	A	A	A
chr01	2719679	C	T	T	T	T	T	T	T	C	C	C	C	C
chr01	2721798	C	T	T	T	T	C	C	C	C	C	C	C	C
chr01	2722616	G	G	G	G	G	G	G	G	A	A	A	A	A
chr01	2723001	T	C	C	C	C	T	T	T	T	T	T	T	T
chr01	2724422	G	G	G	G	G	G	G	G	A	A	A	A	A
chr01	2724650	T	A	A	A	A	T	T	T	T	T	T	T	T
chr01	2724821	G	G	G	G	G	A	A	A	A	A	A	A	A
chr01	2725016	A	G	G	G	G	A	A	A	A	A	A	A	A
chr01	2725268	G	A	A	A	A	G	G	G	G	G	G	G	G
chr01	2725776	T	A	A	A	A	T	T	T	T	T	T	T	T
chr01	2725854	G	G	G	G	G	G	G	G	A	A	A	A	A
chr01	2725864	T	T	T	T	T	T	T	T	C	C	C	C	C
chr01	2725885	G	G	G	G	G	G	G	G	A	A	A	A	A
chr01	2725899	T	T	T	T	T	T	T	T	C	C	C	C	C
chr01	2725918	C	C	C	C	C	C	C	C	T	T	T	T	T
chr01	2726027	C	C	C	C	C	C	C	C	G	G	G	G	G
chr01	2726072	A	A	A	A	A	A	A	A	G	G	G	G	G
chr01	2726074	C	T	T	T	T	C	C	C	C	C	C	C	C
chr01	2726083	T	T	T	T	T	T	T	T	C	C	C	C	C
chr01	2726106	C	T	T	T	T	C	C	C	C	C	C	C	C
chr01	2726123	C	C	C	C	C	C	C	C	T	T	T	T	T
chr01	2726136	G	G	G	G	G	G	G	G	A	A	A	A	A
chr01	2726166	G	C	C	C	C	C	C	C	G	G	G	G	G
chr01	2726172	G	G	G	G	G	G	G	G	A	A	A	A	A
chr01	2726176	C	C	C	C	C	C	C	C	T	T	T	T	T
chr01	2726235	C	T	T	T	T	C	C	C	C	C	C	C	C
chr01	2726265	G	G	G	G	G	G	G	G	A	A	A	A	A
chr01	2726351	C	G	G	G	G	C	C	C	C	C	C	C	C
chr01	2726355	G	A	A	A	A	A	A	A	G	G	G	G	G
chr01	2726375	C	C	C	C	C	C	C	C	T	T	T	T	T
chr01	2726463	G	G	G	G	G	G	G	G	A	A	A	A	A
chr01	2726469	A	A	A	A	A	A	A	A	G	G	G	G	G
chr01	2726516	C	C	C	C	C	C	C	C	T	T	T	T	T
chr01	2726547	A	A	A	A	A	A	A	A	G	G	G	G	G
chr01	2726642	T	T	T	T	T	T	T	T	C	C	C	C	C
chr01	2726685	C	C	C	C	C	C	C	C	T	T	T	T	T
chr01	2726705	T	T	T	T	T	T	T	T	C	C	C	C	C
chr01	2726756	C	C	C	C	C	C	C	C	T	T	T	T	T
chr01	2726943	A	A	A	A	A	A	A	A	G	G	G	G	G
chr01	2726951	A	T	T	T	T	T	T	T	A	A	A	A	A
chr01	2727129	C	C	C	C	C	C	C	C	T	T	T	T	T
chr01	2727177	C	C	C	C	C	C	C	C	G	G	G	G	G
chr01	2727321	C	C	C	C	C	C	C	C	T	T	T	T	T
chr01	2727726	A	A	A	A	A	A	A	A	T	T	T	T	T
chr01	2728997	A	A	A	A	A	A	A	A	T	T	T	T	T
chr01	2729603	T	C	C	C	C	C	C	C	T	T	T	T	T
chr01	2729684	C	C	C	C	C	C	C	C	T	T	T	T	T
chr01	2729777	T	T	T	T	T	T	T	T	C	C	C	C	C
chr01	2729876	C	C	C	C	C	C	C	C	T	T	T	T	T
chr01	2729928	C	C	C	C	C	C	C	C	T	T	T	T	T
chr01	2730101	A	A	A	A	A	A	A	A	G	G	G	G	G
chr01	2730119	C	C	C	C	C	C	C	C	T	T	T	T	T
chr01	2730295	A	A	A	A	A	A	A	A	G	G	G	G	G
chr01	2730619	G	G	G	G	G	G	G	G	T	T	T	T	T
chr01	2730670	A	A	A	A	A	A	A	A	G	G	G	G	G
chr01	2730764	T	T	T	T	T	T	T	T	G	G	G	G	G
chr01	2730831	T	T	T	T	T	T	T	T	A	A	A	A	A
chr01	2730870	C	C	C	C	C	C	C	C	A	A	A	A	A
chr01	2740142	G	G	G	G	G	G	G	G	C	C	C	C	C
chr01	2740157	G	G	G	G	G	G	G	G	A	A	A	A	A
chr01	2740373	T	T	T	T	T	T	T	T	C	C	C	C	C
chr01	2740489	T	T	T	T	T	T	T	T	C	C	C	C	C
chr01	2740652	T	T	T	T	T	T	T	T	C	C	C	C	C
chr01	2740733	C	C	C	C	C	C	C	C	T	T	T	T	T
chr01	2740751	G	G	G	G	G	G	G	G	A	A	A	A	A
chr01	2740853	T	T	T	T	T	T	T	T	C	C	C	C	C
chr01	2740875	C	C	C	C	C	C	C	C	T	T	T	T	T
chr01	2740896	C	C	C	C	C	C	C	C	A	A	A	A	A
chr01	2740950	C	C	C	C	C	C	C	C	T	T	T	T	T
chr01	2740960	T	T	T	T	T	T	T	T	C	C	C	C	C
chr01	2741034	G	G	G	G	G	G	G	G	A	A	A	A	A
chr01	2741485	G	G	G	G	G	G	G	G	T	T	T	T	T
chr01	2741508	A	A	A	A	A	A	A	A	G	G	G	G	G
chr01	2741513	T	G	G	G	G	G	G	G	A	A	A	A	A
chr01	2741526	C	C	C	C	C	C	C	C	G	G	G	G	G
chr01	2741721	G	G	G	G	G	G	G	G	A	A	A	A	A
chr01	2741754	T	T	T	T	T	T	T	T	C	C	C	C	C
chr01	2741765	C	C	C	C	C	C	C	C	T	T	T	T	T
chr01	2741771	G	G	G	G	G	G	G	G	T	T	T	T	T
chr01	2741958	C	C	C	C	C	C	C	C	T	T	T	T	T
chr01	2741999	G	G	G	G	G	G	G	G	T	T	T	T	T
chr01	2742018	T	T	T	T	T	T	T	T	C	C	C	C	C
chr01	2742362	T	T	T	T	T	T	T	T	G	G	G	G	G
chr01	2742602	A	T	T	T	T	A	A	A	A	A	A	A	A
chr01	2743008	T	A	A	A	A	T	T	T	T	T	T	T	T
chr01	2744136	G	G	G	G	G	G	G	G	A	A	A	A	A
chr01	2744419	C	T	T	T	T	T	T	T	C	C	C	C	C
chr01	2744471	A	A	A	A	A	A	A	A	T	T	T	T	T
chr01	2744866	G	G	G	G	G	G	G	G	A	A	A	A	A
chr01	2744884	C	C	C	C	C	C	C	C	T	T	T	T	T
chr01	2745244	G	G	G	G	G	G	G	G	A	A	A	A	A
chr01	2745280	C	C	C	C	C	C	C	C	T	T	T	T	T
chr01	2745354	C	T	T	T	T	T	T	T	C	C	C	C	C
chr01	2745763	T	A	A	A	A	A	A	A	T	T	T	T	T
chr01	2746005	A	A	A	A	A	A	A	A	G	G	G	G	G
chr01	2746117	A	C	C	C	C	C	C	C	A	A	A	A	A
chr01	2746706	A	A	A	A	A	A	A	A	T	T	T	T	T
chr01	2747052	C	C	C	C	C	C	C	C	A	A	A	A	A
chr01	2747696	C	T	T	T	T	T	T	T	C	C	C	C	C
chr01	2748035	C	A	A	A	A	A	A	A	C	C	C	C	C
chr01	2749098	G	A	A	A	A	A	A	A	G	G	G	G	G
chr01	2750880	C	C	C	C	C	C	C	C	A	A	A	A	A
chr01	2751319	C	C	C	C	C	C	C	C	T	T	T	T	T
chr01	2756809	C	C	C	C	C	C	C	C	T	T	T	T	T
chr01	2756810	C	C	C	C	C	C	C	C	T	T	T	T	T
chr01	2756819	A	A	A	A	A	A	A	A	G	G	G	G	G
chr01	2757806	G	G	G	G	G	G	G	G	A	A	A	A	A
chr01	2757861	G	G	G	G	G	G	G	G	T	T	T	T	T
chr01	2757862	C	C	C	C	C	C	C	C	T	T	T	T	T
chr01	2758135	G	T	T	T	G	G	G	G	G	G	G	G	G
chr01	2758313	C	C	C	C	C	C	C	C	A	A	A	A	A
chr01	2758411	T	T	T	T	T	T	T	T	C	C	C	C	C
chr01	2759509	C	C	C	C	C	C	C	C	A	A	A	A	A
chr01	2759652	G	A	A	A	G	G	G	G	G	G	G	G	G
chr01	2788244	G	G	G	G	G	G	G	G	A	A	A	A	A
chr01	2800511	G	G	G	G	G	G	G	G	A	A	A	A	A
chr01	2801954	C	C	C	C	C	C	C	C	T	T	T	T	T
chr01	2803270	C	C	C	C	C	C	C	C	A	A	A	A	A
chr01	2803797	G	G	G	G	G	G	G	G	T	T	T	T	T
chr01	2804605	G	G	G	G	G	G	G	G	T	T	T	T	T
chr01	2805030	C	C	C	C	C	C	C	C	T	T	T	T	T
chr01	2805244	A	A	A	A	A	A	A	A	G	G	G	G	G
chr01	2807577	A	A	A	A	A	A	A	A	G	G	G	G	G
chr01	2807985	T	T	T	T	T	T	T	T	C	C	C	C	C
chr01	2808455	A	A	A	A	A	A	A	A	G	G	G	G	G
chr01	2808598	G	G	G	G	G	G	G	G	T	T	T	T	T
chr01	2808609	A	G	G	G	G	G	G	G	A	A	A	A	A
chr01	2809277	A	A	A	A	A	A	A	A	G	G	G	G	G
chr01	2809349	C	C	C	C	C	C	C	C	T	T	T	T	T
chr01	2809366	C	C	C	C	C	C	C	C	T	T	T	T	T
chr01	2809389	T	T	T	T	T	T	T	T	C	C	C	C	C
chr01	2809427	T	A	A	A	A	A	A	A	T	T	T	T	T
chr01	2810881	A	A	A	A	A	A	A	A	G	G	G	G	G
chr01	2811119	C	C	C	C	C	C	C	C	A	A	A	A	A
chr01	2811280	A	A	A	A	A	A	A	A	T	T	T	T	T
chr01	2811364	C	C	C	C	C	C	C	C	G	G	G	G	G
chr01	2811441	C	C	C	C	C	C	C	C	T	T	T	T	T
chr01	2811442	G	G	G	G	G	G	G	G	T	T	T	T	T
chr01	2811522	C	C	C	C	C	C	C	C	A	A	A	A	A
chr01	2811597	T	T	T	T	T	T	T	T	C	C	C	C	C
chr01	2811644	G	G	G	G	G	G	G	G	A	A	A	A	A
chr01	2811687	C	C	C	C	C	C	C	C	T	T	T	T	T
chr01	2811711	C	C	C	C	C	C	C	C	T	T	T	T	T
chr01	2811777	C	C	C	C	C	C	C	C	T	T	T	T	T
chr01	2811814	C	C	C	C	C	C	C	C	T	T	T	T	T
chr01	2811870	A	A	A	A	A	A	A	A	T	T	T	T	T
chr01	2811876	C	C	C	C	C	C	C	C	T	T	T	T	T
chr01	2811892	G	G	G	G	G	G	G	G	A	A	A	A	A
chr01	2811934	G	G	G	G	G	G	G	G	C	C	C	C	C
chr01	2811935	G	G	G	G	G	G	G	G	A	A	A	A	A
chr01	2811996	C	C	C	C	C	C	C	C	T	T	T	T	T
chr01	2812003	C	C	C	C	C	C	C	C	A	A	A	A	A
chr01	2812009	T	T	T	T	T	T	T	T	C	C	C	C	C
chr01	2812021	A	A	A	A	A	A	A	A	G	G	G	G	G
chr01	2812040	G	G	G	G	G	G	G	G	T	T	T	T	T
chr01	2812051	C	C	C	C	C	C	C	C	T	T	T	T	T
chr01	2812077	G	G	G	G	G	G	G	G	A	A	A	A	A
chr01	2812083	G	G	G	G	G	G	G	G	A	A	A	A	A
chr01	2812123	G	G	G	G	G	G	G	G	C	C	C	C	C
chr01	2812157	A	A	A	A	A	A	A	A	G	G	G	G	G
chr01	2812266	T	T	T	T	T	T	T	T	C	C	C	C	C
chr01	2812284	G	G	G	G	G	G	G	G	A	A	A	A	A
chr01	2812341	C	C	C	C	C	C	C	C	T	T	T	T	T
chr01	2812407	T	T	T	T	T	T	T	T	C	C	C	C	C
chr01	2812408	A	A	A	A	A	A	A	A	G	G	G	G	G
chr01	2812530	T	T	T	T	T	T	T	T	C	C	C	C	C
chr01	2812797	A	A	A	A	A	A	A	A	G	G	G	G	G
chr01	2813358	G	G	G	G	G	G	G	G	A	A	A	A	A
chr01	2813524	C	C	C	C	C	C	C	C	A	A	A	A	A
chr01	2813559	G	G	G	G	G	G	G	G	A	A	A	A	A
chr01	2813583	C	C	C	C	C	C	C	C	G	G	G	G	G
chr01	2813696	C	C	C	C	C	C	C	C	T	T	T	T	T
chr01	2813849	T	T	T	T	T	T	T	T	C	C	C	C	C
chr01	2813855	A	A	A	A	A	A	A	A	C	C	C	C	C
chr01	2813943	G	G	G	G	G	G	G	G	A	A	A	A	A
chr01	2814265	C	C	C	C	C	C	C	C	G	G	G	G	G
chr01	2814395	T	T	T	T	T	T	T	T	C	C	C	C	C
chr01	2814553	C	C	C	C	C	C	C	C	T	T	T	T	T
chr01	2814875	C	C	C	C	C	C	C	C	T	T	T	T	T
chr01	2814878	T	T	T	T	T	T	T	T	C	C	C	C	C
chr01	2815385	T	T	T	T	T	T	T	T	C	C	C	C	C
chr01	2815420	A	A	A	A	A	A	A	A	T	T	T	T	T
chr01	2815901	G	G	G	G	G	G	G	G	A	A	A	A	A
chr01	2816183	G	G	G	G	G	G	G	G	T	T	T	T	T
chr01	2816707	T	T	T	T	T	T	T	T	A	A	A	A	A
chr01	2816717	G	G	G	G	G	G	G	G	A	A	A	A	A
chr01	2816725	C	C	C	C	C	C	C	C	T	T	T	T	T
chr01	2816727	A	A	A	A	A	A	A	A	G	G	G	G	G
chr01	2816739	A	A	A	A	A	A	A	A	G	G	G	G	G
chr01	2816756	A	A	A	A	A	A	A	A	G	G	G	G	G
chr01	2816764	G	G	G	G	G	G	G	G	A	A	A	A	A
chr01	2816783	C	C	C	C	C	C	C	C	A	A	A	A	A
chr01	2816913	T	T	T	T	T	T	T	T	C	C	C	C	C
chr01	2816924	G	G	G	G	G	G	G	G	A	A	A	A	A
chr01	2816927	C	C	C	C	C	C	C	C	T	T	T	T	T
chr01	2816930	C	C	C	C	C	C	C	C	A	A	A	A	A
chr01	2816940	G	G	G	G	G	G	G	G	A	A	A	A	A
chr01	2817003	G	A	A	A	A	A	A	A	G	G	G	G	G
chr01	2817024	C	C	C	C	C	C	C	C	T	T	T	T	T
chr01	2817069	G	G	G	G	G	G	G	G	A	A	A	A	A
chr01	2817156	A	A	A	A	A	A	A	A	T	T	T	T	T
chr01	2817171	T	T	T	T	T	T	T	T	C	C	C	C	C
[truncated: 56,718 more rows]
